# Supplementary material for: Weighted gene correlation network analysis reveals novel biomarkers associated with mesenchymal stromal cell differentiation in early phase
Source: PeerJ. 2020 Apr 3;8:e8907. doi: 10.7717/peerj.8907 (PMC7134052; doi:10.7717/peerj.8907)
Supplement: Supplemental Information 4 [file peerj-08-8907-s004.gz › GSE80614_non-normalized.txt]

ID_REF	SAMPLE 1	Detection Pval	SAMPLE 2	Detection Pval	SAMPLE 3	Detection Pval	SAMPLE 4	Detection Pval	SAMPLE 5	Detection Pval	SAMPLE 6	Detection Pval	SAMPLE 7	Detection Pval	SAMPLE 8	Detection Pval	SAMPLE 9	Detection Pval	SAMPLE 10	Detection Pval	SAMPLE 11	Detection Pval	SAMPLE 12	Detection Pval	SAMPLE 13	Detection Pval	SAMPLE 14	Detection Pval	SAMPLE 15	Detection Pval	SAMPLE 16	Detection Pval	SAMPLE 17	Detection Pval	SAMPLE 18	Detection Pval	SAMPLE 19	Detection Pval	SAMPLE 20	Detection Pval	SAMPLE 21	Detection Pval	SAMPLE 22	Detection Pval	SAMPLE 23	Detection Pval	SAMPLE 24	Detection Pval	SAMPLE 25
ILMN_1343291	35385.18	0	45570.66	0	29716.51	0	31246.1	0	33017.66	0	41110.51	0	41257.33	0	36224.71	0	41777.97	0	47760.8	0	46489.06	0	40601.04	0	35332.3	0	38369.5	0	24570.75	0	33955.79	0	46990.09	0	28358.77	0	33618.42	0	41228.98	0	43314.88	0	37811.72	0	36581.34	0	37934.93	0	45629.94
ILMN_1343295	11551.71	0	14919.47	0	11669.83	0	10975.71	0	12055.03	0	11684.99	0	11699.69	0	13026.96	0	13627.2	0	12896.33	0	11950.29	0	9563.739	0	14007.81	0	15014.88	0	8143.103	0	14035.92	0	16113.84	0	10628.91	0	13486.71	0	11268.06	0	11758.86	0	14005.72	0	11831.9	0	13278.97	0	12514.85
ILMN_1651199	44.18338	0.7167326	52.83397	0.828722	57.7599	0.2977602	45.51521	0.7602108	50.71243	0.6376812	61.78437	0.1831357	51.8699	0.1080369	44.1146	0.942029	58.17952	0.2371542	66.42175	0.1673254	66.2136	0.1805007	55.07164	0.2779974	53.53352	0.1317523	56.66125	0.5810277	48.96509	0.5428195	49.16391	0.6231884	49.16947	0.6693017	52.41362	0.3689065	54.20585	0.2516469	58.18497	0.4492754	56.60662	0.5243742	55.98592	0.5125165	56.04412	0.168643	56.16885	0.5309618	41.02013
ILMN_1651209	64.60599	0.02898551	72.33166	0.07114624	57.73131	0.2977602	48.55176	0.599473	61.15388	0.1251647	72.63762	0.04347826	60.23687	0.03162055	65.40907	0.06060606	68.96947	0.05928854	70.71387	0.08432148	71.84937	0.08168643	71.33408	0.02371541	60.98402	0.05006588	66.19738	0.1515152	55.60003	0.1620553	61.51337	0.09090909	54.74692	0.3135705	46.846	0.7470356	62.14221	0.06719368	76.16222	0.02635046	73.40923	0.03820817	74.47385	0.03557312	60.22812	0.07509881	65.54478	0.1304348	70.88583
ILMN_1651210	45.62389	0.599473	65.05888	0.1857708	60.27326	0.1831357	48.96263	0.5757576	47.28579	0.8234519	55.3196	0.5177866	39.29589	0.8405797	50.24273	0.6363636	48.16975	0.8155468	59.45191	0.4953887	58.36516	0.4953887	58.62703	0.1501976	44.11963	0.6192358	56.25774	0.6047431	50.71441	0.4150198	51.50078	0.4756258	56.86108	0.2042161	50.81882	0.4756258	50.3721	0.4637681	54.72612	0.6837944	57.83963	0.4347826	50.55472	0.8642951	52.32325	0.3320158	56.74078	0.4967062	51.69069
ILMN_1651221	53.2104	0.1449275	63.42484	0.2437418	61.17775	0.1633729	43.38877	0.8682477	60.92968	0.1317523	53.6243	0.6363636	48.86838	0.1857708	52.15459	0.4980237	50.98907	0.6324111	57.0687	0.6284585	57.78017	0.5428195	60.87841	0.08827405	50.76735	0.2081686	69.11589	0.0974967	53.99884	0.2226614	51.72747	0.4624506	53.65677	0.372859	52.96878	0.345191	56.0717	0.1844532	62.94978	0.2002635	71.90169	0.04479579	52.70187	0.7654809	61.38557	0.05928854	59.28719	0.3386034	52.95077
ILMN_1651228	3103.79	0	4725.667	0	4488.74	0	4713.15	0	1856.78	0	8028.014	0	2095.684	0	3116.487	0	6423.197	0	4007.176	0	12332.65	0	5629.431	0	3039.293	0	4371.223	0	3398.309	0	3297.618	0	5529.499	0	2208.272	0	3449.343	0	3953.072	0	10097.83	0	5086.919	0	3835.068	0	10717.59	0	7622.923
ILMN_1651229	261.5295	0	398.0843	0	239.3009	0	440.3303	0	332.6368	0	410.2523	0	250.5188	0	309.2537	0	368.2496	0	246.5257	0	390.5853	0	337.8745	0	360.5132	0	371.4142	0	220.5793	0	320.8581	0	486.6596	0	198.2703	0	349.3898	0	203.7196	0	418.9234	0	398.7197	0	219.3043	0	517.1025	0	442.206
ILMN_1651230	46.98788	0.4927536	52.27171	0.8524374	61.6134	0.1422925	46.89009	0.6824769	54.8029	0.3649539	50.87522	0.8076416	41.81377	0.6469038	51.41803	0.5454546	44.47942	0.9565217	61.72685	0.3583663	50.13305	0.9341239	59.15331	0.1317523	47.24755	0.3873518	54.59804	0.7075099	49.24007	0.5309618	61.53238	0.09090909	50.58456	0.571805	51.14677	0.4492754	53.27308	0.2911726	53.2816	0.7799736	53.8241	0.7101449	60.78176	0.2332016	54.25441	0.2384717	52.61613	0.7747036	45.37089
ILMN_1651232	66.4721	0.02766798	95.07234	0.01449275	74.8656	0.02635046	69.11803	0.06192358	67.09089	0.0513834	86.40756	0.02108037	67.29212	0.01976285	78.85712	0.02108037	72.71571	0.04743083	88.21851	0.0171278	78.16577	0.04479579	69.05099	0.02503294	53.28693	0.1357049	84.70293	0.02371541	68.1974	0.03557312	67.66916	0.03557312	78.08366	0.02503294	65.33698	0.03689064	64.6869	0.04347826	70.0992	0.06324111	79.62562	0.02766798	70.4502	0.04743083	70.15656	0.02108037	84.66056	0.02239789	80.19078
ILMN_1651235	66.82721	0.02766798	70.61028	0.08695652	69.4551	0.03820817	62.06316	0.1330698	86.62524	0.01449275	67.90264	0.07378129	54.988	0.05270092	75.94402	0.02635046	65.82495	0.08036891	70.04895	0.0974967	88.87283	0.02503294	66.56864	0.03689064	61.4375	0.04874835	73.72762	0.05270092	52.96877	0.2766798	67.70491	0.03557312	63.43835	0.07246377	55.95281	0.1910408	58.86364	0.1080369	67.12463	0.0974967	60.02961	0.312253	66.96639	0.08432148	58.69577	0.1014493	59.15755	0.3465086	64.77565
ILMN_1651236	57.57257	0.06192358	72.80361	0.06455863	50.87786	0.7101449	57.95601	0.2081686	55.24712	0.3412385	65.34356	0.1027668	47.78084	0.2358366	62.5677	0.09222662	64.44995	0.09881423	84.2634	0.01976285	64.13306	0.2437418	60.31248	0.09617918	44.88953	0.5783926	60.01311	0.3781291	50.22314	0.4479578	61.38787	0.09354414	52.6847	0.4334651	53.54579	0.3069829	50.30609	0.4650856	64.29703	0.1633729	56.96008	0.4914361	65.43742	0.1054018	60.28918	0.07378129	51.58725	0.828722	62.66748
ILMN_1651237	169.4597	0	212.4698	0.001317523	265.5938	0	180.1866	0.001317523	170.0729	0	158.4086	0.003952569	177.765	0	205.2106	0	185.5368	0	239.8531	0	193.2845	0.001317523	134.6945	0.002635046	190.3767	0	177.9681	0.003952569	130.6745	0.005270092	173.4286	0	180.4649	0.002635046	159.2627	0	173.507	0.001317523	161.7717	0	125.2899	0.009222661	124.5625	0.009222661	94.31307	0.01054018	111.5513	0.01317523	69.8574
ILMN_1651238	46.56025	0.5256917	62.78941	0.2621871	39.34005	0.9973649	49.30848	0.5612648	51.99217	0.5599473	53.30161	0.6548089	40.42649	0.7654809	58.73255	0.173913	49.74533	0.7140975	65.02813	0.2187088	58.98494	0.455863	46.76873	0.8300395	42.22623	0.7733861	52.1538	0.8142292	44.68133	0.8405797	48.10366	0.7035573	46.94499	0.7865613	48.6097	0.6455863	42.23224	0.9393939	61.28966	0.2753623	50.05797	0.9077734	58.17484	0.3768116	52.08043	0.3399209	54.7022	0.6310936	45.08366
ILMN_1651249	47.81744	0.4242424	57.35238	0.5678524	52.62	0.6086956	51.57969	0.4598155	54.95007	0.3557312	52.37681	0.7035573	44.32589	0.4268775	54.81241	0.3399209	65.18951	0.08959157	54.40962	0.7812912	55.83692	0.6732543	55.09031	0.2779974	46.72883	0.428195	57.84641	0.5125165	48.75976	0.5533597	47.31575	0.7575758	55.16779	0.2990777	46.48146	0.7720685	50.84111	0.4374177	56.55328	0.5494071	51.05391	0.8669302	68.04754	0.07378129	56.40805	0.1646904	57.70671	0.4295125	45.15836
ILMN_1651253	44.22983	0.7114624	58.49472	0.5072464	58.63874	0.2661397	53.57937	0.3662714	50.1356	0.6706192	51.58331	0.7694334	40.4097	0.7667984	55.04825	0.3254282	52.79582	0.5072464	57.88815	0.5836627	52.97474	0.8247694	46.21699	0.8590251	44.41424	0.6073781	60.28789	0.3583663	54.95979	0.1831357	48.47273	0.6693017	52.32349	0.4611331	46.14968	0.7852437	54.70149	0.2318841	50.47676	0.8945981	58.86322	0.3833992	52.84349	0.7549407	52.00944	0.3465086	58.48391	0.3860343	43.12263
ILMN_1651254	2332.512	0	2787.281	0	1353.832	0	3085.46	0	3166.992	0	2762.157	0	2363.214	0	2495.105	0	2239.868	0	2350.546	0	3183.332	0	2075.273	0	3530.584	0	2770.072	0	1754.134	0	2541.721	0	3134.138	0	1457.217	0	3357.799	0	1781.018	0	3002.163	0	2279.273	0	1442.16	0	2578.233	0	3632.493
ILMN_1651259	57.56768	0.06192358	72.37686	0.07114624	68.26469	0.03952569	85.09808	0.01976285	67.8107	0.04611331	74.53408	0.04216074	70.58256	0.01581028	72.88996	0.03293808	72.59695	0.04743083	74.41972	0.05401845	67.68601	0.140975	59.35038	0.1238472	80.11176	0.01317523	99.51624	0.01185771	74.1404	0.02898551	70.56122	0.02503294	81.76534	0.01844532	65.02206	0.03689064	73.93587	0.02371541	65.04105	0.1475626	62.40396	0.2173913	60.84815	0.2305665	64.04999	0.0342556	72.9068	0.04743083	67.9772
ILMN_1651260	42.08127	0.8537549	48.90475	0.9591568	48.20939	0.8484849	56.96331	0.2318841	53.12245	0.4795784	54.60366	0.571805	36.4074	0.9525692	48.92189	0.715415	45.63547	0.9209486	56.47707	0.6534914	62.14267	0.3109354	51.73321	0.4967062	40.29543	0.8748353	53.18193	0.7865613	44.48076	0.8524374	49.55848	0.6060606	48.64366	0.6943346	40.67014	0.9710145	46.85109	0.7193676	53.37595	0.7773386	57.93719	0.4268775	55.4445	0.5599473	44.89832	0.8353096	58.26893	0.3913043	42.28801
ILMN_1651262	7532.149	0	9327.985	0	5663.286	0	9490.132	0	8666.174	0	10301.34	0	6404.07	0	10652.86	0	11090.23	0	10136.23	0	13050.57	0	8992.202	0	8798.132	0	9857.306	0	6093.648	0	8278.909	0	12014.36	0	5248.561	0	6273.948	0	4413.909	0	8410.233	0	6713.913	0	4352.188	0	7124.007	0	8567.358
ILMN_1651268	70.44685	0.02239789	96.63609	0.01449275	82.19173	0.01976285	83.61533	0.01976285	85.11829	0.01581028	101.1179	0.01317523	79.42114	0.01054018	80.4087	0.0171278	91.35606	0.0171278	95.00447	0.01449275	86.96296	0.03030303	65.17845	0.04874835	70.74932	0.02239789	79.41921	0.03293808	82.80429	0.01581028	81.67447	0.01581028	76.87557	0.02766798	62.45146	0.0513834	85.78996	0.01449275	83.35342	0.0171278	89.10583	0.01844532	75.70234	0.03293808	71.19207	0.01976285	102.8458	0.01449275	95.35236
ILMN_1651278	302.3404	0	386.5673	0	278.8827	0	286.2054	0	313.1896	0	311.8515	0	235.7605	0	336.7204	0	323.2436	0	408.675	0	369.4609	0	254.7438	0	375.0244	0	320.9096	0	263.3537	0	330.8029	0	433.7099	0	285.418	0	279.4518	0	260.4228	0	312.7025	0	293.5651	0	167.1654	0	239.0604	0	291.4965
ILMN_1651279	45.4174	0.6258234	67.61935	0.1304348	56.2376	0.3675889	44.36213	0.8221344	55.922	0.2806324	55.61463	0.4993412	42.14825	0.6139657	57.15716	0.2345191	60.36176	0.1673254	62.51575	0.3175231	67.54361	0.1488801	55.71791	0.2450593	47.55602	0.372859	65.56188	0.1581028	51.46149	0.3807642	58.97661	0.1396574	62.40535	0.08300395	55.06595	0.2358366	54.24256	0.2490119	57.1882	0.5177866	66.12838	0.115942	62.91118	0.1752306	48.89521	0.5731225	66.03207	0.1212121	61.39303
ILMN_1651281	39.49882	0.9591568	56.24213	0.6350461	49.36187	0.7865613	55.59417	0.2819499	51.95801	0.5625824	55.03765	0.5362319	47.41014	0.2463768	44.82301	0.9262187	44.61515	0.9525692	55.7392	0.7009223	47.48211	0.9617918	57.22694	0.201581	39.47879	0.914361	52.07068	0.8181818	43.47029	0.8906456	41.63615	0.972332	47.46066	0.7483531	59.34992	0.09617918	44.70255	0.8629776	53.20047	0.7839262	48.38147	0.9472991	53.7182	0.6877471	46.4662	0.7483531	52.71117	0.7694334	45.84787
ILMN_1651282	66.94262	0.02766798	76.9657	0.04216074	74.72819	0.02635046	66.16749	0.09222662	70.84519	0.03820817	84.85623	0.02371541	56.31718	0.04216074	80.2205	0.0171278	82.48334	0.02503294	71.56953	0.07114624	103.0008	0.01581028	60.69629	0.08959157	70.14404	0.02503294	61.47544	0.3017128	70.08231	0.03293808	75.43633	0.02108037	72.41679	0.03293808	63.38399	0.04743083	78.71574	0.0171278	81.67059	0.0171278	70.66872	0.05401845	68.41465	0.07114624	56.91471	0.1528327	72.18957	0.04874835	88.42222
ILMN_1651285	66.00227	0.02766798	80.69951	0.02898551	74.00058	0.02898551	73.05408	0.03820817	63.34723	0.08300395	75.04181	0.04216074	54.41035	0.05797102	67.67972	0.04874835	70.56065	0.05533597	69.41811	0.1080369	71.96957	0.08168643	77.93029	0.01581028	67.3535	0.02635046	67.24299	0.1330698	65.24294	0.04479579	65.86651	0.04084321	75.0971	0.02898551	60.99518	0.07114624	57.76685	0.1291173	63.20929	0.1949934	75.02638	0.03557312	70.42116	0.04743083	73.00626	0.01844532	73.45615	0.04479579	62.03144
ILMN_1651286	51.90471	0.1844532	66.65837	0.1528327	54.18588	0.5059289	70.58157	0.05533597	57.14648	0.2332016	58.31098	0.3227932	52.5654	0.08300395	64.67025	0.06587616	60.21453	0.1699605	67.27325	0.14361	75.23103	0.05533597	61.23148	0.08036891	59.29137	0.06060606	63.32351	0.2437418	55.86228	0.1515152	62.42856	0.07378129	57.79093	0.1831357	62.06728	0.05533597	53.86362	0.2700922	49.68617	0.9235837	69.65877	0.06587616	64.59916	0.1291173	54.04367	0.2450593	71.20577	0.05533597	73.45595
ILMN_1651288	60.86231	0.03820817	72.44949	0.0685112	60.9018	0.1673254	49.63474	0.5375494	71.3049	0.03557312	65.08931	0.1067194	46.39952	0.2885376	58.8511	0.168643	58.60693	0.2239789	73.35779	0.06060606	58.75754	0.4690382	59.84947	0.1119895	59.34871	0.06060606	72.47933	0.06192358	71.37984	0.03162055	63.25325	0.06324111	60.71091	0.1185771	64.88255	0.03820817	63.97891	0.04874835	67.77546	0.08827405	70.95345	0.05401845	68.75975	0.06982872	60.20132	0.07509881	74.92332	0.03689064	63.67129
ILMN_1651292	44.74187	0.6772069	61.10686	0.3386034	53.29801	0.5625824	58.10398	0.2042161	52.58573	0.5164691	53.41438	0.6482214	43.57908	0.4848485	49.98618	0.6508564	69.25944	0.05665349	53.08198	0.8511199	42.5226	0.9973649	52.92125	0.4018445	47.22726	0.3873518	63.44574	0.2345191	45.9432	0.7720685	48.02587	0.7088274	58.52344	0.1673254	58.20132	0.1238472	46.82991	0.7220026	53.31269	0.7799736	61.14299	0.2621871	55.24584	0.5704875	46.55019	0.743083	45.23628	0.9881423	49.43042
ILMN_1651296	80.48495	0.01317523	110.7048	0.01185771	79.24648	0.02108037	78.3748	0.02371541	91.09959	0.01185771	99.06006	0.01317523	72.13994	0.01449275	96.98226	0.01449275	94.29345	0.0171278	81.27252	0.02371541	123.253	0.01054018	65.58952	0.04347826	86.10349	0.01317523	78.90829	0.03293808	64.98552	0.04743083	74.52246	0.02108037	83.30539	0.0171278	66.58158	0.02898551	72.11727	0.02371541	75.29352	0.02766798	88.12131	0.01844532	95.04623	0.0171278	71.5658	0.01976285	93.1402	0.0171278	68.58195
ILMN_1651303	47.44033	0.455863	53.08439	0.8155468	57.07822	0.3175231	53.69977	0.3623188	45.73333	0.8972332	52.54942	0.6930171	40.79147	0.7338603	53.10444	0.4150198	51.91472	0.5665349	52.72445	0.8577075	57.18571	0.5797101	50.73527	0.5770751	51.11153	0.1976285	61.84973	0.2938077	47.78722	0.6310936	34.76012	0.9986825	49.08832	0.6693017	52.60347	0.3570487	44.17267	0.8761528	49.12423	0.9393939	57.82861	0.4347826	61.4911	0.2187088	50.22091	0.4769433	56.74558	0.4953887	45.05688
ILMN_1651309	43.65701	0.7509881	53.98301	0.7747036	50.45795	0.7338603	51.58849	0.458498	44.80208	0.9275362	51.99724	0.7351779	39.74953	0.8129117	55.51002	0.3030303	54.89874	0.3794466	57.05542	0.6284585	71.02608	0.08695652	48.94725	0.7009223	50.24953	0.226614	54.79253	0.6996047	52.92673	0.2819499	54.23181	0.3412385	55.60172	0.2661397	48.35373	0.6666667	52.36857	0.3412385	57.03033	0.5270092	64.75359	0.1462451	53.01699	0.7444005	54.62468	0.2239789	53.62708	0.6956522	47.1841
ILMN_1651310	42.64835	0.8221344	63.1003	0.2529644	53.40954	0.5559947	45.9322	0.7338603	51.9717	0.5612648	57.05579	0.4137022	48.61098	0.1963109	55.18475	0.3135705	54.0695	0.4334651	62.40759	0.3214756	52.21713	0.8524374	50.28184	0.6047431	41.99837	0.7865613	55.72704	0.6429513	43.43743	0.8919631	60.82405	0.1080369	50.75846	0.5573123	49.02698	0.6073781	49.028	0.5599473	63.77145	0.1778656	53.43243	0.7378129	55.9827	0.513834	52.75984	0.2990777	50.44432	0.8722003	54.48621
ILMN_1651315	929.5088	0	1203.133	0	1081.469	0	988.0916	0	1310.172	0	1139.679	0	1172.811	0	1232.728	0	1442.89	0	1396.574	0	1777.703	0	1137.957	0	1258.411	0	1268.356	0	870.4499	0	1121.69	0	1364.114	0	1092.623	0	1284.086	0	1008.748	0	1302.221	0	1302.935	0	976.9404	0	1404.147	0	1277.714
ILMN_1651316	43.93088	0.7299078	51.34208	0.8880106	51.15778	0.6982872	41.67204	0.914361	59.29766	0.171278	56.48926	0.4479578	43.32798	0.5125165	52.96115	0.4268775	52.26865	0.5480896	61.90104	0.3530962	57.31389	0.571805	52.43569	0.4321476	48.65768	0.2977602	60.53101	0.3465086	51.89826	0.3491436	48.72743	0.6521739	51.01871	0.544137	52.01001	0.3952569	52.63527	0.3280632	54.42284	0.7022398	54.84085	0.6561265	56.71448	0.4716733	45.76437	0.7865613	56.9565	0.483531	52.19401
ILMN_1651325	45.71536	0.5876153	62.4875	0.2740448	49.49828	0.7760211	53.64461	0.3636364	52.68317	0.5098814	51.45115	0.7747036	40.9779	0.7206851	49.74869	0.6706192	52.05761	0.5599473	57.95711	0.5810277	53.53849	0.7905138	52.60521	0.4202898	43.9665	0.6310936	48.83366	0.9525692	45.18215	0.8036891	48.08804	0.7075099	46.52012	0.8168643	46.74955	0.7536232	45.63943	0.7997365	53.584	0.7562582	65.63898	0.1291173	57.53413	0.4097497	60.33684	0.07246377	44.38952	0.9920949	53.22328
ILMN_1651328	82.01315	0.01317523	109.6438	0.01185771	82.24884	0.01976285	70.22134	0.05533597	75.88096	0.02898551	78.11412	0.0342556	90.50951	0.007905139	88.18451	0.01581028	99.01434	0.0171278	91.26734	0.01449275	121.6285	0.01054018	79.87655	0.01449275	68.37209	0.02635046	97.5134	0.01449275	82.62624	0.01581028	69.24377	0.02898551	76.01511	0.02898551	81.99747	0.01317523	73.59358	0.02371541	84.15983	0.0171278	74.59157	0.03557312	75.98589	0.03293808	66.45	0.02898551	71.28353	0.05401845	67.1912
ILMN_1651329	42.1455	0.8524374	64.24432	0.2147563	59.0513	0.2358366	53.80679	0.3557312	51.67132	0.5744401	53.59161	0.6363636	39.75501	0.8115942	66.42784	0.05533597	54.9078	0.3794466	67.84396	0.1304348	54.40847	0.7404479	47.36037	0.8036891	46.40184	0.4505929	69.86048	0.08695652	47.53074	0.6495389	47.5863	0.7444005	49.87164	0.6231884	55.53311	0.2121212	54.9144	0.2213439	68.02438	0.08300395	57.01044	0.4888011	63.90668	0.1422925	52.26859	0.3333333	67.02086	0.0974967	45.51782
ILMN_1651330	42.29118	0.8392622	54.15651	0.7681159	54.15899	0.5085639	37.85339	0.9815547	48.66263	0.7391304	50.06376	0.8498024	42.76589	0.5625824	46.85006	0.8379447	38.47691	1	59.53391	0.4848485	53.3152	0.8023716	45.41199	0.8893281	51.32611	0.1910408	56.30079	0.6007905	49.07556	0.5388669	42.52005	0.9538867	42.31027	0.9591568	46.93064	0.743083	51.12777	0.4163373	49.62526	0.9275362	58.2418	0.4071146	51.60043	0.8260869	46.62193	0.7364954	54.70862	0.629776	46.70597
ILMN_1651336	89.81158	0.01054018	138.0724	0.006587615	84.20094	0.01844532	107.0617	0.009222661	112.2772	0.007905139	103.2997	0.01185771	78.04362	0.01054018	104.0981	0.009222661	104.7357	0.01054018	104.0115	0.01054018	113.7721	0.01054018	76.26839	0.01581028	87.17764	0.01317523	100.8747	0.01185771	73.22199	0.02898551	125.6681	0.006587615	129.5991	0.007905139	102.8029	0.007905139	135.3051	0.006587615	139.2447	0.003952569	113.7925	0.009222661	129.2095	0.009222661	112.8711	0.006587615	145.4119	0.006587615	135.2246
ILMN_1651339	70.43526	0.02239789	81.86929	0.02635046	76.36523	0.02503294	70.72153	0.05401845	78.04594	0.02503294	75.64694	0.04084321	63.21571	0.02766798	68.03053	0.04743083	79.52513	0.03030303	84.19057	0.01976285	77.93684	0.04479579	66.53548	0.03689064	76.20602	0.01581028	86.34395	0.02371541	60.95304	0.07114624	70.40421	0.02503294	71.67294	0.0342556	77.47527	0.01449275	67.87897	0.03162055	68.19034	0.08168643	68.81209	0.07114624	66.10019	0.09354414	58.18351	0.1146245	72.26336	0.04874835	71.74446
ILMN_1651341	100.7266	0.009222661	134.6262	0.006587615	89.55295	0.01449275	89.03189	0.01581028	85.0059	0.0171278	106.7067	0.01185771	70.21229	0.01581028	90.38219	0.01581028	99.08007	0.0171278	97.81403	0.01317523	116.627	0.01054018	81.07597	0.01317523	98.43474	0.009222661	102.3386	0.01185771	89.7823	0.01581028	81.31923	0.01581028	90.63255	0.01449275	83.56067	0.01317523	91.67899	0.01317523	88.86458	0.01317523	86.31759	0.01844532	98.8914	0.01449275	74.17149	0.0171278	78.02451	0.03162055	88.86601
ILMN_1651343	2519.985	0	3023.78	0	1725.791	0	2591.136	0	2719.218	0	2872.933	0	2208.057	0	2571.598	0	2376.494	0	2544.852	0	2799.06	0	2343.604	0	3248.858	0	2761.015	0	2074.579	0	2441.312	0	2984.833	0	1455.296	0	2558.007	0	1916.391	0	2541.716	0	2605.027	0	1584.948	0	2603.953	0	3408.383
ILMN_1651346	1050.108	0	1349.266	0	679.8181	0	1347.347	0	1227.388	0	1144.682	0	935.4863	0	1071.683	0	1001.743	0	728.9114	0	993.7982	0	616.1962	0	907.4194	0	652.7472	0	519.9835	0	711.5461	0	802.8409	0	466.4607	0	693.3776	0	454.1574	0	618.5244	0	583.4733	0	330.4835	0	536.8406	0	728.9761
ILMN_1651347	3179.759	0	4044.438	0	2935.906	0	2951.13	0	3921.002	0	3789.238	0	2703.96	0	3693.437	0	3388.353	0	2521.522	0	2453.833	0	1883.859	0	1227.374	0	1256.276	0	792.8866	0	1780.568	0	2034.502	0	1160.449	0	1748.99	0	1545.861	0	1673.1	0	1659.128	0	1494.68	0	1941.315	0	2121.896
ILMN_1651351	55.20744	0.1027668	57.59462	0.5546772	49.69055	0.7681159	42.34687	0.8906456	56.56602	0.2529644	54.48714	0.5731225	40.19078	0.7852437	51.45082	0.5388669	60.66333	0.1607378	61.68614	0.3596838	55.01949	0.7075099	45.73809	0.8748353	39.63646	0.9064559	58.25798	0.4808959	50.5036	0.43083	47.45013	0.7523057	57.69256	0.1844532	52.08233	0.3939394	46.59304	0.7351779	54.83028	0.6772069	52.721	0.7839262	50.13832	0.884058	48.80089	0.5770751	53.38731	0.7220026	57.43738
ILMN_1651354	133.4701	0.003952569	151.3575	0.005270092	117.3279	0.009222661	114.9594	0.007905139	153.6042	0.001317523	113.8483	0.009222661	100.2235	0.003952569	179.3827	0	134.2616	0.003952569	121.9255	0.005270092	146.2191	0.005270092	104.097	0.006587615	126.263	0.006587615	130.9546	0.007905139	87.99083	0.01581028	133.9106	0.005270092	157.4026	0.002635046	108.1081	0.005270092	110.5769	0.007905139	95.59506	0.01317523	115.598	0.009222661	82.18502	0.02635046	75.65484	0.01581028	91.60586	0.01844532	59.56813
ILMN_1651358	42.55511	0.8260869	55.46763	0.6864295	49.93153	0.7562582	53.98497	0.3478261	47.59177	0.8050066	49.67235	0.8629776	40.28356	0.7786561	46.3686	0.8629776	54.32214	0.4216074	53.71948	0.8221344	50.23953	0.9314888	45.58257	0.8787879	46.33149	0.4571805	49.61362	0.9301713	45.15901	0.8063241	56.29318	0.2279315	51.06757	0.5388669	44.37442	0.8735178	47.28892	0.6877471	56.95552	0.5309618	54.33842	0.6811594	51.85101	0.8129117	47.40379	0.6798419	46.63482	0.9710145	44.68225
ILMN_1651364	93.88122	0.01054018	106.145	0.01185771	97.41354	0.01185771	99.37797	0.01185771	125.3267	0.006587615	119.2269	0.006587615	75.33438	0.01317523	94.75551	0.01449275	109.8385	0.007905139	104.9721	0.01054018	101.6734	0.01581028	76.69925	0.01581028	80.17626	0.01317523	86.08178	0.02371541	74.38332	0.02766798	78.24012	0.01976285	86.32483	0.01581028	87.82965	0.01185771	92.20146	0.01317523	86.35303	0.01449275	90.1312	0.01844532	84.79481	0.02371541	68.76344	0.02503294	116.6797	0.01185771	110.6776
ILMN_1651365	42.69493	0.8221344	59.25613	0.4545455	47.08383	0.8893281	50.02053	0.5283267	53.9964	0.4255599	35.2107	1	44.87315	0.3939394	48.02319	0.7694334	52.48416	0.5204216	60.34739	0.43083	55.54499	0.6837944	46.89292	0.8234519	45.25364	0.541502	51.81633	0.8274045	44.78077	0.8313571	47.01597	0.7773386	42.71367	0.9486166	50.10281	0.5283267	51.44352	0.3992095	60.58349	0.3096179	49.45435	0.9222661	53.46002	0.7088274	46.68848	0.7351779	50.11827	0.8801054	53.05598
ILMN_1651369	44.86248	0.6653491	56.90235	0.5981554	59.29581	0.2279315	47.55084	0.6534914	49.52512	0.6969697	53.2051	0.6613966	39.50125	0.8260869	55.35082	0.3096179	72.77913	0.04743083	69.04142	0.1119895	62.89323	0.2806324	52.18073	0.4532279	52.13547	0.1725955	56.32636	0.599473	48.89514	0.5494071	52.52154	0.43083	62.36918	0.08300395	51.37639	0.4374177	56.64636	0.168643	60.32317	0.3267457	62.91458	0.2002635	58.87494	0.3306983	54.29972	0.2384717	62.08199	0.2200263	58.35338
ILMN_1651370	45.41702	0.6258234	54.87878	0.7259552	56.44965	0.3504611	58.53382	0.1976285	55.97313	0.2793149	48.58681	0.9011858	41.49361	0.6706192	54.28512	0.3583663	50.98627	0.6324111	51.87524	0.8985507	57.22342	0.5770751	52.65047	0.4176548	45.35779	0.5349144	57.25296	0.5507246	51.49167	0.3807642	44.06993	0.9130435	51.87813	0.4795784	46.37598	0.7760211	46.41357	0.7483531	65.18924	0.1475626	64.20541	0.168643	55.76707	0.5375494	42.86762	0.9314888	57.2638	0.4690382	47.69333
ILMN_1651373	47.80642	0.4242424	61.37425	0.3227932	54.75998	0.4769433	46.87273	0.685112	52.03898	0.5559947	57.67944	0.3715415	41.52261	0.6679842	50.89068	0.5770751	40.06068	0.9986825	50.11798	0.9512516	53.50961	0.7905138	45.64407	0.8774704	47.90361	0.3570487	45.64993	0.9881423	46.75062	0.7101449	44.6456	0.8945981	48.24679	0.7167326	51.20767	0.4466403	44.76738	0.8577075	58.27634	0.4413702	57.66656	0.4413702	54.21966	0.657444	57.42561	0.1343874	55.14796	0.6047431	48.84459
ILMN_1651378	292.87	0	386.8323	0	293.3335	0	336.2852	0	346.5521	0	311.0719	0	245.0206	0	271.8352	0	345.9571	0	289.5705	0	390.9222	0	244.0836	0	363.3521	0	326.9083	0	348.5596	0	252.6684	0	325.3077	0	271.9218	0	333.5126	0	245.3009	0	352.9373	0	290.5728	0	207.443	0	351.9634	0	274.9183
ILMN_1651380	41.61555	0.8708827	65.13795	0.1831357	53.84597	0.5335968	48.5114	0.6034256	47.60355	0.8036891	52.85754	0.6772069	48.35968	0.2068511	51.0064	0.5704875	49.33518	0.7509881	69.4575	0.1080369	63.78954	0.2542819	53.81299	0.3478261	48.63849	0.2977602	73.49538	0.05533597	50.00128	0.4690382	48.46712	0.6706192	48.52663	0.6969697	55.2291	0.2239789	53.88083	0.2700922	63.80019	0.1752306	54.4667	0.6745718	58.00615	0.3873518	45.16011	0.8221344	65.16615	0.1343874	49.95995
ILMN_1651385	605.8611	0	762.3415	0	525.0231	0	678.2788	0	674.7493	0	671.3813	0	442.9337	0	737.9341	0	810.6241	0	674.7469	0	899.7051	0	465.1125	0	697.1447	0	711.2626	0	496.1214	0	701.7647	0	758.3364	0	478.1047	0	444.621	0	362.8417	0	623.6263	0	501.2083	0	323.4541	0	524.4399	0	540.9161
ILMN_1651388	46.99134	0.4927536	57.67889	0.5507246	54.41002	0.4953887	57.48038	0.2200263	55.58358	0.314888	57.39047	0.3939394	50.39514	0.1383399	50.60433	0.6086956	51.23076	0.6179183	62.16032	0.3359684	62.91802	0.2793149	54.90426	0.2859025	48.03735	0.3412385	54.38186	0.7206851	47.56858	0.6455863	53.66701	0.370224	49.73193	0.6363636	53.81472	0.2977602	43.20328	0.914361	61.35465	0.2714097	59.8889	0.3241107	58.54061	0.3530962	47.35282	0.6811594	63.01805	0.1831357	54.56182
ILMN_1651395	47.19854	0.4743083	67.09079	0.14361	54.97204	0.458498	39.75366	0.9499341	51.12961	0.6073781	54.96184	0.5454546	38.43141	0.8787879	45.41171	0.9090909	52.46844	0.5230566	63.6965	0.2753623	60.98031	0.3623188	57.01077	0.2068511	43.22726	0.6956522	58.5125	0.4756258	47.71744	0.6337286	45.4732	0.8524374	50.50576	0.5783926	53.84939	0.2964427	41.03333	0.9644269	56.70421	0.541502	52.78473	0.7812912	58.53276	0.3530962	44.52448	0.8577075	56.40782	0.5151515	51.58746
ILMN_1651396	39.01843	0.9644269	69.35051	0.1080369	57.65766	0.2990777	39.38607	0.9604743	54.11246	0.4189723	54.73155	0.5625824	46.95867	0.2582345	56.3652	0.2674572	51.83266	0.5731225	60.56982	0.4229249	51.86206	0.8642951	48.66885	0.7114624	41.35346	0.8181818	57.64122	0.5256917	54.52907	0.1976285	49.69554	0.5928854	44.7264	0.8945981	50.43134	0.5059289	53.41641	0.284585	63.13334	0.1976285	50.72356	0.8827404	57.35898	0.4216074	51.51863	0.3754941	55.9741	0.5454546	47.77934
ILMN_1651403	44.9818	0.6600791	58.65016	0.4993412	67.16547	0.04874835	50.16854	0.5230566	65.32363	0.05928854	54.18558	0.5928854	52.80707	0.08168643	47.04775	0.828722	49.07558	0.7628459	70.1544	0.09617918	60.77967	0.3649539	53.2798	0.3807642	46.62245	0.4334651	64.9642	0.1805007	52.11295	0.3386034	51.5683	0.4716733	53.89191	0.3530962	59.3303	0.1001318	54.61139	0.2384717	62.57814	0.2108037	58.22474	0.4084322	58.6082	0.3438735	51.82492	0.3570487	59.2791	0.3386034	52.40154
ILMN_1651404	42.4924	0.8260869	59.16355	0.4637681	57.75605	0.2977602	44.9178	0.7891963	46.39068	0.8682477	52.95803	0.6719368	43.14856	0.5283267	48.30088	0.7615283	52.98391	0.4980237	52.77863	0.85639	54.6682	0.7246377	42.18155	0.9749671	52.21516	0.171278	52.16814	0.8129117	48.07232	0.6086956	44.96512	0.8787879	54.32514	0.3386034	52.03882	0.3939394	47.76651	0.6455863	56.37399	0.5665349	55.6743	0.5849802	55.28981	0.5652174	51.52328	0.3741766	56.98882	0.4822134	47.28783
ILMN_1651405	1138.097	0	1527.048	0	1120	0	1258.21	0	1189.526	0	1324.917	0	957.9393	0	1250.777	0	1440.013	0	1479.334	0	1463.843	0	1215.575	0	1453.916	0	1320.239	0	864.4259	0	1052.337	0	1242.323	0	656.8958	0	1007.696	0	745.6097	0	1061.682	0	1019.799	0	758.0602	0	1162.423	0	1051.398
ILMN_1651408	45.14439	0.6508564	57.82032	0.5467721	55.07561	0.4479578	43.27301	0.8682477	45.63536	0.9011858	55.74371	0.4953887	51.52829	0.115942	59.36502	0.1462451	53.98051	0.4374177	60.26902	0.43083	65.6983	0.201581	54.32199	0.3227932	53.32805	0.1343874	57.43914	0.5362319	52.01655	0.345191	60.18796	0.1172596	53.58162	0.3768116	50.87173	0.4690382	54.04645	0.2582345	62.74751	0.2068511	60.19482	0.3056653	52.92242	0.7523057	55.3299	0.201581	54.46766	0.6455863	46.82099
ILMN_1651415	53.3503	0.1422925	73.0949	0.06060606	58.57859	0.2674572	63.76942	0.1106719	58.34542	0.2055336	62.91974	0.1620553	40.59414	0.7523057	62.80812	0.08695652	62.8101	0.1198946	63.3538	0.2898551	57.43637	0.5625824	57.18826	0.2028985	55.54867	0.09090909	64.98331	0.1805007	65.18713	0.04479579	57.3854	0.1818182	54.96503	0.3056653	56.56521	0.1818182	58.50734	0.1119895	52.18711	0.8260869	56.623	0.5243742	59.27169	0.3056653	57.01695	0.1462451	59.70386	0.3135705	52.16879
ILMN_1651428	55.4136	0.0974967	51.63052	0.8801054	62.22268	0.1304348	58.05378	0.2042161	48.66709	0.7378129	55.30498	0.5191041	44.25547	0.4347826	51.66067	0.5230566	50.43855	0.6666667	57.93708	0.5823452	57.82521	0.5401844	53.37457	0.3754941	45.5062	0.5270092	60.27958	0.3583663	59.52245	0.09090909	56.31959	0.2252964	57.49016	0.1884058	57.46068	0.1422925	51.3168	0.4057971	67.14133	0.0974967	58.50764	0.397892	55.76215	0.5375494	53.71013	0.2582345	54.85891	0.6218709	54.84719
ILMN_1651429	1377.49	0	2268.525	0	1332.625	0	1653.948	0	1370.632	0	2010.367	0	1449.837	0	1647.926	0	1878.482	0	1561.425	0	2101.979	0	1713.314	0	2183.921	0	1994.24	0	1668.112	0	1758.496	0	2806.877	0	1210.802	0	2249.162	0	1927.581	0	2288.201	0	2908.259	0	1747.1	0	2492.941	0	3081.535
ILMN_1651430	46.23031	0.5520422	52.4602	0.8445323	49.47985	0.7812912	47.05107	0.6758893	54.64018	0.3781291	58.74088	0.3003953	56.22736	0.04347826	54.05896	0.3689065	59.56355	0.1936759	58.61347	0.5428195	55.7783	0.6758893	51.28721	0.5296443	44.10706	0.6192358	54.26124	0.7338603	42.05319	0.9314888	45.71897	0.8379447	48.14853	0.7220026	56.00694	0.1897233	49.7334	0.5098814	51.14822	0.8761528	56.24942	0.544137	57.85807	0.3992095	48.33664	0.6152833	62.87134	0.1884058	50.77711
ILMN_1651433	727.0615	0	788.8278	0	634.3222	0	937.9491	0	968.9674	0	702.3212	0	544.1095	0	1045.172	0	774.027	0	720.4307	0	884.4241	0	496.0618	0	639.6191	0	651.8768	0	535.9247	0	544.2798	0	699.3166	0	424.0253	0	452.411	0	314.6125	0	396.4628	0	369.616	0	241.1341	0	317.8294	0	357.4514
ILMN_1651435	43.2558	0.7878788	53.3605	0.8063241	46.95133	0.8959157	48.0574	0.6258234	51.96888	0.5612648	54.32004	0.5849802	50.82991	0.1277997	50.42327	0.6205534	54.58751	0.400527	54.54717	0.7720685	48.9381	0.9486166	53.86629	0.3465086	41.74886	0.801054	59.63926	0.400527	44.72422	0.8392622	52.60516	0.4268775	50.18	0.6073781	48.33069	0.6666667	48.27617	0.6113307	60.97487	0.2911726	55.23059	0.6258234	53.45685	0.7088274	46.18837	0.7615283	55.20945	0.6034256	46.66958
ILMN_1651437	54.75264	0.1067194	65.44173	0.173913	55.77044	0.3952569	62.52197	0.1277997	56.39695	0.2635046	65.18259	0.1067194	51.19489	0.1198946	56.6424	0.2582345	63.41916	0.1119895	60.65184	0.4216074	70.26512	0.09222662	57.03982	0.2068511	57.8351	0.06982872	71.24453	0.07246377	59.21059	0.0974967	55.35141	0.2806324	56.55159	0.2226614	59.61901	0.09354414	61.50715	0.07246377	74.28084	0.03162055	57.21836	0.4743083	66.43639	0.08959157	54.72196	0.2200263	76.79541	0.03162055	57.76098
ILMN_1651438	278.0088	0	453.8235	0	253.1946	0	412.1166	0	345.0615	0	435.4908	0	326.404	0	309.9904	0	384.5199	0	300.4143	0	505.3956	0	318.0611	0	316.6717	0	376.0722	0	273.3141	0	368.1064	0	596.2212	0	224.9086	0	405.0341	0	282.8028	0	678.1448	0	559.3647	0	326.9555	0	595.7776	0	649.3427
ILMN_1651447	44.54322	0.6890646	54.5166	0.7457181	52.14043	0.6389987	43.32439	0.8682477	52.32173	0.5322793	47.15251	0.9367589	44.6185	0.4150198	54.35415	0.3544137	48.26293	0.8115942	63.22319	0.2911726	54.77374	0.7193676	50.13436	0.6113307	49.9671	0.2358366	52.14303	0.8142292	54.62983	0.1910408	54.49254	0.3241107	54.46006	0.3254282	45.2932	0.8405797	52.04413	0.3610013	46.08007	0.9894598	52.97533	0.7681159	58.00688	0.3873518	56.77833	0.1554677	57.34248	0.4571805	61.9383
ILMN_1651453	44.16742	0.7180501	59.89997	0.4123847	54.48618	0.4888011	51.50244	0.4637681	57.65567	0.2173913	56.44599	0.4505929	42.85935	0.5546772	55.71692	0.28722	51.44175	0.6021081	64.39747	0.2450593	59.27984	0.4440053	53.97776	0.3412385	49.52996	0.2555995	65.63264	0.1567852	51.17074	0.3926219	58.48973	0.1462451	52.99855	0.4137022	58.59871	0.115942	50.32501	0.4637681	69.14623	0.0685112	60.2118	0.3056653	62.55265	0.1844532	57.79235	0.1251647	65.95079	0.1238472	50.77133
ILMN_1651456	42.81805	0.8115942	55.26303	0.6996047	50.77179	0.715415	40.82563	0.9288538	55.19899	0.3465086	51.78849	0.7523057	35.73354	0.9670619	43.53765	0.9552042	49.95927	0.6969697	56.60361	0.6469038	54.5855	0.7299078	48.03107	0.7720685	38.69213	0.9328063	62.06159	0.2898551	50.86245	0.4044796	47.88597	0.7285903	55.02775	0.3030303	46.58759	0.7681159	49.7093	0.5111989	55.00902	0.6640316	67.13479	0.09486166	61.88181	0.2042161	46.48566	0.7483531	56.81294	0.4940712	47.50868
ILMN_1651457	38.48365	0.9749671	58.19073	0.5177866	42.14059	0.9815547	47.99488	0.627141	55.42722	0.3267457	59.3932	0.2793149	46.57741	0.2819499	44.09103	0.942029	47.4253	0.85639	59.00306	0.5204216	66.37727	0.1752306	43.36528	0.9591568	43.97954	0.629776	52.21655	0.8129117	47.48032	0.6508564	46.86364	0.7878788	48.16603	0.7220026	54.48683	0.259552	45.84086	0.7799736	57.80594	0.4690382	63.10112	0.1976285	45.70983	0.9855072	47.65177	0.6600791	50.85055	0.85639	43.75883
ILMN_1651464	66.08447	0.02766798	59.70469	0.4216074	53.7287	0.5401844	70.56342	0.05533597	62.75795	0.09222662	58.21149	0.3280632	46.42535	0.28722	60.03313	0.1357049	74.01303	0.04611331	60.18549	0.4374177	65.4666	0.2121212	53.84809	0.3465086	56.92718	0.07905138	73.18648	0.05665349	50.87003	0.4044796	53.33567	0.3781291	52.93578	0.4176548	41.55764	0.9538867	62.42093	0.06192358	83.21276	0.0171278	64.39569	0.1646904	60.82591	0.2305665	49.35662	0.5494071	58.27108	0.3913043	54.64618
ILMN_1651466	40.4136	0.9314888	54.76885	0.7325428	55.78092	0.3952569	43.1735	0.8708827	51.40651	0.5955204	50.58809	0.8168643	37.30676	0.9301713	42.91012	0.9710145	51.64826	0.5836627	68.6175	0.1185771	53.61529	0.7852437	46.44933	0.8432148	43.71446	0.6534914	55.89302	0.629776	52.0734	0.3438735	42.49575	0.9552042	53.22399	0.4018445	52.3055	0.3768116	44.50283	0.8642951	63.60191	0.1870883	54.19659	0.6877471	52.51255	0.7799736	46.66116	0.7351779	52.41673	0.7799736	63.47701
ILMN_1651470	41.64667	0.8708827	61.30097	0.3267457	55.03415	0.4519104	50.024	0.5283267	52.65253	0.5111989	55.37683	0.5177866	43.97831	0.4545455	53.24999	0.4057971	45.86871	0.914361	62.78444	0.3030303	60.77386	0.3649539	60.60497	0.08959157	40.05959	0.8787879	60.20596	0.3649539	45.72709	0.7799736	52.65617	0.4216074	56.76013	0.2094862	55.86175	0.1963109	51.81937	0.372859	57.7698	0.4756258	57.68929	0.4387352	55.89454	0.5217391	58.08592	0.115942	57.60317	0.4387352	55.49783
ILMN_1651477	47.15857	0.4769433	59.68654	0.4216074	52.66301	0.6047431	44.51796	0.8102767	58.57263	0.198946	56.73569	0.4295125	49.81406	0.1554677	51.24424	0.5546772	52.42854	0.5270092	58.1929	0.5665349	51.59673	0.8761528	49.5348	0.6534914	39.27235	0.9249012	57.92244	0.5072464	46.69023	0.7220026	45.59517	0.8498024	52.03296	0.4716733	45.2043	0.8445323	50.34034	0.4637681	58.90479	0.4057971	62.51527	0.2121212	55.8041	0.5349144	48.19237	0.6245059	51.67641	0.8247694	51.187
ILMN_1651486	82.96468	0.01317523	100.9529	0.01317523	86.72379	0.01581028	81.83197	0.02108037	76.16273	0.02898551	98.1762	0.01317523	69.9165	0.01581028	87.77872	0.01581028	88.35995	0.01976285	92.64547	0.01449275	103.9364	0.01581028	76.25051	0.01581028	67.15136	0.02635046	92.19096	0.01976285	76.27541	0.02503294	88.96911	0.01317523	84.3557	0.0171278	90.2956	0.01054018	85.55389	0.01449275	84.64029	0.01581028	72.53382	0.04347826	72.45461	0.04216074	70.74073	0.02108037	89.6058	0.01976285	84.01
ILMN_1651488	55.35361	0.1001318	64.00568	0.2239789	73.53742	0.02898551	48.30927	0.6139657	59.59422	0.1620553	64.12997	0.1212121	48.42259	0.2028985	62.02761	0.1001318	54.74057	0.3899868	67.19582	0.1462451	64.60506	0.229249	62.13254	0.07246377	53.55562	0.1317523	67.8089	0.1238472	51.82883	0.3544137	57.22471	0.1857708	57.42747	0.1884058	54.64787	0.2529644	41.59298	0.9578393	62.43306	0.2187088	69.46208	0.06587616	64.21619	0.1370224	64.83723	0.03162055	68.77277	0.07509881	67.46161
ILMN_1651490	47.59018	0.4400527	62.99372	0.256917	62.57111	0.1238472	48.56074	0.5981554	56.29753	0.2661397	62.46758	0.168643	46.92686	0.2582345	53.06403	0.4176548	53.96175	0.4374177	58.80606	0.5375494	59.34667	0.4426877	64.11172	0.05665349	45.68324	0.5111989	60.26008	0.3610013	46.18647	0.7628459	59.99892	0.1198946	65.40694	0.05665349	52.20236	0.3820817	57.06903	0.1501976	61.23303	0.2806324	64.97502	0.140975	60.57635	0.2411067	50.83147	0.43083	47.74362	0.9472991	53.92116
ILMN_1651492	81.91448	0.01317523	104.6043	0.01317523	107.8466	0.009222661	74.90103	0.03030303	87.89285	0.01185771	103.0252	0.01185771	77.82172	0.01185771	84.9542	0.01581028	101.6114	0.01581028	88.18217	0.0171278	113.0306	0.01054018	74.13053	0.01844532	102.6088	0.007905139	101.4789	0.01185771	91.84804	0.01449275	87.82492	0.01317523	82.44643	0.01844532	69.0051	0.02108037	83.46856	0.01449275	81.50739	0.0171278	97.23357	0.01449275	97.62718	0.01581028	61.10834	0.06192358	96.33936	0.01449275	111.6248
ILMN_1651495	45.98083	0.5665349	61.46171	0.3201581	64.80251	0.07114624	41.972	0.8998682	55.25591	0.3386034	45.14877	0.972332	47.42945	0.2463768	47.92286	0.7760211	50.23349	0.6798419	65.60859	0.1976285	55.38108	0.6903821	51.23824	0.5322793	42.23516	0.7733861	58.57791	0.4677207	49.98869	0.4690382	51.78157	0.4611331	46.97496	0.7852437	49.67934	0.5691699	51.43904	0.3992095	55.29078	0.6442688	53.40062	0.7391304	51.37553	0.8339921	53.73346	0.256917	57.23596	0.4716733	45.89061
ILMN_1651496	376.3088	0	512.9958	0	287.6374	0	427.3441	0	496.6704	0	487.7701	0	309.7599	0	419.3195	0	376.0599	0	378.4631	0	385.6569	0	295.0805	0	481.6989	0	514.2419	0	352.4139	0	427.662	0	572.3433	0	268.7316	0	936.8401	0	557.3953	0	1031.76	0	858.2232	0	673.5961	0	1410.666	0	1415.14
ILMN_1651498	53.30659	0.14361	61.74197	0.3056653	55.94268	0.3833992	58.03225	0.2042161	55.92526	0.2806324	59.86158	0.2582345	92.16003	0.006587615	76.30888	0.02635046	87.07121	0.01976285	109.5744	0.009222661	137.8019	0.006587615	99.32556	0.006587615	66.42579	0.03162055	59.86644	0.3833992	59.55262	0.09090909	49.09999	0.6310936	64.18632	0.06719368	50.30129	0.5177866	54.39087	0.2450593	64.79883	0.1515152	56.45466	0.5322793	60.68776	0.2384717	47.21432	0.6956522	68.37697	0.08168643	65.76144
ILMN_1651499	57.26569	0.06455863	64.02502	0.2226614	79.38512	0.02108037	96.42899	0.01185771	54.45362	0.3847167	64.24732	0.1198946	51.90771	0.1080369	62.54152	0.09222662	72.98918	0.04743083	73.39173	0.06060606	79.43858	0.04216074	63.64063	0.06060606	64.73698	0.03293808	64.10221	0.2081686	53.68621	0.2397892	58.58178	0.1449275	75.96997	0.02898551	53.43812	0.314888	63.48984	0.05270092	83.38155	0.0171278	88.23856	0.01844532	72.23515	0.04216074	61.21484	0.05928854	65.34747	0.1317523	72.42014
ILMN_1651501	56.57431	0.07378129	67.49209	0.1343874	60.85756	0.1673254	62.51973	0.1277997	68.81671	0.04479579	71.64557	0.04743083	55.45531	0.04874835	65.72214	0.06060606	49.01792	0.7641634	76.45537	0.04347826	76.07289	0.05401845	54.75359	0.2951252	57.80568	0.06982872	68.95165	0.1014493	72.38631	0.03030303	60.7467	0.1119895	69.80772	0.03557312	61.42882	0.06455863	59.72694	0.09486166	75.17061	0.03030303	81.51048	0.02635046	65.42399	0.1054018	65.80267	0.03030303	71.75317	0.0513834	60.9419
ILMN_1651504	255.9006	0	335.4695	0	310.3733	0	263.2196	0	263.9135	0	315.6397	0	232.3246	0	271.4952	0	337.7773	0	263.7447	0	414.5457	0	248.5061	0	251.998	0	309.3441	0	219.941	0	271.5952	0	333.7762	0	188.1407	0	215.3704	0	213.6285	0	282.4496	0	279.1466	0	206.6001	0	280.5405	0	287.0482
ILMN_1651506	98.97243	0.01054018	128.9574	0.006587615	140.1073	0.005270092	120.3143	0.006587615	98.6914	0.01185771	116.9499	0.007905139	90.03824	0.007905139	112.8993	0.007905139	113.0374	0.006587615	179.0535	0.001317523	115.9609	0.01054018	92.79075	0.006587615	130.8252	0.005270092	108.2997	0.01054018	67.43137	0.03689064	143.9702	0.003952569	139.9097	0.006587615	140.9965	0.001317523	111.8968	0.007905139	125.556	0.006587615	121.8046	0.009222661	109.6212	0.01317523	94.39671	0.01054018	95.36384	0.0171278	119.7353
ILMN_1651507	93.08771	0.01054018	115.2466	0.009222661	90.19627	0.01449275	118.4293	0.007905139	121.2522	0.006587615	95.5724	0.01581028	100.6936	0.003952569	142.8988	0.003952569	97.25326	0.0171278	95.77649	0.01449275	110.5303	0.01054018	83.34998	0.01317523	106.2744	0.006587615	98.18942	0.01449275	86.84845	0.01581028	93.32859	0.009222661	105.683	0.01449275	76.79482	0.01449275	97.85484	0.01317523	89.38657	0.01317523	83.5639	0.02239789	81.2916	0.02635046	78.03701	0.01581028	87.60188	0.01976285	107.5379
ILMN_1651508	47.88262	0.4202898	66.90055	0.1501976	53.19602	0.571805	65.44924	0.09617918	58.43512	0.2042161	64.52853	0.1185771	46.57037	0.2819499	56.98792	0.2411067	62.69746	0.1225296	60.37012	0.4295125	55.96639	0.657444	50.10309	0.6152833	46.35155	0.4545455	62.71367	0.2635046	65.26043	0.04479579	46.68402	0.8036891	50.3162	0.5915679	65.8274	0.0342556	50.61403	0.4479578	71.28934	0.05401845	60.85546	0.2727273	49.50459	0.9051383	55.82131	0.1765481	55.89647	0.5494071	51.56462
ILMN_1651513	673.4559	0	762.6003	0	508.518	0	1070.61	0	627.7909	0	768.5067	0	699.5173	0	705.7195	0	697.5493	0	597.0831	0	890.1723	0	526.0128	0	679.8461	0	613.8056	0	435.2844	0	526.7198	0	734.2844	0	370.6425	0	665.574	0	482.7737	0	714.004	0	574.4479	0	299.5457	0	560.1763	0	791.9554
ILMN_1651520	48.14922	0.4031621	51.88241	0.8669302	50.52853	0.7285903	53.46211	0.3715415	50.40462	0.6508564	51.35736	0.7812912	42.28582	0.5942029	51.9276	0.5098814	57.17327	0.2766798	54.70278	0.7628459	59.54654	0.428195	59.65387	0.115942	50.13081	0.229249	63.23693	0.2490119	46.7709	0.7101449	48.17394	0.6969697	55.24475	0.2951252	47.55578	0.7114624	50.65461	0.4453228	49.84942	0.9196311	55.54732	0.6034256	52.56647	0.7773386	45.52354	0.798419	59.25526	0.3399209	57.85039
ILMN_1651532	41.04447	0.8959157	60.09869	0.400527	52.5841	0.6113307	60.33961	0.1554677	58.01118	0.2121212	54.96213	0.5454546	46.66198	0.2753623	66.28251	0.05665349	59.02008	0.2108037	61.18277	0.3873518	64.58858	0.2305665	54.05947	0.3372859	44.36982	0.6086956	61.38225	0.3069829	41.81463	0.9341239	45.42335	0.8550724	52.34548	0.4598155	43.94773	0.8972332	54.85554	0.2226614	77.99539	0.02108037	60.45329	0.2938077	54.49297	0.6416337	51.00918	0.4176548	67.76054	0.08827405	54.12649
ILMN_1651535	50.18484	0.2753623	67.52908	0.1317523	51.08838	0.6996047	56.37534	0.256917	64.84238	0.06192358	58.69928	0.3017128	50.01706	0.1501976	55.41073	0.3069829	59.90601	0.1818182	62.44641	0.3175231	60.2798	0.3873518	58.90061	0.140975	49.19159	0.2687747	65.23145	0.1699605	57.15523	0.1277997	51.23093	0.4874835	57.63552	0.1857708	48.83622	0.6324111	45.2801	0.8234519	59.27224	0.3860343	55.57924	0.6007905	61.85633	0.2042161	48.19369	0.6245059	56.98312	0.4822134	54.65968
ILMN_1651536	46.71585	0.5085639	66.1792	0.1620553	54.65535	0.4822134	59.07278	0.1818182	60.66639	0.14361	58.46754	0.3135705	44.10103	0.4413702	53.68427	0.3886693	59.98762	0.1818182	55.50744	0.7140975	60.74741	0.3662714	56.02396	0.2332016	41.5039	0.8089592	60.1982	0.3649539	46.36263	0.743083	62.83401	0.0685112	50.55925	0.571805	49.7874	0.5573123	53.72952	0.2727273	56.4856	0.5573123	67.48652	0.08695652	59.50223	0.2911726	47.3121	0.6877471	63.60857	0.171278	72.09024
ILMN_1651538	72.24991	0.02239789	96.73509	0.01449275	76.91122	0.02371541	71.92147	0.04611331	71.43349	0.03557312	78.65582	0.03293808	55.41733	0.04874835	73.65858	0.03162055	84.6201	0.02371541	93.54633	0.01449275	90.50764	0.02108037	55.43122	0.2582345	69.86202	0.02503294	91.48309	0.01976285	66.7039	0.03820817	62.97237	0.06719368	67.50294	0.04347826	73.96884	0.01581028	73.33241	0.02371541	81.0294	0.01844532	76.62286	0.03162055	63.81949	0.14361	59.89096	0.07773386	77.68906	0.03162055	65.94598
ILMN_1651543	48.94212	0.3491436	61.21489	0.3359684	58.22905	0.2753623	45.74574	0.7417655	49.52996	0.6956522	59.90575	0.256917	42.38108	0.5902503	50.60849	0.6073781	45.79813	0.9156785	55.90626	0.6916996	57.03838	0.5968379	46.43929	0.8432148	46.66793	0.4295125	54.4686	0.71278	52.93063	0.2819499	50.88349	0.5111989	50.08096	0.6113307	52.67613	0.3544137	43.95868	0.8880106	66.19794	0.1238472	55.50275	0.6060606	67.0067	0.08432148	41.61918	0.9591568	56.24641	0.5256917	45.09186
ILMN_1651544	90.63728	0.01054018	136.3672	0.006587615	96.1782	0.01185771	105.3809	0.009222661	125.6801	0.006587615	114.8707	0.007905139	96.42444	0.003952569	106.504	0.007905139	96.70098	0.0171278	93.5267	0.01449275	91.50838	0.01976285	69.92115	0.02503294	85.34184	0.01317523	100.0497	0.01185771	73.73879	0.02898551	95.8768	0.009222661	122.2658	0.007905139	100.6149	0.007905139	125.8274	0.007905139	134.0607	0.003952569	133.889	0.007905139	114.6235	0.01317523	96.23855	0.009222661	103.6167	0.01449275	109.6704
ILMN_1651547	41.72965	0.8629776	64.86504	0.1910408	50.58028	0.7246377	42.31247	0.8906456	53.32071	0.4637681	52.78248	0.6811594	49.70249	0.1581028	53.11001	0.4150198	59.97004	0.1818182	60.76718	0.4097497	52.82156	0.828722	50.96371	0.5546772	46.71278	0.4295125	57.80867	0.5164691	48.41149	0.5862978	51.88718	0.458498	46.96027	0.7852437	51.10656	0.4505929	49.22756	0.544137	63.87093	0.1752306	55.43169	0.6113307	48.56078	0.942029	47.29781	0.6890646	51.65242	0.8247694	44.65661
ILMN_1651554	54.77077	0.1054018	64.23732	0.2160738	67.36514	0.04479579	48.6825	0.5928854	57.50106	0.2226614	63.94185	0.1277997	49.85699	0.1554677	64.42378	0.06719368	53.6514	0.4519104	75.34256	0.04874835	77.274	0.04743083	60.56242	0.09222662	51.6529	0.1884058	65.11182	0.1765481	53.9582	0.2239789	67.56983	0.03557312	64.00194	0.06719368	53.71361	0.3003953	53.96477	0.2674572	66.27453	0.1225296	62.56015	0.2108037	78.50548	0.02898551	60.27158	0.07378129	63.68019	0.171278	73.78207
ILMN_1651557	1251.283	0	1573.425	0	723.0131	0	2202.726	0	1748.884	0	2002.3	0	1055.688	0	1638.897	0	1429.621	0	1098.065	0	2088.841	0	1399.114	0	1550.744	0	1198.899	0	1157.619	0	1157.793	0	2355.443	0	700.0568	0	1229.459	0	747.7673	0	2005.882	0	1038.49	0	595.4992	0	1184.578	0	1382.12
ILMN_1651563	55.81759	0.09354414	60.45516	0.3781291	53.38985	0.5573123	47.88885	0.6324111	53.95206	0.4334651	62.32392	0.1699605	43.23809	0.5243742	52.04612	0.5072464	50.0164	0.6916996	58.37331	0.5546772	61.71868	0.3293808	53.32836	0.3794466	46.18069	0.4769433	64.22888	0.2042161	52.67318	0.3017128	58.07205	0.1567852	56.92413	0.2028985	53.47882	0.3096179	52.71112	0.3214756	60.46734	0.3162055	59.47686	0.3478261	59.9145	0.2740448	48.35644	0.6152833	61.50384	0.2437418	56.64168
ILMN_1651565	50.44232	0.259552	68.88107	0.1146245	56.14399	0.3741766	43.82846	0.8511199	50.1685	0.6679842	55.35828	0.5177866	43.04915	0.5362319	56.62704	0.2582345	47.93597	0.8274045	63.13074	0.2911726	55.32171	0.6943346	47.52179	0.7944664	51.23428	0.1949934	63.51132	0.2332016	53.60497	0.2424242	49.11553	0.6258234	56.01805	0.2437418	61.53707	0.06192358	54.18924	0.2516469	65.55167	0.1370224	62.29163	0.226614	62.25153	0.1897233	53.89241	0.2490119	63.59143	0.1725955	57.31081
ILMN_1651567	51.65297	0.201581	63.63286	0.2384717	69.22703	0.03820817	54.29075	0.3346508	69.97356	0.04084321	56.77443	0.428195	55.11404	0.05270092	59.80115	0.1383399	69.35912	0.05665349	59.99589	0.4545455	59.71666	0.4189723	53.38448	0.3754941	58.8635	0.06060606	64.72067	0.1923584	51.311	0.3860343	63.93676	0.05928854	45.75226	0.8471673	51.42845	0.4295125	55.55066	0.1949934	61.9334	0.2424242	62.13928	0.2332016	53.84246	0.6811594	48.54855	0.6034256	65.45739	0.1304348	53.43552
ILMN_1651568	51.45325	0.2108037	73.61032	0.05401845	54.15911	0.5085639	72.81887	0.03820817	60.13731	0.1554677	63.53276	0.1449275	43.77673	0.4690382	64.35146	0.06719368	52.46964	0.5230566	72.03175	0.06982872	90.56376	0.02108037	64.44632	0.05401845	88.52509	0.01317523	94.18614	0.01844532	70.90591	0.03162055	117.0174	0.006587615	154.4571	0.002635046	83.27876	0.01317523	123.9233	0.007905139	109.7957	0.01185771	156.0344	0.003952569	86.88455	0.02239789	64.36638	0.0342556	85.86216	0.02108037	55.12129
ILMN_1651569	54.0518	0.1264822	68.03536	0.1277997	60.54723	0.1765481	61.16427	0.14361	74.29881	0.03162055	68.9134	0.06982872	57.16291	0.03952569	58.52996	0.1818182	69.53819	0.05665349	74.16644	0.05401845	68.93007	0.1106719	64.32432	0.05401845	58.9683	0.06060606	78.05356	0.03689064	63.44127	0.05270092	61.04757	0.1040843	57.79893	0.1831357	64.00978	0.04084321	61.8452	0.06719368	63.74773	0.1791831	69.64304	0.06587616	70.38093	0.04743083	62.86866	0.04347826	73.76429	0.04216074	60.67497
ILMN_1651574	38.27961	0.9789196	61.36961	0.3227932	65.55459	0.05928854	79.40186	0.02371541	55.26115	0.3372859	63.33015	0.1554677	44.63649	0.4150198	59.84411	0.1370224	53.98845	0.4374177	63.40599	0.2898551	69.36033	0.1027668	51.10122	0.5428195	42.49225	0.7536232	60.4827	0.3465086	50.66293	0.4189723	60.83198	0.1080369	56.50523	0.2239789	54.61708	0.2555995	50.68781	0.4453228	57.89437	0.4624506	62.17666	0.2318841	58.67244	0.342556	39.95137	0.9828722	58.17215	0.397892	48.97095
ILMN_1651576	41.15338	0.8906456	59.93417	0.4097497	46.70845	0.9011858	49.89396	0.5296443	46.5804	0.8577075	51.58643	0.7694334	43.915	0.4598155	50.39394	0.6245059	46.46082	0.8985507	61.29501	0.3781291	56.53989	0.6258234	43.75161	0.9486166	38.8149	0.9288538	53.26174	0.7865613	53.57856	0.2437418	49.24835	0.6179183	55.27523	0.2938077	50.22014	0.5217391	46.41492	0.7483531	56.79548	0.5362319	61.99759	0.2397892	55.87406	0.5243742	49.6838	0.5256917	56.7948	0.4940712	48.20428
ILMN_1651582	51.04091	0.2213439	54.27789	0.7615283	56.82668	0.3267457	48.94484	0.5757576	51.39502	0.5968379	54.86768	0.5559947	47.19986	0.2516469	48.38063	0.7549407	57.27104	0.2727273	60.24477	0.4321476	60.46418	0.3820817	41.20813	0.9841897	47.84932	0.3583663	68.38686	0.1119895	46.83988	0.7048748	56.47546	0.2147563	49.03124	0.6772069	55.58522	0.2081686	53.20771	0.2924901	57.83622	0.4664032	51.50053	0.8471673	59.31908	0.2977602	46.12015	0.7667984	62.08812	0.2187088	48.81713
ILMN_1651584	51.17524	0.2200263	63.46725	0.2437418	51.07875	0.7009223	46.47501	0.6996047	60.72668	0.1396574	51.74611	0.7549407	48.73158	0.1910408	50.41453	0.6218709	52.63534	0.5111989	56.82166	0.6403162	58.50729	0.486166	52.70547	0.4123847	47.53144	0.3741766	63.0086	0.2555995	47.86873	0.6245059	54.63501	0.3096179	48.5153	0.6982872	54.51208	0.259552	56.00124	0.1870883	55.11919	0.6534914	57.6182	0.4426877	52.34021	0.7891963	53.44841	0.2635046	60.80612	0.2727273	54.68198
ILMN_1651597	44.54953	0.6890646	63.57749	0.2384717	49.8418	0.7588933	63.74648	0.1106719	56.44345	0.2582345	42.45322	0.9881423	39.46595	0.8300395	43.01342	0.9683794	45.23409	0.9341239	58.96648	0.5230566	52.48006	0.8379447	50.41691	0.5981554	39.37037	0.9183136	59.34039	0.4189723	44.01144	0.8682477	54.41814	0.3280632	50.12911	0.6100132	41.80775	0.9525692	50.38702	0.4611331	48.31226	0.9578393	55.07615	0.6363636	49.31518	0.9090909	48.50592	0.6060606	49.25333	0.9104084	53.28226
ILMN_1651599	42.99719	0.8063241	59.45892	0.4374177	46.43587	0.9130435	52.41339	0.4202898	52.6419	0.5111989	52.5903	0.6890646	45.17711	0.3715415	50.20133	0.6363636	56.68629	0.2885376	73.54624	0.05928854	58.20639	0.5151515	51.59434	0.5059289	44.23941	0.6126482	56.80784	0.5744401	52.55024	0.312253	47.7132	0.7417655	60.43073	0.1225296	46.16741	0.7839262	59.84821	0.09486166	71.12978	0.05533597	46.98492	0.9855072	50.61127	0.8629776	48.29209	0.6192358	51.04573	0.8498024	49.61067
ILMN_1651604	50.93888	0.226614	72.75587	0.06455863	56.2719	0.3636364	63.70558	0.1106719	62.92688	0.08959157	57.65476	0.3741766	45.12866	0.3715415	50.84861	0.5770751	56.7951	0.2859025	61.20353	0.3860343	67.44454	0.1501976	52.69957	0.4137022	51.33747	0.1910408	60.51656	0.3465086	55.88507	0.1501976	58.03752	0.1581028	59.46118	0.140975	56.75337	0.1725955	58.11612	0.1225296	54.82505	0.6785244	64.92308	0.140975	58.06152	0.3833992	51.06328	0.4150198	61.28145	0.2555995	55.02782
ILMN_1651606	66.59051	0.02766798	69.05434	0.113307	60.93228	0.1673254	54.78854	0.3096179	63.64939	0.07509881	75.49252	0.04084321	54.67619	0.05401845	56.72014	0.2555995	66.60223	0.07509881	67.35133	0.1422925	81.14877	0.03820817	66.68019	0.03557312	53.32257	0.1343874	66.9772	0.1383399	47.61052	0.6416337	68.39868	0.03293808	74.64463	0.02898551	54.50154	0.259552	62.05207	0.06719368	72.99012	0.03557312	72.45158	0.04479579	65.15454	0.1080369	54.19217	0.2397892	76.44369	0.03293808	56.2391
ILMN_1651608	46.60526	0.5217391	57.2402	0.5744401	51.64235	0.6679842	46.35208	0.7101449	54.10857	0.4189723	55.46976	0.5098814	43.97142	0.4545455	54.37424	0.3517787	49.19919	0.7562582	56.01289	0.6864295	56.87169	0.6139657	55.8923	0.2345191	44.58388	0.5968379	62.91162	0.2582345	51.96431	0.345191	51.36088	0.4822134	46.06967	0.8379447	59.25678	0.1014493	50.69061	0.4453228	46.43486	0.9868248	57.59198	0.4453228	51.73814	0.8181818	48.50057	0.6060606	54.77557	0.6258234	48.61713
ILMN_1651609	56.31543	0.07773386	64.96281	0.1884058	51.46861	0.6772069	66.1595	0.09222662	64.45585	0.06455863	68.56473	0.07246377	51.59283	0.1146245	51.26318	0.5546772	54.57399	0.400527	52.48384	0.8642951	65.63844	0.2055336	56.23284	0.226614	40.89007	0.8458498	71.97402	0.0685112	53.33045	0.2542819	59.28505	0.1330698	61.11572	0.1054018	44.80288	0.85639	67.68743	0.03162055	62.66643	0.2108037	66.5375	0.1080369	70.42085	0.04743083	54.33669	0.2384717	52.9145	0.7523057	57.18251
ILMN_1651610	101.7186	0.009222661	131.6082	0.006587615	124.5631	0.009222661	147.7085	0.001317523	97.48606	0.01185771	178.3349	0.001317523	268.65	0	323.5259	0	368.8265	0	189.0402	0	302.1248	0	189.4236	0	96.74603	0.009222661	111.4395	0.01054018	72.93729	0.02898551	99.77003	0.007905139	129.7458	0.007905139	89.23608	0.01054018	111.3366	0.007905139	119.1701	0.007905139	115.7488	0.009222661	114.1688	0.01317523	90.10282	0.01054018	135.0047	0.007905139	173.4149
ILMN_1651617	44.6066	0.6864295	52.52245	0.8418972	72.70221	0.03162055	38.88012	0.969697	59.18321	0.1752306	71.13143	0.04874835	50.12514	0.1462451	53.28544	0.4044796	54.81334	0.3807642	62.0423	0.3478261	76.97671	0.05006588	67.25638	0.03293808	50.03967	0.2332016	62.09661	0.2885376	57.94281	0.1119895	58.41923	0.1462451	53.28156	0.400527	55.94837	0.1910408	56.65624	0.1673254	81.10943	0.01844532	82.43891	0.02635046	71.25436	0.04479579	57.23204	0.1422925	72.02608	0.0513834	72.7132
ILMN_1651624	41.06541	0.8945981	58.17969	0.5191041	50.25618	0.7417655	53.0373	0.3873518	54.59266	0.3781291	50.26365	0.8379447	50.58971	0.1317523	54.38858	0.3504611	45.16408	0.9367589	58.99028	0.5217391	64.7888	0.226614	51.8739	0.4769433	46.13708	0.4795784	56.25892	0.6047431	43.57021	0.886693	50.21791	0.5612648	56.78812	0.2068511	50.84311	0.4716733	50.75079	0.4426877	65.7257	0.1343874	57.96324	0.4255599	59.24974	0.3096179	51.3675	0.3899868	57.11569	0.4769433	44.84933
ILMN_1651628	81.82961	0.01317523	112.7576	0.01185771	94.53752	0.01185771	112.7872	0.007905139	87.78003	0.01185771	114.2494	0.009222661	72.42967	0.01449275	86.79324	0.01581028	93.00444	0.0171278	84.7655	0.01844532	104.2531	0.01581028	67.35928	0.03162055	104.9541	0.007905139	77.10099	0.03820817	84.84669	0.01581028	61.41235	0.09354414	76.71841	0.02766798	60.96399	0.07246377	73.39358	0.02371541	84.49078	0.0171278	73.38578	0.03820817	86.67378	0.02239789	66.35753	0.03030303	90.07601	0.01976285	93.46138
ILMN_1651636	49.46885	0.3201581	73.18785	0.06060606	63.96367	0.08432148	71.74886	0.04611331	57.35004	0.2279315	63.29484	0.1567852	43.26418	0.5191041	56.46608	0.2648221	68.21485	0.06324111	56.36072	0.6587615	61.00765	0.3610013	62.33478	0.07114624	41.67305	0.801054	70.62274	0.07509881	56.83501	0.1383399	55.8175	0.259552	56.16182	0.2371542	46.80747	0.7523057	59.3418	0.0974967	55.54814	0.6245059	64.51299	0.1607378	64.11756	0.1396574	52.80629	0.2951252	57.32286	0.4598155	63.72224
ILMN_1651637	51.74619	0.1949934	63.56438	0.2397892	59.62231	0.2121212	44.84905	0.7905138	52.99003	0.4927536	62.0167	0.1791831	48.61355	0.1963109	55.83802	0.2819499	56.06586	0.3306983	56.49626	0.6521739	72.06244	0.07905138	57.2995	0.198946	48.16907	0.3320158	67.891	0.1198946	50.83599	0.4071146	55.28215	0.284585	53.94249	0.3504611	51.74405	0.4057971	52.15241	0.3557312	62.47472	0.2173913	61.0447	0.2648221	58.93507	0.3280632	57.58934	0.1317523	61.30084	0.2555995	62.63317
ILMN_1651641	50.1169	0.2779974	69.95327	0.09617918	65.2564	0.06324111	45.47775	0.7628459	57.26218	0.229249	58.02707	0.3399209	43.8708	0.4637681	52.10089	0.5032938	54.73016	0.3913043	61.08296	0.3899868	60.12971	0.3965744	60.28935	0.0974967	45.81963	0.5085639	58.58792	0.4637681	51.49155	0.3807642	52.95585	0.3992095	54.06313	0.345191	59.64362	0.09222662	51.78784	0.3754941	58.49844	0.4268775	70.2531	0.06060606	53.53189	0.7035573	55.08001	0.2081686	63.80476	0.1699605	52.42992
ILMN_1651642	65.91391	0.02766798	89.25368	0.02108037	82.48004	0.01844532	80.76538	0.02108037	61.43734	0.115942	88.48364	0.01976285	67.30991	0.01976285	74.48184	0.03030303	96.6256	0.0171278	81.63494	0.02371541	75.20612	0.05533597	68.45808	0.02766798	64.54446	0.03293808	92.42404	0.01976285	69.47604	0.03557312	66.25822	0.03952569	75.26453	0.02898551	54.41834	0.2648221	61.47665	0.07378129	78.42614	0.02108037	80.13452	0.02766798	71.36999	0.04479579	75.96211	0.01581028	76.14199	0.0342556	88.27306
ILMN_1651643	45.24907	0.6429513	67.12359	0.14361	70.97304	0.03293808	55.88675	0.2766798	70.79343	0.03820817	55.64311	0.4993412	46.69359	0.2714097	52.92972	0.43083	63.61289	0.1080369	62.64968	0.3083004	72.3035	0.07641634	50.5459	0.5849802	46.70201	0.4295125	60.27836	0.3583663	52.13025	0.3386034	58.95941	0.1396574	53.28556	0.3992095	46.98053	0.743083	52.78603	0.3188406	54.88005	0.6745718	68.40524	0.07378129	61.54346	0.2147563	46.42116	0.7483531	57.76397	0.428195	46.87237
ILMN_1651652	66.75488	0.02766798	73.67597	0.05401845	66.33286	0.05270092	64.78265	0.1001318	73.8577	0.03162055	77.2952	0.03689064	51.40471	0.1185771	62.36637	0.09222662	53.12451	0.4901186	73.22353	0.06060606	65.88332	0.1936759	57.10847	0.2055336	59.19266	0.06060606	73.60102	0.05533597	61.94756	0.06060606	59.05053	0.1383399	78.93593	0.02371541	57.829	0.1343874	63.90973	0.04874835	69.52834	0.06587616	76.79955	0.03162055	70.46346	0.04743083	57.49738	0.1343874	54.42505	0.6469038	58.8154
ILMN_1651656	51.00196	0.2226614	48.06067	0.9710145	54.0875	0.5111989	52.89882	0.3926219	53.14369	0.4769433	56.22406	0.4598155	36.53317	0.9486166	51.013	0.5704875	52.00263	0.5599473	59.42181	0.4967062	61.25077	0.3517787	45.29272	0.8906456	44.48148	0.6034256	55.53527	0.6495389	50.19769	0.4479578	51.19282	0.4901186	51.82308	0.4848485	53.61032	0.3030303	44.46855	0.8669302	55.70346	0.6152833	56.24767	0.544137	49.8717	0.8959157	49.50807	0.5401844	57.47617	0.4466403	55.90737
ILMN_1651657	53.91598	0.1291173	69.08583	0.113307	73.98135	0.02898551	59.69909	0.168643	57.26961	0.229249	68.89388	0.06982872	58.72163	0.03557312	56.30248	0.2700922	68.02752	0.06455863	69.17699	0.1093544	67.51972	0.1488801	63.36156	0.06060606	61.27015	0.05006588	66.2356	0.1501976	53.34406	0.2529644	51.0782	0.4980237	67.82381	0.04084321	57.03014	0.1594203	61.70967	0.06982872	80.04296	0.01976285	61.33557	0.2555995	77.0892	0.03162055	63.13295	0.04216074	65.42594	0.1304348	58.54555
ILMN_1651660	41.06633	0.8945981	53.10781	0.8155468	53.30203	0.5625824	47.64066	0.6495389	54.34766	0.3939394	52.45621	0.6956522	41.24705	0.6956522	54.44843	0.3478261	53.08721	0.4953887	54.72094	0.7615283	50.26335	0.9314888	46.39654	0.8484849	51.52801	0.1910408	53.54566	0.770751	48.06796	0.6086956	46.1069	0.8221344	46.89816	0.7865613	47.68449	0.7075099	59.42065	0.0974967	57.16941	0.5204216	50.0198	0.9090909	63.17105	0.1699605	51.88452	0.3557312	54.78797	0.6245059	47.35761
ILMN_1651662	45.40033	0.627141	58.57374	0.5006588	53.47479	0.5533597	65.68652	0.09486166	47.08857	0.8313571	59.62885	0.2674572	45.17945	0.3715415	51.45017	0.5388669	53.95019	0.4374177	53.81198	0.8181818	58.44291	0.4914361	50.99438	0.5520422	47.39716	0.3833992	53.69013	0.7667984	41.15519	0.9512516	51.20278	0.4874835	58.10952	0.173913	48.06267	0.6877471	59.59653	0.09486166	50.22741	0.9064559	59.89035	0.3241107	58.42818	0.3610013	52.34259	0.3320158	59.18783	0.3465086	51.15984
ILMN_1651664	46.45458	0.5322793	53.34434	0.8076416	45.12614	0.9393939	53.78431	0.3570487	59.41614	0.1673254	59.15307	0.2859025	41.42506	0.6798419	53.81737	0.3794466	60.76506	0.1567852	54.96739	0.7417655	51.62795	0.8761528	50.31038	0.6034256	47.4786	0.3754941	60.44602	0.3504611	52.53037	0.312253	48.33402	0.6824769	56.87417	0.2042161	53.51381	0.3083004	48.6629	0.5876153	49.76172	0.9222661	55.53581	0.6047431	56.21791	0.4993412	55.89994	0.1752306	65.80866	0.1264822	63.16096
ILMN_1651672	48.97973	0.3491436	62.08831	0.2885376	51.87727	0.6521739	58.50599	0.2002635	58.76869	0.1936759	68.65929	0.07246377	49.49427	0.1646904	50.09467	0.6429513	51.32621	0.6126482	64.29613	0.2529644	62.18927	0.3096179	45.76363	0.8735178	38.56856	0.9341239	59.45419	0.4110672	55.05672	0.1805007	54.36045	0.3280632	56.50201	0.2239789	52.6635	0.3544137	54.80033	0.226614	64.44819	0.1594203	57.91738	0.428195	63.53202	0.1581028	48.76706	0.5836627	63.09864	0.1818182	51.07008
ILMN_1651680	28627.19	0	34456.88	0	23753.81	0	28477.75	0	35492.67	0	31277.53	0	26665.55	0	36467.25	0	35627.73	0	33775.9	0	33735.3	0	27268.12	0	32636.68	0	33558.86	0	14810.99	0	33099.43	0	36823.68	0	27505.97	0	31585.77	0	29629.28	0	27378.49	0	33095.24	0	29264.55	0	33038.37	0	45088.89
ILMN_1651681	53.82093	0.1291173	57.15108	0.5770751	58.49054	0.2700922	51.44544	0.4637681	51.74434	0.5731225	44.99656	0.9736496	43.23913	0.5243742	61.0907	0.1106719	43.58577	0.9736496	50.81471	0.9275362	60.32057	0.3873518	47.32754	0.8050066	39.95887	0.8853755	53.13384	0.7878788	52.98897	0.2753623	50.36181	0.5467721	51.61255	0.4980237	53.22268	0.3306983	43.27734	0.9130435	56.12024	0.5797101	58.02555	0.4202898	57.2553	0.4295125	46.14232	0.7667984	55.73751	0.5625824	46.88702
ILMN_1651684	244.3051	0	333.2008	0	235.3868	0	274.0572	0	258.2105	0	247.8269	0	198.0505	0	285.8702	0	244.1094	0	253.3313	0	234.4959	0	155.4561	0	265.3058	0	204.6776	0.001317523	179.4359	0.001317523	226.1084	0	237.311	0	176.791	0	255.605	0	232.376	0	242.2068	0	181.0661	0.001317523	150.9884	0.001317523	233.0152	0	183.4778
ILMN_1651685	42.54153	0.8260869	51.26825	0.8893281	52.77675	0.5968379	49.28793	0.5625824	53.07859	0.4848485	52.2865	0.7140975	44.12251	0.4400527	60.32448	0.1291173	58.91595	0.2121212	60.71764	0.4123847	59.77588	0.4176548	46.13939	0.8616601	43.14123	0.7035573	59.07678	0.4321476	50.67645	0.4189723	60.68322	0.1119895	55.98461	0.2437418	52.79561	0.3504611	51.92807	0.3649539	56.59519	0.544137	63.28127	0.1923584	59.09979	0.3201581	58.11027	0.115942	62.21919	0.2134387	56.15602
ILMN_1651690	59.52716	0.04874835	76.30484	0.04611331	62.5754	0.1238472	56.82095	0.2332016	74.15105	0.03162055	70.5329	0.05270092	58.18295	0.03557312	70.52357	0.03820817	64.24747	0.1027668	79.9576	0.02766798	63.3266	0.2740448	62.2559	0.07246377	55.63703	0.09090909	70.47533	0.07509881	53.92953	0.226614	73.57055	0.02108037	68.99203	0.03557312	70.27016	0.01844532	57.13777	0.1501976	70.82662	0.05665349	64.07201	0.173913	74.99725	0.0342556	69.98864	0.02239789	64.3771	0.1528327	90.85693
ILMN_1651692	194.5536	0	275.0402	0.001317523	224.1586	0	239.0538	0	186.7288	0	236.0448	0	180.5457	0	226.2867	0	264.5885	0	235.4594	0	253.7384	0	176.5327	0	216.7912	0	259.493	0	171.465	0.002635046	172.7038	0	198.9167	0	146.5939	0	157.9731	0.002635046	157.9663	0	197.9695	0	187.3676	0.001317523	124.0066	0.003952569	189.4124	0.001317523	195.0533
ILMN_1651693	56.73039	0.07378129	63.6892	0.2332016	67.18562	0.04874835	60.30553	0.1554677	54.94825	0.3557312	60.48101	0.2252964	52.11507	0.09617918	62.16904	0.0974967	56.39359	0.3109354	64.67393	0.2332016	69.31895	0.1027668	58.424	0.1567852	52.14948	0.1725955	76.1685	0.04084321	55.14939	0.1778656	62.13427	0.07905138	61.98754	0.08695652	56.92514	0.1660079	57.63884	0.1304348	62.34738	0.2200263	63.24598	0.1963109	65.60173	0.1027668	56.39188	0.1660079	75.74764	0.03689064	63.009
ILMN_1651699	370.2008	0	514.6061	0	226.3388	0	612.5096	0	600.6935	0	776.8522	0	333.712	0	464.8903	0	457.3031	0	431.673	0	900.1116	0	541.9158	0	515.1624	0	423.2185	0	340.9512	0	586.5219	0	732.6721	0	472.2027	0	937.3021	0	545.3251	0	1628.768	0	715.8744	0	431.3062	0	1237.007	0	1097.804
ILMN_1651705	1110.608	0	1402.596	0	699.5078	0	1482.084	0	1359.499	0	1111.648	0	823.7548	0	1335.388	0	1188.319	0	1280.559	0	1281.985	0	807.1153	0	1599.219	0	1400.55	0	934.1064	0	1392.509	0	1799.602	0	802.304	0	3117.749	0	2527.683	0	3036.48	0	4343.628	0	2860.122	0	4197.021	0	6952.683
ILMN_1651708	50.22556	0.2727273	51.51483	0.8814229	50.73448	0.715415	42.87671	0.8814229	57.99614	0.2121212	54.41752	0.5783926	43.58138	0.4848485	58.80282	0.171278	47.52184	0.8471673	69.19326	0.1093544	52.34116	0.8432148	49.25457	0.6745718	43.48096	0.6758893	51.04785	0.8629776	47.00037	0.6916996	57.34224	0.1818182	54.85863	0.312253	50.65863	0.4901186	57.18897	0.1488801	60.28212	0.3306983	65.83503	0.1238472	54.24495	0.6561265	49.59046	0.5322793	48.61954	0.9301713	56.27428
ILMN_1651710	44.64876	0.685112	54.90436	0.7246377	42.04351	0.9815547	44.1659	0.8300395	45.77855	0.8972332	57.89607	0.3504611	47.14975	0.2529644	46.52575	0.8524374	46.70319	0.8919631	57.22266	0.6218709	63.38043	0.2687747	45.7473	0.8735178	42.59896	0.7444005	59.52663	0.4057971	50.291	0.4453228	57.08312	0.1884058	50.32906	0.5902503	45.27699	0.8405797	48.35988	0.6060606	42.53528	1	59.57173	0.3412385	54.61116	0.6350461	49.28746	0.5520422	58.19147	0.397892	50.57289
ILMN_1651711	49.33807	0.3306983	56.03053	0.6495389	50.02519	0.7523057	42.90102	0.8801054	49.34294	0.7061924	56.56054	0.4426877	42.52181	0.5797101	52.51723	0.4703557	52.52218	0.5191041	56.38686	0.6561265	56.30186	0.6416337	54.54549	0.3109354	41.46613	0.8102767	58.19913	0.483531	38.20247	0.9881423	46.20084	0.8181818	48.07019	0.7246377	44.67507	0.8603426	46.08514	0.7667984	55.67833	0.6152833	51.99791	0.8234519	60.0111	0.2700922	46.84696	0.7233202	56.89127	0.4888011	49.58195
ILMN_1651712	58.22127	0.05665349	64.45177	0.2028985	63.2999	0.1067194	66.59622	0.08827405	68.83047	0.04479579	70.0111	0.05533597	52.74258	0.08168643	55.56332	0.2977602	67.70036	0.06455863	66.08304	0.1805007	68.22104	0.1264822	59.13742	0.1330698	52.76532	0.1501976	63.88137	0.2200263	63.1568	0.05665349	57.78114	0.1646904	61.30407	0.1040843	57.71804	0.1383399	58.46004	0.113307	62.14567	0.2279315	65.71203	0.1264822	61.82669	0.2055336	50.22622	0.4769433	69.78498	0.06455863	61.21481
ILMN_1651715	53.7644	0.1357049	54.51084	0.7457181	58.215	0.2753623	56.95517	0.2318841	55.01427	0.3544137	54.90327	0.5520422	50.87827	0.1264822	55.77975	0.2832675	57.58709	0.2621871	74.57624	0.05401845	76.0435	0.05401845	57.70688	0.1857708	61.20353	0.05006588	64.3783	0.2028985	59.00978	0.09881423	67.0534	0.03820817	53.93563	0.3504611	46.94236	0.743083	53.84404	0.2714097	59.39365	0.3781291	58.69609	0.3926219	62.39956	0.1870883	56.29768	0.1660079	69.67068	0.06719368	47.34138
ILMN_1651717	43.49947	0.7654809	45.69996	0.9894598	46.09803	0.9169961	52.02874	0.4374177	49.81329	0.6903821	47.94826	0.9235837	42.1335	0.6152833	41.23293	0.9868248	47.34026	0.8656126	53.7791	0.8194993	46.7034	0.9802371	46.81347	0.8300395	41.53028	0.8089592	55.33734	0.6679842	40.12941	0.9657444	43.20796	0.9393939	43.45086	0.9341239	44.02676	0.8945981	48.60467	0.5915679	55.83404	0.6007905	53.52503	0.7325428	55.83643	0.5296443	39.51304	0.9868248	57.30527	0.4611331	41.02428
ILMN_1651719	1956.388	0	2991.465	0	1407.178	0	2398.769	0	2340.041	0	2991.802	0	1811.229	0	2206.564	0	2167.73	0	1975.542	0	2842.195	0	2346.767	0	2299.091	0	2493.66	0	1554.633	0	1920.026	0	2950.529	0	1072.256	0	2236.974	0	1616.57	0	3070.493	0	2318.746	0	1492.067	0	2465.34	0	2752.418
ILMN_1651727	39.98092	0.9407114	67.88945	0.1304348	51.9048	0.6495389	47.63395	0.6495389	57.96645	0.2134387	49.61256	0.8642951	36.8939	0.9407114	49.16209	0.6996047	47.0597	0.8761528	46.91513	0.9881423	70.2771	0.09090909	52.21789	0.4505929	47.14895	0.3926219	49.76827	0.9249012	41.28017	0.9512516	42.76813	0.9499341	48.14128	0.7233202	45.53199	0.8274045	44.16793	0.8761528	48.75219	0.9446641	51.56975	0.8432148	57.0952	0.4440053	50.02805	0.4888011	58.89419	0.3623188	52.31229
ILMN_1651735	1562.994	0	1579.738	0	1426.658	0	1454.304	0	1641.569	0	1293.82	0	1267.306	0	1721.602	0	1305.868	0	1652.549	0	1301.091	0	1131.621	0	1898.27	0	1452.341	0	1254.67	0	1520.124	0	1504.718	0	1491.103	0	1709.492	0	1407.524	0	1063.6	0	1330.425	0	1052.836	0	1103.864	0	1221.156
ILMN_1651737	51.12008	0.2200263	73.76709	0.05270092	60.58266	0.1765481	61.4724	0.1422925	60.37754	0.1475626	60.53281	0.2226614	45.80844	0.3201581	57.0146	0.2411067	45.14461	0.9367589	62.03279	0.3478261	81.57037	0.03689064	61.52076	0.07509881	48.2846	0.3254282	67.82796	0.1238472	36.32422	0.9960474	54.20963	0.3438735	58.48702	0.1699605	54.2673	0.2700922	57.33864	0.1422925	66.33977	0.1212121	70.2663	0.05928854	57.7409	0.4031621	57.6429	0.1304348	61.916	0.2239789	60.61557
ILMN_1651741	49.72867	0.2977602	64.5573	0.2028985	59.66411	0.2081686	57.98825	0.2055336	62.05941	0.1014493	74.62073	0.04216074	53.85677	0.06455863	53.54774	0.3965744	59.41166	0.2042161	76.469	0.04216074	74.30026	0.05665349	55.67179	0.2476943	62.20852	0.04216074	74.07656	0.05270092	82.2681	0.01581028	62.76205	0.0685112	64.97905	0.05797102	51.6731	0.4097497	56.09807	0.1844532	67.32975	0.09486166	72.43481	0.04479579	66.13341	0.09090909	57.65869	0.1304348	68.2133	0.08300395	61.07468
ILMN_1651745	110.9044	0.006587615	130.4278	0.006587615	134.694	0.007905139	127.024	0.005270092	133.7886	0.005270092	147.387	0.005270092	103.6077	0.003952569	140.3274	0.003952569	149.8767	0.003952569	107.3708	0.009222661	162.2297	0.003952569	117.9639	0.005270092	151.6044	0.002635046	136.7754	0.007905139	100.8738	0.01185771	107.4593	0.007905139	133.4844	0.007905139	77.58336	0.01449275	114.5808	0.007905139	100.5477	0.01317523	141.8672	0.005270092	153.0218	0.005270092	100.604	0.009222661	143.8548	0.007905139	126.5134
ILMN_1651752	44.71207	0.6785244	56.97617	0.5889328	62.86092	0.1172596	63.89888	0.1106719	63.78053	0.07509881	62.92459	0.1620553	52.789	0.08168643	71.54782	0.03557312	64.78163	0.09354414	64.51947	0.2384717	64.53135	0.2305665	53.88449	0.3465086	51.18932	0.1963109	66.70163	0.1396574	50.56823	0.4295125	66.72314	0.03820817	55.49751	0.2714097	52.06997	0.3939394	53.67356	0.2766798	49.87249	0.9196311	59.09041	0.3741766	63.29615	0.1633729	46.35574	0.7509881	59.84882	0.3083004	58.82313
ILMN_1651758	46.19922	0.5533597	47.24204	0.9802371	49.23322	0.7891963	50.95895	0.483531	49.83794	0.6890646	53.9661	0.6060606	43.91328	0.4598155	49.6189	0.6732543	50.94558	0.6337286	60.24867	0.4321476	54.40869	0.7404479	50.49131	0.5902503	47.51813	0.3741766	57.07426	0.5573123	40.88886	0.9538867	47.30329	0.7588933	60.70582	0.1185771	49.55187	0.5744401	51.76064	0.3754941	51.89491	0.8432148	67.78217	0.08432148	62.2056	0.1910408	44.73773	0.8405797	51.0443	0.8498024	50.30832
ILMN_1651760	42.4659	0.8274045	63.73501	0.2305665	58.80988	0.256917	51.16359	0.4756258	49.772	0.6916996	64.67184	0.1146245	42.89346	0.5494071	54.30872	0.3570487	55.42359	0.3570487	56.4606	0.6534914	66.76524	0.168643	47.91206	0.7760211	40.51577	0.8656126	59.75758	0.3886693	56.52511	0.1396574	59.36185	0.1317523	57.3834	0.1910408	59.42105	0.09486166	47.53051	0.6653491	61.21437	0.2806324	55.94579	0.5586298	58.48781	0.3570487	52.28344	0.3333333	63.65801	0.171278	61.66133
ILMN_1651763	51.69215	0.198946	59.38671	0.4413702	58.78809	0.2582345	43.4431	0.8669302	60.30979	0.1475626	56.56498	0.4426877	44.80896	0.4018445	54.39526	0.3504611	61.63786	0.1422925	59.969	0.4598155	63.92176	0.2542819	52.9598	0.3992095	42.11401	0.7799736	62.54291	0.2753623	46.46553	0.7312253	48.55823	0.6627141	56.80249	0.2042161	57.3429	0.1449275	50.91345	0.4347826	62.95103	0.2002635	59.35765	0.3557312	59.80238	0.2779974	56.10467	0.1673254	58.011	0.4123847	52.71876
ILMN_1651767	125.5898	0.003952569	210.3069	0.001317523	120.8197	0.009222661	183.36	0	164.9687	0	246.728	0	125.6868	0.001317523	197.904	0	194.5055	0	176.3732	0.001317523	274.8201	0	186.9288	0	279.7449	0	256.2296	0	194.3435	0	295.7943	0	361.0223	0	184.5546	0	280.0591	0	187.5501	0	384.0158	0	252.5779	0	154.2822	0	271.0018	0	234.1753
ILMN_1651769	131.62	0.003952569	173.7629	0.003952569	116.9917	0.009222661	184.8434	0	190.5492	0	146.9891	0.005270092	135.6342	0.001317523	162.0112	0.002635046	144.1494	0.003952569	126.4538	0.003952569	189.7862	0.001317523	144.2504	0.001317523	146.4342	0.002635046	138.0838	0.007905139	91.16718	0.01449275	177.1943	0	160.2923	0.002635046	92.63713	0.009222661	153.8621	0.002635046	123.2742	0.006587615	143.7127	0.005270092	139.0281	0.006587615	98.08836	0.009222661	147.4258	0.006587615	203.235
ILMN_1651771	45.46933	0.6166008	54.98696	0.7193676	51.80489	0.6548089	63.72678	0.1106719	55.08109	0.3504611	51.03498	0.7997365	41.30798	0.6916996	46.95621	0.8339921	54.86222	0.3807642	53.8735	0.8142292	57.659	0.5494071	60.08817	0.1027668	48.02044	0.342556	58.94825	0.4453228	50.2694	0.4466403	46.75842	0.7944664	52.3272	0.4611331	50.26361	0.5191041	47.56863	0.6613966	55.77628	0.6086956	63.94599	0.1765481	52.24876	0.7944664	43.47531	0.9077734	61.80478	0.2279315	53.70961
ILMN_1651776	785.017	0	1260.273	0	669.3608	0	963.9135	0	934.0272	0	1188.338	0	702.6956	0	1019.534	0	1006.219	0	814.3976	0	1202.535	0	840.0928	0	803.2592	0	873.7521	0	509.7986	0	379.5552	0	430.2134	0	243.1716	0	219.9562	0	173.1169	0	233.607	0	518.57	0	407.8464	0	531.1862	0	790.9984
ILMN_1651787	61.2813	0.03557312	83.11015	0.02371541	75.3306	0.02635046	73.55605	0.03557312	80.61406	0.02108037	78.15283	0.0342556	62.68444	0.02766798	73.70576	0.03162055	80.96209	0.02766798	92.70759	0.01449275	82.83502	0.0342556	69.37914	0.02503294	63.23641	0.03689064	70.87581	0.07509881	67.22977	0.03820817	68.07926	0.03557312	66.50093	0.04743083	76.30073	0.01449275	68.91777	0.02766798	86.04357	0.01449275	77.24366	0.02898551	79.27923	0.02635046	58.1629	0.115942	78.6829	0.02635046	67.42281
ILMN_1651788	197.6623	0	327.8083	0	152.0383	0.003952569	300.8201	0	227.3732	0	325.5781	0	179.8901	0	221.1602	0	282.8092	0	192.404	0	339.0929	0	252.8659	0	229.0441	0	308.0632	0	197.4914	0	235.0505	0	362.2757	0	113.7821	0.005270092	233.805	0	155.4922	0	305.2744	0	241.8349	0	162.0633	0	305.531	0	214.2174
ILMN_1651789	41.41167	0.8814229	55.56117	0.6798419	52.2523	0.6324111	50.5676	0.5032938	46.51728	0.8629776	47.81054	0.9288538	41.80222	0.6521739	45.73799	0.8919631	46.35293	0.9038208	50.8952	0.9262187	48.0252	0.9565217	50.75711	0.5731225	38.67611	0.9328063	60.32893	0.3570487	47.78943	0.6310936	47.17186	0.7641634	54.79236	0.3135705	51.93714	0.397892	40.94312	0.9670619	55.03178	0.6627141	54.88155	0.6534914	52.24769	0.7944664	57.11146	0.14361	56.12821	0.5349144	48.96868
ILMN_1651792	42.267	0.8405797	62.98755	0.256917	50.32429	0.7391304	56.07262	0.2714097	59.74971	0.1607378	51.72698	0.7562582	38.8065	0.8616601	42.93353	0.9710145	51.87294	0.5691699	56.78271	0.6416337	60.45809	0.3820817	55.46542	0.2582345	43.94682	0.6310936	57.90889	0.5072464	46.81555	0.7075099	49.3983	0.6126482	51.45364	0.5085639	43.48169	0.9169961	52.47717	0.3359684	55.17756	0.6495389	60.41881	0.2977602	53.71059	0.6903821	46.22955	0.7602108	58.51518	0.3833992	49.78106
ILMN_1651799	3214.839	0	3966.707	0	2448.646	0	4103.036	0	3579.182	0	4465.326	0	3043.453	0	2961.657	0	3799.967	0	3470.192	0	5635.182	0	3130.651	0	3705.191	0	3158.797	0	2060.416	0	4646.768	0	5787.03	0	4112.92	0	7171.523	0	6644.73	0	8953.278	0	6268.962	0	3612.007	0	7317.13	0	6551.439
ILMN_1651800	87.937	0.01185771	93.99261	0.01449275	87.91791	0.01449275	90.25446	0.01449275	88.12329	0.01185771	114.8115	0.007905139	70.10069	0.01581028	86.12147	0.01581028	104.555	0.01054018	84.478	0.01844532	90.89673	0.01976285	107.2759	0.006587615	81.05368	0.01317523	100.5361	0.01185771	70.96833	0.03162055	64.22575	0.05665349	88.39323	0.01449275	61.01832	0.07114624	93.95972	0.01317523	79.99724	0.01976285	84.6811	0.02108037	123.7567	0.01054018	82.29858	0.01317523	105.5023	0.01449275	116.8218
ILMN_1651806	46.62279	0.5191041	53.87253	0.7799736	56.40468	0.3544137	43.15778	0.8735178	46.36499	0.8682477	50.29908	0.8353096	35.05573	0.9855072	44.95	0.9249012	42.72171	0.9881423	58.69005	0.541502	52.10141	0.8537549	53.9989	0.3399209	53.93967	0.1251647	52.71625	0.801054	45.73177	0.7799736	50.04102	0.5704875	48.84981	0.6837944	52.41939	0.3689065	46.22888	0.7575758	51.0977	0.8761528	52.93652	0.770751	53.15499	0.7312253	42.06698	0.9499341	48.65401	0.9288538	46.58039
ILMN_1651811	49.49886	0.3175231	57.23424	0.5744401	50.46836	0.7338603	55.98819	0.2740448	60.70186	0.14361	57.93793	0.3465086	55.5759	0.04743083	60.20139	0.1330698	47.56533	0.8471673	68.43919	0.1198946	65.6302	0.2055336	61.09502	0.08432148	56.92054	0.08036891	65.76075	0.1567852	49.40799	0.5191041	56.21366	0.2332016	61.7514	0.0974967	60.24365	0.08168643	57.39643	0.140975	61.44028	0.2714097	61.55849	0.2437418	62.50398	0.1857708	60.52349	0.06719368	64.83775	0.14361	53.24037
ILMN_1651817	40.90708	0.8998682	57.96975	0.5322793	48.77382	0.8089592	56.85919	0.2318841	52.40247	0.5270092	59.57504	0.2727273	42.11865	0.6166008	47.87537	0.7812912	52.08992	0.5599473	55.18921	0.7312253	59.26186	0.4440053	43.09974	0.9657444	38.64373	0.9328063	61.55587	0.2990777	42.17018	0.9288538	42.78988	0.9499341	50.0556	0.6113307	56.12232	0.1857708	49.89323	0.4914361	45.81778	0.9907773	54.62486	0.6706192	59.60006	0.284585	50.52702	0.458498	56.96044	0.483531	55.0247
ILMN_1651819	588.2669	0	877.6144	0	411.5051	0	748.2891	0	747.4498	0	734.7925	0	403.2457	0	641.1348	0	636.9587	0	528.4604	0	750.7249	0	554.7798	0	549.4403	0	639.7879	0	347.0654	0	511.2464	0	663.6384	0	391.4319	0	558.2834	0	391.245	0	645.3255	0	525.9987	0	347.8501	0	610.145	0	916.9033
ILMN_1651826	10313.66	0	14317.76	0	5878.757	0	12652.65	0	12878.13	0	15116.13	0	8217.686	0	12223.7	0	12967.97	0	9268.428	0	16716.73	0	11093.08	0	11190.77	0	12615.4	0	8376.429	0	10981.21	0	16862.05	0	5166.044	0	10783.61	0	6769.106	0	15648.07	0	14018.84	0	9986.84	0	17224.33	0	19578.5
ILMN_1651828	409.1898	0	517.1819	0	510.923	0	569.2086	0	482.2142	0	421.8916	0	369.2445	0	379.1066	0	519.4277	0	412.9919	0	493.741	0	327.2215	0	536.3283	0	500.8418	0	311.4088	0	373.8197	0	433.0315	0	387.9423	0	571.8527	0	370.8135	0	462.0942	0	535.3493	0	342.16	0	415.2371	0	476.217
ILMN_1651832	1671.472	0	2164.896	0	1765.042	0	2429.873	0	1964.3	0	2234.631	0	1593.605	0	2070.891	0	1918.444	0	2838.95	0	2928.781	0	1944.636	0	3655.142	0	2500.603	0	2260.019	0	1213.125	0	1904.071	0	1100.323	0	1076.894	0	973.5856	0	946.5145	0	1318.544	0	809.4082	0	1309.292	0	1633.584
ILMN_1651838	42.17257	0.8511199	55.23421	0.7022398	56.46423	0.3504611	43.9251	0.8484849	53.64135	0.4492754	51.1284	0.7957839	45.11999	0.3715415	55.70322	0.28722	49.66371	0.7259552	59.0756	0.513834	61.82295	0.3188406	46.05637	0.8656126	48.20324	0.3280632	49.34592	0.9380764	53.16221	0.2635046	55.37682	0.2806324	57.45678	0.1884058	50.74138	0.4848485	56.92313	0.1607378	66.6134	0.115942	66.55599	0.1067194	56.12941	0.5032938	50.84601	0.4295125	69.95251	0.06324111	56.75652
ILMN_1651846	47.56031	0.4413702	62.4214	0.2806324	52.49153	0.6192358	48.76414	0.5862978	52.75245	0.5046113	56.7676	0.4295125	36.59986	0.9486166	51.05059	0.5691699	46.52884	0.8959157	55.68375	0.7035573	54.86556	0.7167326	51.3418	0.5256917	46.3933	0.4519104	56.96788	0.5652174	42.11634	0.9288538	51.24116	0.483531	49.94423	0.6152833	51.81805	0.400527	43.84879	0.8945981	55.70989	0.6152833	54.62356	0.6706192	50.9101	0.8524374	42.93697	0.9301713	49.32681	0.9064559	48.30603
ILMN_1651848	53.6626	0.1370224	54.05037	0.7747036	58.15041	0.2779974	55.82439	0.2766798	49.12439	0.7193676	53.82675	0.6179183	43.96661	0.4571805	58.1705	0.198946	61.04689	0.1515152	57.65256	0.5942029	48.39484	0.9525692	58.08918	0.168643	43.36045	0.6798419	60.83263	0.3293808	46.96315	0.6943346	50.76928	0.5217391	57.75869	0.1831357	53.63522	0.3017128	43.1645	0.9156785	63.8125	0.1752306	62.79588	0.201581	54.31255	0.6521739	51.69216	0.3623188	55.02859	0.6100132	59.15101
ILMN_1651850	24177.35	0	29608.69	0	27013.04	0	25006.55	0	19333.71	0	29667.49	0	22171.06	0	26126.61	0	30845.8	0	31749.58	0	38329.58	0	25990.09	0	25494.22	0	28637.61	0	14340.56	0	28668.25	0	35631.7	0	20734.42	0	26891.48	0	27730.69	0	30807.79	0	28146.96	0	26492.57	0	36171.32	0	35790.83
ILMN_1651865	51.91486	0.1844532	71.13651	0.08036891	54.45277	0.4940712	54.72231	0.312253	56.48618	0.256917	69.32675	0.06324111	49.28594	0.1699605	56.3999	0.2648221	57.06458	0.2766798	77.82525	0.03557312	73.90475	0.06192358	50.53832	0.5849802	47.08262	0.3965744	66.57494	0.14361	66.81844	0.03820817	47.43917	0.7523057	80.73889	0.02108037	46.52747	0.770751	57.32492	0.14361	62.85905	0.2028985	63.44334	0.1910408	62.01077	0.198946	58.1981	0.1146245	64.51605	0.1501976	59.18964
ILMN_1651872	174.1848	0	212.5227	0.001317523	193.1546	0	215.0453	0	176.8188	0	215.1853	0.001317523	133.5804	0.001317523	175.2592	0	201.62	0	198.5061	0	207.2799	0.001317523	146.0082	0.001317523	179.9963	0	179.6412	0.003952569	156.6951	0.002635046	146.4984	0.003952569	189.7981	0	124.4072	0.003952569	222.1743	0	187.1235	0	260.7306	0	260.1856	0	163.5508	0	324.2851	0	220.5836
ILMN_1651878	84.06609	0.01317523	93.84747	0.01449275	76.34003	0.02503294	83.25031	0.01976285	93.37354	0.01185771	95.66371	0.01581028	62.34375	0.02898551	79.4973	0.0171278	91.98566	0.0171278	104.8667	0.01054018	114.3699	0.01054018	68.58501	0.02635046	76.97746	0.01449275	85.56338	0.02371541	62.30497	0.05928854	94.38578	0.009222661	86.87007	0.01581028	74.36888	0.01449275	83.63721	0.01449275	88.88678	0.01317523	69.72308	0.06455863	83.9974	0.02371541	81.27718	0.01317523	104.9367	0.01449275	85.40781
ILMN_1651886	858.0114	0	1101.611	0	715.116	0	1067.322	0	1140.521	0	959.9719	0	873.7745	0	1037.699	0	998.8316	0	1048.264	0	1124.421	0	881.0562	0	1108.683	0	864.6838	0	662.2831	0	815.2997	0	1049.613	0	649.5472	0	1074.602	0	740.4925	0	940.2582	0	879.2218	0	556.049	0	847.0844	0	1105.103
ILMN_1651899	16694.63	0	19837.48	0	12994.18	0	16142.13	0	16090.81	0	20251.09	0	12973.77	0	15957.18	0	22040.34	0	17373.34	0	23031.35	0	16237.99	0	16648.31	0	18935.6	0	11967.02	0	15763.09	0	22618.19	0	12088.94	0	14857.63	0	13934.1	0	23080.08	0	18336.04	0	16069.97	0	24967.49	0	24396.74
ILMN_1651900	44.36734	0.7048748	56.2569	0.6324111	49.62325	0.770751	49.36295	0.5599473	48.82788	0.7312253	49.49657	0.8708827	41.39031	0.6837944	43.5247	0.9552042	42.18047	0.9894598	49.0183	0.972332	53.31746	0.8023716	43.46287	0.9538867	39.75458	0.9038208	54.65526	0.7061924	46.22913	0.7562582	42.46265	0.9552042	38.5952	0.9973649	50.19898	0.5217391	45.1836	0.828722	49.82175	0.9209486	51.14752	0.8590251	50.23214	0.8761528	42.05989	0.9499341	47.72387	0.9486166	49.40824
ILMN_1651902	52.91864	0.1515152	60.38014	0.3833992	57.24929	0.3135705	51.81831	0.4453228	64.63174	0.06455863	56.61404	0.4387352	45.30611	0.3596838	59.14328	0.1620553	64.52702	0.09881423	72.98746	0.06455863	62.88014	0.2806324	58.96198	0.1370224	45.03251	0.5665349	68.2892	0.1119895	56.15691	0.1462451	97.47876	0.007905139	94.01892	0.01449275	77.95721	0.01449275	107.0173	0.01054018	144.1103	0.002635046	178.4347	0	143.0255	0.006587615	125.4491	0.003952569	166.0911	0.002635046	192.1564
ILMN_1651903	54.21656	0.1212121	65.35826	0.1752306	56.01774	0.3768116	52.6426	0.4084322	63.49391	0.07905138	58.12041	0.3306983	42.96439	0.544137	53.58654	0.3939394	59.18901	0.2055336	63.44092	0.2898551	60.64356	0.372859	52.95733	0.400527	47.93991	0.3544137	55.45963	0.6548089	55.21505	0.1765481	55.37811	0.2806324	46.84403	0.7878788	51.73273	0.4071146	50.52847	0.4545455	64.11975	0.1673254	53.58289	0.7272727	56.81055	0.4624506	53.50591	0.2635046	58.76414	0.370224	58.75989
ILMN_1651905	52.07076	0.1818182	72.24072	0.07246377	56.69378	0.3412385	52.85887	0.3939394	57.6683	0.2173913	64.46966	0.1185771	50.47271	0.1343874	58.73579	0.173913	58.17558	0.2371542	64.63194	0.2345191	54.34255	0.7444005	55.81402	0.2397892	61.13667	0.05006588	61.38615	0.3069829	47.94846	0.6179183	54.90855	0.2977602	54.20094	0.342556	52.21136	0.3820817	59.97484	0.09486166	60.6389	0.3083004	62.90488	0.2002635	64.08231	0.140975	59.39181	0.08695652	54.56699	0.6403162	56.89232
ILMN_1651913	54.59521	0.1106719	61.42907	0.3227932	51.16639	0.6982872	40.912	0.9262187	54.05301	0.4216074	57.15028	0.4071146	41.99952	0.627141	49.54176	0.6785244	55.75774	0.345191	61.94272	0.3504611	52.33317	0.8432148	55.68937	0.2463768	44.575	0.599473	58.74247	0.4545455	41.3185	0.9499341	49.36868	0.6139657	50.38522	0.5889328	46.0639	0.798419	53.31545	0.2885376	62.72095	0.2081686	66.48871	0.1080369	50.66084	0.8603426	54.50546	0.229249	53.16371	0.7378129	52.14013
ILMN_1651916	48.20546	0.3952569	64.39447	0.2068511	57.17094	0.3162055	51.47401	0.4637681	61.32648	0.1198946	63.1093	0.1594203	44.57044	0.4150198	63.01194	0.08300395	57.6897	0.2582345	67.09797	0.1501976	59.40752	0.4374177	53.8049	0.3478261	53.98671	0.1225296	63.27868	0.2450593	64.00672	0.04874835	55.09697	0.2885376	55.74922	0.2516469	57.51021	0.1422925	50.65608	0.4453228	55.85241	0.599473	62.88671	0.201581	57.31757	0.4242424	53.60284	0.2621871	60.23257	0.2898551	52.10934
ILMN_1651936	398.6496	0	508.7188	0	368.4173	0	459.3114	0	437.9423	0	491.2957	0	340.4103	0	466.2864	0	473.8361	0	428.7175	0	536.929	0	407.18	0	435.2859	0	434.3129	0	368.7496	0	317.7598	0	383.9277	0	294.9488	0	375.7647	0	288.7463	0	402.3822	0	315.5894	0	194.6977	0	295.8943	0	251.0425
ILMN_1651938	45.66789	0.5955204	62.81094	0.2621871	52.88895	0.5889328	48.95358	0.5757576	51.22877	0.6021081	56.34471	0.4545455	42.23712	0.6021081	50.74043	0.5928854	58.30789	0.2358366	61.99733	0.3478261	56.89326	0.6073781	52.5042	0.4242424	48.25444	0.3254282	50.42713	0.9025033	54.00685	0.2213439	49.2894	0.6152833	59.08764	0.1554677	53.24538	0.3306983	58.31432	0.1172596	59.78637	0.3570487	62.3992	0.2173913	52.26937	0.7944664	46.65244	0.7351779	50.5744	0.8708827	51.61686
ILMN_1651940	40.25692	0.9354414	52.76834	0.8339921	44.43842	0.9552042	61.52137	0.140975	54.3039	0.3952569	55.2253	0.5256917	37.88739	0.9130435	43.63543	0.9499341	58.82878	0.2147563	60.98563	0.400527	53.05767	0.8181818	40.58275	0.9907773	43.47594	0.6758893	57.21335	0.5520422	42.50858	0.9249012	49.61149	0.6021081	46.02393	0.8405797	45.75957	0.8102767	42.88943	0.9222661	55.50184	0.6324111	49.68738	0.9117259	50.54228	0.8642951	46.5287	0.7444005	50.75523	0.8616601	52.95697
ILMN_1651943	50.53191	0.2529644	72.62955	0.06587616	57.70762	0.2990777	60.35666	0.1554677	53.62432	0.4492754	54.2103	0.5902503	49.43863	0.1660079	58.60969	0.1778656	54.34528	0.4216074	52.23658	0.8748353	62.0139	0.314888	51.68045	0.5019763	48.46356	0.3096179	62.25803	0.2806324	54.89435	0.1831357	60.10286	0.1172596	60.08964	0.1264822	52.258	0.3807642	63.23351	0.05533597	58.79802	0.4097497	57.35255	0.4650856	55.29946	0.5638999	44.36923	0.8669302	67.61453	0.08959157	57.15558
ILMN_1651944	46.51697	0.5283267	55.0832	0.7114624	54.88184	0.4664032	65.79044	0.09486166	47.24924	0.8234519	63.77053	0.1343874	45.49707	0.3438735	44.87231	0.9249012	59.50244	0.1963109	60.44634	0.4268775	60.07587	0.3992095	50.37605	0.599473	43.0143	0.7088274	55.34216	0.6679842	46.43822	0.7338603	51.7027	0.4650856	52.00461	0.4716733	48.50618	0.6508564	48.18466	0.6166008	63.17332	0.1976285	48.45863	0.9459816	55.50467	0.5559947	54.02685	0.2450593	51.42499	0.8353096	52.48561
ILMN_1651949	109.0721	0.007905139	140.501	0.006587615	85.64625	0.01844532	138.7747	0.002635046	128.8441	0.005270092	119.1766	0.006587615	71.93568	0.01449275	98.15832	0.01449275	112.4576	0.006587615	85.12415	0.0171278	109.8068	0.01185771	84.16917	0.01185771	82.97764	0.01317523	114.9223	0.01054018	70.30355	0.03293808	104.9245	0.007905139	123.8304	0.007905139	83.30529	0.01317523	105.346	0.01054018	88.88911	0.01317523	126.437	0.009222661	109.2366	0.01317523	71.27077	0.01976285	114.0581	0.01317523	127.3454
ILMN_1651950	912.1752	0	1230.985	0	697.3924	0	1167.638	0	1208.334	0	1115.798	0	988.0782	0	1096.298	0	933.8186	0	946.8209	0	1191.585	0	760.3141	0	1195.316	0	1145.725	0	735.8778	0	829.0413	0	1170.471	0	605.2119	0	1099.85	0	808.3005	0	1208.376	0	1082.651	0	746.9182	0	1149.849	0	1850.712
ILMN_1651958	1126.683	0	1435.391	0	970.814	0	1065.713	0	941.071	0	1064.024	0	794.8754	0	1330.155	0	1563.472	0	1179.475	0	1164.173	0	829.5511	0	977.6523	0	1186.6	0	831.8519	0	1329.063	0	1520.306	0	700.7857	0	1039.047	0	820.7839	0	1227.239	0	1025.976	0	891.7141	0	1164.688	0	1034.016
ILMN_1651964	219.634	0	266.472	0.001317523	148.3872	0.003952569	203.483	0	207.8658	0	212.8071	0.001317523	131.2906	0.001317523	217.471	0	201.664	0	150.5097	0.002635046	190.9484	0.001317523	114.7971	0.006587615	133.8958	0.005270092	157.2855	0.006587615	93.72683	0.01449275	168.157	0.001317523	210.065	0	136.5746	0.001317523	183.7912	0	165.7594	0	238.349	0	179.6026	0.001317523	137.7114	0.002635046	255.3502	0	246.4256
ILMN_1651966	72.82444	0.02239789	73.61261	0.05401845	69.24849	0.03820817	78.66566	0.02371541	82.69274	0.01976285	80.01442	0.02898551	63.45727	0.02503294	73.28744	0.03293808	67.48032	0.06719368	79.52702	0.02898551	70.56097	0.08827405	65.39495	0.04611331	72.60194	0.02108037	74.11544	0.0513834	66.13705	0.04084321	81.07285	0.0171278	64.79554	0.05928854	64.57644	0.03820817	58.49647	0.1119895	65.97849	0.1264822	85.68591	0.01976285	84.00903	0.02371541	60.9019	0.06455863	82.32733	0.02239789	54.65506
ILMN_1651967	67.30062	0.02766798	83.54819	0.02371541	83.42934	0.01844532	68.36573	0.06982872	83.23756	0.01976285	93.47894	0.0171278	60.49981	0.03162055	86.44386	0.01581028	74.00113	0.04611331	79.65371	0.02898551	83.51023	0.03293808	64.78332	0.05006588	55.51938	0.09222662	80.08492	0.03162055	69.80659	0.0342556	66.9144	0.03820817	64.36399	0.06587616	68.45851	0.02108037	85.8791	0.01449275	72.84172	0.03557312	92.0933	0.0171278	76.14254	0.03162055	63.25573	0.04216074	66.19861	0.115942	78.42938
ILMN_1651980	61.73024	0.0342556	69.83753	0.09617918	64.92298	0.06982872	66.32182	0.09090909	68.23724	0.04611331	61.28303	0.1870883	48.73857	0.1910408	59.99953	0.1357049	67.50375	0.06719368	74.95219	0.0513834	77.25243	0.04743083	64.67492	0.05006588	58.13055	0.06587616	69.15903	0.0974967	72.77908	0.02898551	66.94252	0.03820817	73.21416	0.03293808	59.75051	0.08959157	64.3623	0.04874835	73.58057	0.03557312	68.03511	0.07773386	69.88645	0.05401845	63.64631	0.04084321	66.02831	0.1212121	62.62606
ILMN_1651984	44.79358	0.6732543	64.36791	0.2081686	46.97786	0.8945981	54.08767	0.3412385	43.50472	0.9538867	66.31898	0.09354414	49.7402	0.1581028	55.30206	0.3096179	57.69948	0.256917	65.30831	0.2055336	64.27261	0.2384717	53.70821	0.3517787	49.39869	0.259552	59.32383	0.4202898	56.11498	0.1475626	53.26326	0.3807642	52.28489	0.4624506	49.93454	0.5428195	50.05784	0.4822134	51.9957	0.8379447	58.74731	0.3899868	60.21765	0.2621871	48.43797	0.6073781	59.17565	0.3465086	53.34188
ILMN_1651987	696.2078	0	967.2754	0	627.4316	0	659.928	0	594.0408	0	748.9323	0	578.7858	0	917.5337	0	966.4283	0	710.7586	0	916.7935	0	628.1167	0	763.06	0	812.4399	0	507.6057	0	664.714	0	905.0991	0	446.3272	0	590.6129	0	494.3999	0	656.9272	0	576.0743	0	484.0299	0	566.5601	0	521.1163
ILMN_1652000	152.9844	0	155.9799	0.005270092	133.19	0.007905139	122.9784	0.005270092	156.2558	0.001317523	114.1825	0.009222661	111.4078	0.003952569	132.8223	0.003952569	132.9857	0.003952569	116.0283	0.006587615	146.8158	0.005270092	105.5627	0.006587615	108.8628	0.006587615	135.2022	0.007905139	114.3011	0.01054018	144.1315	0.003952569	193.2153	0	143.6407	0	154.31	0.002635046	122.3896	0.007905139	130.8255	0.009222661	119.925	0.01054018	110.1453	0.007905139	127.3637	0.009222661	132.3155
ILMN_1652003	243.7283	0	306.7103	0	326.4259	0	310.0021	0	343.0571	0	507.9227	0	179.0095	0	315.4333	0	369.015	0	326.3112	0	598.8447	0	317.8764	0	236.7292	0	243.9608	0	262.5204	0	258.3184	0	321.9715	0	284.7701	0	247.1749	0	240.5415	0	538.1708	0	281.8372	0	212.8991	0	498.3808	0	296.4516
ILMN_1652006	62.9637	0.03293808	75.52298	0.04743083	55.85094	0.3886693	64.20664	0.1080369	62.349	0.09486166	55.7934	0.4940712	59.47366	0.03293808	65.45103	0.06060606	72.03922	0.05006588	66.76308	0.1620553	78.66039	0.04347826	66.15685	0.03820817	51.91634	0.1818182	68.52448	0.1093544	55.94074	0.1488801	71.82674	0.02239789	78.18447	0.02503294	56.22232	0.1831357	57.54662	0.1330698	61.62037	0.2621871	55.71619	0.5810277	64.28718	0.1357049	48.4705	0.6060606	64.23373	0.1567852	56.9487
ILMN_1652008	373.8502	0	469.3235	0	378.3054	0	486.7982	0	555.4561	0	377.9899	0	293.7745	0	481.5431	0	512.8954	0	364.5238	0	387.9231	0	286.4381	0	348.974	0	379.3653	0	268.7159	0	506.8271	0	702.7053	0	442.9953	0	671.264	0	495.0125	0	595.9661	0	363.9846	0	299.7343	0	369.2031	0	328.571
ILMN_1652015	54.27291	0.1198946	51.84192	0.8669302	57.47937	0.3069829	54.18954	0.3399209	56.48799	0.256917	53.37722	0.6508564	46.62164	0.2779974	51.20272	0.5546772	57.20709	0.2753623	56.80264	0.6416337	58.01797	0.5256917	59.3245	0.1264822	55.90466	0.08959157	68.22201	0.113307	48.49675	0.5797101	51.9812	0.4532279	50.39648	0.5889328	50.59263	0.4914361	52.40971	0.3386034	63.03608	0.2002635	56.71078	0.5098814	59.52184	0.2911726	49.02227	0.5691699	53.36762	0.7246377	59.61135
ILMN_1652017	45.25852	0.6429513	68.67661	0.1198946	53.56609	0.5533597	53.25647	0.3794466	45.62491	0.9011858	47.92193	0.9249012	43.13351	0.5322793	51.31399	0.5520422	46.53592	0.8959157	49.26595	0.9683794	61.69553	0.3306983	54.79376	0.2938077	42.97296	0.7180501	62.61651	0.2700922	48.50894	0.5783926	45.88623	0.8300395	47.72213	0.7338603	45.84765	0.8050066	49.28429	0.541502	60.97412	0.2911726	61.31713	0.256917	54.97548	0.5955204	43.04721	0.9235837	61.42437	0.2450593	55.64318
ILMN_1652022	46.92238	0.4967062	66.16331	0.1620553	54.15653	0.5085639	46.33274	0.71278	55.31982	0.3306983	49.29587	0.8814229	46.05987	0.3017128	44.91234	0.9249012	57.53656	0.2635046	61.22516	0.3820817	62.20624	0.3096179	54.30752	0.3241107	48.64781	0.2977602	60.3227	0.3570487	50.65533	0.4189723	54.59719	0.312253	49.46437	0.6548089	52.45787	0.3675889	54.6476	0.2332016	60.21446	0.3320158	63.14569	0.1976285	65.4612	0.1054018	54.12205	0.2424242	51.2008	0.8445323	65.55974
ILMN_1652023	46.70594	0.5098814	57.37402	0.5665349	52.48111	0.6192358	40.31709	0.9380764	59.70422	0.1620553	53.08744	0.6653491	49.39895	0.1660079	49.75188	0.6706192	55.94645	0.3359684	59.82814	0.4690382	65.46201	0.2121212	56.65396	0.2173913	46.85437	0.4163373	59.65497	0.3965744	52.32894	0.3241107	50.18532	0.5612648	62.37208	0.08300395	47.3242	0.7246377	54.79269	0.226614	50.49609	0.8945981	59.4943	0.3478261	61.33801	0.2200263	45.97009	0.7747036	57.85918	0.4255599	51.58194
ILMN_1652024	356.7035	0	460.8017	0	191.6457	0	553.4764	0	401.4312	0	380.0477	0	383.7777	0	415.5903	0	318.8837	0	330.1837	0	389.8892	0	253.4329	0	413.0479	0	334.7332	0	230.413	0	373.0366	0	454.2433	0	214.5991	0	348.9898	0	232.1933	0	338.7698	0	379.2343	0	184.0292	0	281.9308	0	456.771
ILMN_1652037	46.59612	0.5217391	52.3288	0.8498024	55.83865	0.3886693	54.84766	0.3096179	56.55344	0.2542819	57.61449	0.3741766	44.08246	0.4426877	56.20107	0.2740448	46.99975	0.8801054	51.90145	0.8932806	62.86362	0.2806324	56.69084	0.2173913	47.34262	0.3833992	43.07342	0.9960474	44.65609	0.8405797	55.52104	0.2753623	48.44874	0.7022398	50.2043	0.5217391	43.0053	0.9196311	54.67257	0.6864295	60.15839	0.3069829	52.66738	0.7681159	43.04483	0.9249012	57.16344	0.4729908	51.67255
ILMN_1652056	57.20127	0.06587616	58.39119	0.5098814	48.21896	0.8471673	50.15362	0.5230566	51.55228	0.5810277	52.35669	0.7088274	41.71579	0.6640316	50.52915	0.6139657	55.64467	0.3478261	49.8755	0.9578393	53.25283	0.8036891	52.26954	0.4466403	40.28668	0.8748353	59.69094	0.3899868	46.64929	0.7220026	52.62405	0.4242424	45.71621	0.8498024	49.20787	0.5928854	47.01058	0.7101449	59.57534	0.370224	54.3249	0.6811594	56.09934	0.5032938	49.53457	0.5388669	45.89941	0.9802371	52.62809
ILMN_1652065	189.7798	0	217.9224	0.001317523	183.4773	0	208.6494	0	196.8472	0	205.3432	0.001317523	139.7038	0.001317523	223.2189	0	213.4589	0	231.6553	0	200.5584	0.001317523	186.8093	0	216.2757	0	209.7694	0.001317523	154.0848	0.002635046	209.8781	0	238.1554	0	167.4785	0	161.1279	0.002635046	165.2379	0	167.5413	0.001317523	212.3679	0.001317523	150.7234	0.001317523	179.2084	0.001317523	289.6868
ILMN_1652066	53.23009	0.1449275	66.18042	0.1620553	55.40971	0.428195	64.65649	0.1001318	74.06808	0.03162055	56.2176	0.4598155	43.85549	0.4650856	56.02118	0.2779974	61.96646	0.1357049	56.33997	0.6613966	58.50605	0.4874835	53.56757	0.3623188	50.74552	0.2081686	61.50587	0.2990777	56.34414	0.1449275	57.39965	0.1805007	51.52333	0.5046113	50.33755	0.5151515	51.45977	0.397892	60.21362	0.3320158	62.18201	0.2318841	64.37875	0.1343874	53.51213	0.2635046	67.68262	0.08959157	61.70348
ILMN_1652072	69.01447	0.02503294	81.88524	0.02635046	70.17049	0.03293808	109.2868	0.009222661	72.09593	0.0342556	70.59772	0.0513834	65.02185	0.02239789	79.8596	0.0171278	101.0396	0.0171278	89.0243	0.0171278	96.81192	0.0171278	85.79173	0.009222661	73.85473	0.01844532	67.94978	0.1185771	58.75528	0.1027668	44.88455	0.8827404	61.57803	0.09881423	46.98103	0.743083	63.67174	0.05006588	61.48765	0.2674572	63.07275	0.1976285	77.18173	0.03162055	51.88626	0.3557312	88.57517	0.01976285	102.2296
ILMN_1652073	5025.516	0	6440.248	0	3986.349	0	5756.984	0	4316.535	0	8752.846	0	2946.813	0	4999.947	0	7348.873	0	4871.463	0	11125.74	0	7432.452	0	4230.428	0	4987.097	0	4508.535	0	4907.993	0	7312.284	0	3476.264	0	4725.355	0	3817.011	0	9915.974	0	5872.153	0	4294.457	0	10191.57	0	8572.534
ILMN_1652079	38.42921	0.9749671	47.87438	0.9736496	49.14725	0.7931489	46.94607	0.6811594	47.31913	0.8221344	44.54455	0.9749671	37.85952	0.914361	50.27422	0.6324111	54.86035	0.3807642	54.87782	0.7509881	57.88935	0.5375494	41.74331	0.9789196	40.75764	0.85639	52.85691	0.7944664	48.10918	0.6073781	51.38782	0.4795784	50.06762	0.6113307	44.00761	0.8945981	45.2492	0.8247694	56.14512	0.5770751	50.78796	0.8801054	50.03207	0.8880106	51.69637	0.3623188	52.89016	0.7523057	43.39478
ILMN_1652081	49.50717	0.3175231	69.47526	0.1040843	57.21782	0.3162055	43.18841	0.8708827	53.61752	0.4492754	66.76128	0.08695652	47.4579	0.2463768	49.91866	0.6627141	50.42514	0.6666667	62.22049	0.3306983	53.56776	0.7878788	55.10825	0.2766798	48.25986	0.3254282	63.98753	0.2121212	52.28008	0.3280632	55.31815	0.284585	50.89082	0.5507246	52.27473	0.3794466	52.99252	0.3056653	61.39878	0.2714097	68.23444	0.07378129	64.71832	0.1238472	49.66528	0.5309618	57.16852	0.4729908	52.78458
ILMN_1652082	445.0011	0	551.6091	0	478.5093	0	490.6531	0	458.8784	0	498.7498	0	372.429	0	500.0264	0	476.8099	0	507.8757	0	481.6796	0	386.0969	0	529.7439	0	534.5136	0	364.5517	0	400.7572	0	419.2921	0	308.2422	0	375.3924	0	301.0377	0	374.2517	0	407.6039	0	285.7202	0	362.3732	0	287.9166
ILMN_1652085	852.3819	0	1063.682	0	575.4684	0	1144.303	0	1226.029	0	796.7157	0	930.967	0	1084.058	0	944.0244	0	1079.375	0	1279.008	0	767.2406	0	1374.057	0	1101.968	0	1001.386	0	1236.262	0	1417.867	0	1001.037	0	1594.196	0	1284.712	0	1275.827	0	825.3009	0	592.1067	0	756.1175	0	948.7139
ILMN_1652088	48.50127	0.3794466	57.10715	0.5783926	51.38612	0.6837944	48.23029	0.6166008	58.35579	0.2055336	61.93118	0.1805007	41.21917	0.6982872	51.77969	0.5164691	44.24019	0.9604743	54.94486	0.7444005	63.04112	0.2779974	45.64535	0.8774704	50.21728	0.2279315	58.68024	0.4598155	48.95071	0.5428195	52.32885	0.4387352	50.20184	0.6047431	50.48009	0.5019763	38.44358	0.9934124	57.51467	0.4980237	53.55745	0.7312253	55.79387	0.5362319	51.71508	0.3623188	53.86627	0.6798419	50.96062
ILMN_1652098	46.62	0.5204216	62.93503	0.256917	54.61451	0.4822134	47.22847	0.6640316	46.74185	0.8524374	52.87268	0.6772069	45.91628	0.3135705	49.77439	0.6693017	68.92653	0.06060606	62.25348	0.3280632	52.59657	0.8326746	60.15496	0.1001318	45.46133	0.5309618	60.38225	0.3530962	52.22384	0.3306983	47.7849	0.7391304	56.33766	0.2279315	53.07718	0.3386034	41.42815	0.9604743	61.06104	0.28722	59.63982	0.3386034	56.92181	0.4519104	49.84284	0.5125165	65.97965	0.1225296	49.9552
ILMN_1652104	48.4303	0.3847167	59.02322	0.4729908	56.54635	0.3478261	42.61008	0.886693	45.789	0.8972332	59.81142	0.2582345	47.20675	0.2516469	44.97671	0.9249012	49.45074	0.7404479	52.57994	0.8603426	63.80878	0.2542819	55.57476	0.2516469	45.98801	0.4901186	56.72275	0.5783926	60.56926	0.08036891	50.06165	0.5704875	46.55045	0.8115942	46.00664	0.798419	53.20892	0.2924901	61.10778	0.2859025	52.95027	0.7694334	63.60714	0.1554677	45.80986	0.7839262	58.4724	0.3860343	49.43992
ILMN_1652110	44.44976	0.6982872	53.15598	0.8142292	47.55436	0.8735178	51.88681	0.4426877	53.8883	0.4334651	61.72256	0.1831357	37.84504	0.914361	56.77596	0.2503294	52.96201	0.5032938	63.51455	0.28722	59.1809	0.4479578	49.28572	0.6745718	44.48575	0.6021081	71.66193	0.0685112	53.27599	0.259552	57.17239	0.1870883	54.17204	0.3438735	52.32257	0.3768116	55.5097	0.198946	55.17286	0.6495389	58.85939	0.3833992	64.84795	0.1225296	51.33351	0.3899868	58.12359	0.400527	72.77055
ILMN_1652113	49.91662	0.2885376	66.40657	0.1554677	59.98798	0.198946	68.45944	0.06982872	66.17184	0.05270092	73.2764	0.04347826	51.67382	0.113307	63.48344	0.07641634	66.9296	0.06982872	63.88182	0.2687747	64.40823	0.2358366	55.52921	0.2555995	51.59396	0.1884058	61.4529	0.3017128	63.22651	0.05401845	51.18559	0.4901186	53.0863	0.4071146	50.41133	0.5059289	56.94431	0.1581028	59.43697	0.3768116	63.9348	0.1765481	59.58376	0.284585	58.04823	0.1172596	55.31186	0.5981554	60.62803
ILMN_1652123	3505.042	0	4012.385	0	2260.736	0	4731.229	0	5574.228	0	4302.294	0	2985.845	0	4148.799	0	4654.568	0	3774.936	0	6181.583	0	3061.562	0	3336.668	0	3631.691	0	2400.355	0	3256.236	0	5407.145	0	2343.911	0	3968.354	0	2479.599	0	4897.906	0	2607.614	0	1988.691	0	3338.543	0	3941.925
ILMN_1652128	1068.408	0	1410.459	0	850.4622	0	1289.096	0	1655.167	0	1217.379	0	1023.913	0	1262.882	0	1309.851	0	1022.84	0	1332.144	0	905.808	0	1265.972	0	1128.932	0	633.6592	0	1310.279	0	1340.766	0	881.8639	0	1144.634	0	749.8069	0	1140.39	0	1426.781	0	767.5136	0	1045.793	0	2016.076
ILMN_1652132	41.38454	0.884058	59.90175	0.4123847	51.63445	0.6679842	57.58442	0.2134387	43.89609	0.942029	51.43118	0.7747036	43.81779	0.4664032	58.5795	0.1778656	51.99756	0.5599473	69.22261	0.1093544	58.28559	0.5046113	43.48864	0.9512516	45.68417	0.5111989	58.31716	0.4808959	51.6948	0.3675889	49.73824	0.5902503	51.87799	0.4795784	54.43846	0.2635046	56.53976	0.168643	62.24401	0.2213439	65.38155	0.1330698	60.67838	0.2384717	48.45924	0.6073781	58.87974	0.3636364	50.53654
ILMN_1652137	46.45815	0.5322793	62.70742	0.2648221	52.85831	0.5915679	47.94168	0.629776	57.16877	0.2332016	50.3844	0.8274045	41.33126	0.6877471	55.98389	0.2779974	53.46273	0.4729908	55.00613	0.7404479	60.91695	0.3623188	55.50462	0.256917	46.44833	0.4479578	55.13071	0.6811594	51.55598	0.3754941	51.44599	0.4769433	51.43262	0.5125165	42.21983	0.9433465	44.99176	0.8418972	57.55307	0.4953887	55.52751	0.6047431	54.76736	0.6245059	54.50079	0.229249	54.32537	0.6521739	52.44163
ILMN_1652144	62.69427	0.03293808	73.89108	0.05270092	67.61346	0.04347826	71.65994	0.04611331	53.24777	0.4664032	59.77026	0.259552	60.18396	0.03162055	64.66203	0.06587616	71.10599	0.05401845	70.30788	0.09222662	63.24622	0.2753623	52.67181	0.4163373	57.51585	0.07378129	61.41686	0.3043478	58.69651	0.1027668	66.94868	0.03820817	65.69959	0.05270092	52.74675	0.3504611	62.376	0.06324111	63.53572	0.1870883	78.66319	0.02898551	81.42814	0.02635046	50.40979	0.4650856	77.18604	0.03162055	59.09454
ILMN_1652147	48.85723	0.3570487	58.14425	0.5191041	68.39457	0.03952569	45.96169	0.7312253	56.89428	0.2463768	63.36991	0.1515152	46.55117	0.2819499	54.04507	0.3689065	61.16193	0.1488801	66.939	0.1554677	60.65978	0.372859	64.95266	0.04874835	52.64615	0.1567852	64.84498	0.1857708	51.64547	0.3715415	55.67763	0.2674572	48.45977	0.7009223	61.6727	0.05928854	58.82204	0.1093544	70.28011	0.06192358	64.96187	0.140975	67.70734	0.07773386	53.82108	0.2516469	59.91272	0.3056653	69.06866
ILMN_1652151	53.70618	0.1370224	62.91001	0.259552	53.79238	0.5388669	49.88083	0.5309618	55.06567	0.3504611	59.20745	0.2819499	38.67094	0.8642951	59.77542	0.1383399	51.00674	0.6310936	63.38493	0.2898551	59.36468	0.4400527	46.28069	0.8537549	48.39447	0.314888	54.93669	0.6943346	56.79926	0.1383399	51.46629	0.4769433	54.47499	0.3241107	54.13203	0.2793149	52.81261	0.3175231	66.3361	0.1212121	53.38643	0.7404479	56.80527	0.4624506	44.86475	0.8353096	58.16178	0.397892	58.2686
ILMN_1652155	50.43508	0.259552	59.92235	0.4097497	74.81275	0.02635046	47.13241	0.6719368	62.16604	0.0974967	57.5764	0.3794466	55.03428	0.05270092	60.39278	0.1264822	66.32524	0.07773386	69.46503	0.1080369	71.15012	0.085639	58.9663	0.1370224	61.16974	0.05006588	66.67291	0.140975	53.69878	0.2384717	60.84615	0.1080369	53.4158	0.3873518	58.80361	0.1093544	71.17909	0.02503294	65.74688	0.1317523	68.33465	0.07378129	64.80646	0.1225296	56.90176	0.1528327	66.93676	0.0974967	52.11583
ILMN_1652160	61.36699	0.03557312	66.17934	0.1620553	69.1424	0.03820817	88.05225	0.0171278	75.4319	0.03030303	84.90154	0.02371541	51.66715	0.113307	63.49496	0.07641634	74.20551	0.04479579	78.18776	0.03557312	111.4027	0.01054018	74.22989	0.01844532	62.51435	0.03820817	75.35353	0.04479579	55.28466	0.173913	62.85763	0.06719368	60.0396	0.1264822	65.19422	0.03689064	63.48888	0.05270092	71.32451	0.05401845	84.49036	0.02108037	67.64977	0.07773386	61.53381	0.05533597	93.51602	0.0171278	69.11089
ILMN_1652161	70.09315	0.02503294	87.04629	0.02108037	81.64201	0.01976285	72.52593	0.04479579	73.01102	0.0342556	83.4987	0.02503294	70.64162	0.01581028	72.13274	0.03293808	87.59115	0.01976285	76.591	0.04216074	96.53688	0.0171278	73.00883	0.01844532	78.71913	0.01317523	98.95496	0.01317523	86.9779	0.01581028	68.55481	0.03293808	84.96612	0.0171278	76.45747	0.01449275	82.96507	0.01449275	81.34495	0.0171278	82.19024	0.02635046	91.10774	0.0171278	67.74754	0.02635046	84.93098	0.02239789	82.31879
ILMN_1652163	271.9843	0	478.3956	0	228.3041	0	338.679	0	312.807	0	464.5309	0	254.2531	0	366.0663	0	427.2514	0	267.1046	0	454.8663	0	334.8604	0	279.4283	0	303.1702	0	246.0186	0	257.1748	0	413.5591	0	187.8824	0	287.8055	0	227.5964	0	397.0325	0	419.4948	0	209.6135	0	383.6131	0	375.1461
ILMN_1652164	55.02795	0.1040843	75.00206	0.05006588	63.10208	0.1093544	60.15858	0.1594203	68.88264	0.04479579	76.41433	0.03820817	42.62918	0.5704875	59.87834	0.1370224	56.58132	0.3003953	69.25493	0.1093544	91.67701	0.01976285	64.55803	0.0513834	58.93272	0.06060606	65.57845	0.1581028	58.33207	0.1067194	54.387	0.3280632	61.50607	0.1001318	59.1924	0.1014493	65.70831	0.03952569	63.29908	0.1936759	74.4716	0.03557312	73.39033	0.03689064	75.00851	0.0171278	87.57833	0.01976285	98.42909
ILMN_1652166	50.79635	0.2358366	56.1209	0.6469038	59.48135	0.2200263	50.82615	0.4901186	51.965	0.5625824	52.45387	0.6956522	41.94641	0.6350461	50.39983	0.6231884	51.36671	0.6073781	62.87638	0.3003953	57.41726	0.5665349	44.55587	0.9249012	46.85529	0.4150198	58.73185	0.4545455	55.56842	0.1620553	47.94696	0.7220026	55.75747	0.2516469	49.24209	0.5915679	43.63453	0.9038208	59.57926	0.370224	60.93845	0.2674572	54.45737	0.6429513	55.80582	0.1778656	53.16213	0.7378129	52.75117
ILMN_1652170	58.74139	0.05270092	83.43388	0.02371541	78.84838	0.02108037	86.25077	0.01976285	82.48793	0.01976285	78.13483	0.0342556	72.8763	0.01449275	64.24674	0.06982872	86.03196	0.02108037	62.2028	0.3306983	101.4573	0.01581028	65.97034	0.03952569	70.91436	0.02239789	71.54707	0.06982872	71.00208	0.03162055	68.2628	0.0342556	74.1284	0.03030303	56.10733	0.1857708	79.4361	0.01581028	66.45624	0.1198946	88.56424	0.01844532	89.77936	0.0171278	71.65992	0.01844532	73.53882	0.04479579	76.69029
ILMN_1652171	59.44209	0.04874835	70.78511	0.085639	78.93342	0.02108037	86.45649	0.01976285	61.88202	0.1067194	65.54525	0.1027668	53.88577	0.06455863	65.58874	0.06060606	69.91462	0.05533597	75.01613	0.05006588	65.44447	0.2121212	70.97399	0.02503294	49.42835	0.259552	56.60113	0.5849802	46.29802	0.7470356	54.86237	0.3017128	55.62305	0.2648221	61.74168	0.05797102	63.67815	0.05006588	57.84029	0.4664032	64.12679	0.1725955	64.62315	0.1277997	49.33101	0.5494071	59.19943	0.345191	60.17737
ILMN_1652175	44.92572	0.6627141	55.43747	0.6890646	51.18509	0.6969697	48.40605	0.6086956	49.78203	0.6916996	67.34138	0.08168643	44.31278	0.428195	52.09097	0.5032938	50.5814	0.657444	60.12088	0.4440053	55.26913	0.6982872	60.97567	0.08695652	43.83046	0.6416337	53.39725	0.7773386	50.63482	0.4216074	39.4089	0.9894598	48.66662	0.6930171	43.02496	0.9288538	46.43049	0.7470356	56.11789	0.5797101	60.55253	0.2911726	59.33374	0.2977602	56.48145	0.1620553	59.34732	0.3320158	51.76287
ILMN_1652178	42.3291	0.8366271	75.05526	0.04874835	68.90413	0.03820817	46.87248	0.685112	47.61578	0.8023716	60.77794	0.2094862	48.89458	0.1857708	65.04723	0.06455863	56.47336	0.3056653	58.85647	0.5322793	60.54082	0.3754941	53.2122	0.3833992	47.50332	0.3754941	56.2859	0.6007905	45.75703	0.7786561	52.56898	0.4295125	50.11919	0.6113307	69.94269	0.01976285	47.58321	0.6613966	58.09397	0.4545455	55.81675	0.5770751	60.29632	0.256917	52.6278	0.3096179	69.98817	0.06324111	56.32965
ILMN_1652181	47.49973	0.4519104	65.78323	0.1673254	53.83195	0.5335968	55.86151	0.2766798	56.17386	0.2674572	49.19683	0.886693	42.44152	0.5862978	44.92404	0.9249012	62.50418	0.1251647	60.40998	0.4295125	59.94387	0.4057971	55.93716	0.2345191	41.88891	0.7931489	53.98396	0.7509881	47.79253	0.6310936	45.49507	0.8524374	54.68743	0.314888	47.77802	0.6996047	44.83559	0.8484849	61.37839	0.2714097	56.69012	0.513834	58.24019	0.3741766	49.21621	0.5573123	53.89895	0.6798419	48.64281
ILMN_1652185	213.9528	0	320.4076	0	274.9567	0	254.8684	0	201.8396	0	254.36	0	204.8664	0	256.3817	0	341.9557	0	314.6212	0	358.3781	0	238.0331	0	333.2755	0	339.249	0	275.694	0	164.6975	0.001317523	224.395	0	142.0401	0.001317523	154.6241	0.002635046	140.8362	0.002635046	180.3011	0	170.0634	0.003952569	114.2908	0.005270092	164.7214	0.002635046	155.4552
ILMN_1652188	68.63945	0.02503294	59.4492	0.4387352	60.71458	0.168643	61.07949	0.14361	52.72188	0.5085639	60.59082	0.2200263	50.89173	0.1251647	51.83498	0.5151515	52.14983	0.5559947	65.53797	0.198946	56.7096	0.6192358	47.38968	0.8036891	49.85178	0.2437418	60.31	0.3570487	47.49777	0.6508564	45.80709	0.8326746	55.36301	0.28722	44.93641	0.8550724	60.2291	0.09222662	62.26881	0.2213439	59.90416	0.3241107	50.93964	0.8524374	49.75922	0.5191041	55.68741	0.5691699	53.97222
ILMN_1652196	45.0411	0.6548089	56.51586	0.6218709	51.46631	0.6772069	53.34831	0.3754941	44.90515	0.9222661	51.77326	0.7549407	42.2401	0.6021081	54.9464	0.3320158	43.81207	0.972332	60.11591	0.4440053	51.60494	0.8761528	50.04194	0.6205534	44.20339	0.6152833	64.70128	0.1923584	40.73647	0.9565217	46.95583	0.7812912	45.89366	0.8458498	55.24351	0.2226614	46.74891	0.7246377	57.15495	0.5217391	52.27637	0.8089592	52.89968	0.7523057	46.02665	0.7720685	53.69386	0.6890646	49.31873
ILMN_1652198	55.63884	0.09354414	64.66706	0.1963109	61.10777	0.1633729	56.40374	0.2555995	63.54738	0.07773386	66.54547	0.08827405	46.32739	0.2898551	59.30368	0.1475626	53.92573	0.4374177	62.97162	0.2951252	57.35997	0.5678524	58.6127	0.1515152	46.70887	0.4295125	71.03979	0.07246377	42.91547	0.9130435	54.59093	0.3135705	58.15574	0.1725955	48.56987	0.6469038	52.7135	0.3214756	58.77088	0.4123847	57.32582	0.4664032	54.4185	0.6455863	51.18537	0.4031621	55.19454	0.6034256	57.57043
ILMN_1652199	43.94247	0.7285903	62.70027	0.2648221	62.22606	0.1304348	60.7346	0.1449275	67.74595	0.04611331	62.34429	0.1699605	50.31903	0.1383399	63.49115	0.07641634	62.734	0.1225296	64.66817	0.2332016	70.47327	0.08959157	64.89317	0.05006588	54.7055	0.1054018	70.38419	0.07905138	55.24438	0.1752306	56.54072	0.2134387	59.35275	0.1422925	63.20344	0.04743083	62.27192	0.06587616	61.49706	0.2674572	67.3044	0.09090909	65.69518	0.1014493	56.36264	0.1660079	67.4445	0.09090909	51.6872
ILMN_1652205	43.26579	0.7839262	59.05497	0.4716733	58.93812	0.2503294	46.62089	0.6930171	46.11211	0.8814229	52.94323	0.6719368	44.61108	0.4150198	53.78667	0.3807642	63.54582	0.1093544	64.73331	0.2305665	50.63546	0.9196311	45.71952	0.8761528	52.07915	0.1752306	62.18667	0.284585	56.84414	0.1383399	51.19201	0.4901186	51.55514	0.5046113	51.77369	0.4044796	47.72679	0.6508564	55.24748	0.6482214	57.42417	0.455863	55.03935	0.5915679	51.07557	0.4150198	61.43462	0.2450593	54.06837
ILMN_1652206	41.36097	0.884058	55.82565	0.6640316	55.43909	0.4242424	49.64139	0.5375494	48.30377	0.7615283	52.52177	0.6943346	41.58045	0.6679842	49.63186	0.6732543	45.84764	0.9156785	51.05703	0.9183136	56.8474	0.6139657	51.57198	0.5098814	42.46224	0.7575758	50.33018	0.9077734	47.46227	0.6508564	42.45438	0.9565217	52.26945	0.4650856	51.21173	0.4466403	46.00116	0.7747036	52.35162	0.8181818	55.93829	0.5599473	56.43869	0.4901186	48.32977	0.6152833	59.78273	0.3096179	47.94915
ILMN_1652207	12141.73	0	15179.22	0	11205.81	0	13314.61	0	11023.34	0	13093.3	0	12430.52	0	14714.63	0	14837.84	0	15680.39	0	16198.51	0	13548.87	0	14762.55	0	14446.26	0	8449.226	0	14463.69	0	18813.3	0	10570.58	0	16598.36	0	11993.84	0	13810.95	0	14495.12	0	13039.9	0	16287.52	0	18984.02
ILMN_1652209	54.81642	0.1040843	73.16515	0.06060606	75.08366	0.02635046	46.98951	0.6772069	74.75201	0.03162055	100.2195	0.01317523	35.98327	0.9604743	67.42139	0.0513834	66.72497	0.07378129	71.686	0.06982872	97.08764	0.0171278	80.72394	0.01317523	53.11364	0.1422925	77.3769	0.03820817	60.74049	0.07641634	60.60233	0.113307	64.79033	0.05928854	56.47768	0.1818182	60.34552	0.08959157	58.77623	0.4110672	84.85042	0.02108037	57.5753	0.4071146	59.35553	0.08827405	88.11422	0.01976285	53.30477
ILMN_1652215	135.7644	0.003952569	201.3043	0.002635046	162.9008	0.002635046	140.5116	0.001317523	99.62743	0.01054018	207.3283	0.001317523	78.24507	0.01054018	132.2924	0.005270092	163.2647	0.002635046	154.8101	0.002635046	251.076	0	144.8236	0.001317523	103.2158	0.007905139	145.0778	0.006587615	136.8404	0.003952569	147.4542	0.003952569	184.3546	0.001317523	120.9654	0.003952569	120.847	0.007905139	139.1542	0.003952569	222.1129	0	138.7417	0.006587615	117.9005	0.005270092	246.6298	0	150.5557
ILMN_1652218	50.81382	0.2305665	56.72293	0.6113307	48.97701	0.8023716	47.90554	0.6324111	51.03825	0.6152833	51.89008	0.7391304	43.79115	0.4677207	47.54077	0.8023716	54.08864	0.43083	58.87291	0.5296443	59.38565	0.4387352	58.66193	0.1501976	43.4205	0.6772069	60.74972	0.3320158	52.83209	0.284585	45.97226	0.8260869	49.78375	0.629776	53.78355	0.2977602	46.20432	0.7575758	58.76867	0.4123847	58.34245	0.4031621	61.69129	0.2121212	46.6568	0.7351779	64.80184	0.14361	58.04706
ILMN_1652219	54.75256	0.1067194	68.27892	0.1238472	44.90898	0.9433465	58.95998	0.1870883	59.09325	0.1791831	62.31988	0.1699605	44.97757	0.3886693	50.92204	0.5770751	56.64141	0.2911726	60.22222	0.4361001	61.51175	0.3386034	46.14006	0.8616601	49.1875	0.2687747	59.9791	0.3794466	45.79523	0.7773386	53.64407	0.370224	61.46461	0.1001318	48.34688	0.6666667	50.70178	0.4440053	64.91903	0.1501976	59.30643	0.3596838	49.02765	0.9222661	43.81746	0.8959157	62.53788	0.1936759	53.72091
ILMN_1652223	116.2915	0.005270092	144.6957	0.006587615	96.2178	0.01185771	159.1873	0.001317523	140.7911	0.005270092	141.1897	0.005270092	93.88604	0.005270092	123.6809	0.006587615	142.2631	0.003952569	163.0177	0.001317523	195.9312	0.001317523	158.5588	0	225.5503	0	212.3591	0.001317523	143.3295	0.002635046	172.3852	0	269.9187	0	128.2028	0.001317523	189.8212	0	124.5373	0.006587615	231.7324	0	206.8786	0.001317523	131.7835	0.002635046	194.2154	0.001317523	202.6162
ILMN_1652230	25120.91	0	29987.56	0	23248.21	0	22286.11	0	12617.1	0	25553.3	0	15934.58	0	22823.8	0	28224.85	0	27810.59	0	30346.63	0	23055.42	0	21474.48	0	25356.25	0	15485.64	0	27104.37	0	28534.07	0	16601.81	0	24775.32	0	23520.61	0	30387.36	0	29139.22	0	27318.07	0	33487.7	0	31974.59
ILMN_1652236	46.85779	0.5006588	58.38305	0.5111989	50.70388	0.7180501	45.34501	0.7694334	47.50999	0.8115942	48.89241	0.8959157	47.83659	0.2305665	50.72699	0.5942029	56.76375	0.2859025	61.71578	0.3596838	59.82874	0.4137022	54.97562	0.2832675	43.09067	0.7061924	61.0039	0.3254282	38.44715	0.9855072	51.5161	0.4743083	50.22334	0.6007905	51.51318	0.4216074	52.12024	0.3570487	61.13157	0.284585	57.90077	0.4321476	56.11143	0.5032938	48.35996	0.6152833	64.0065	0.1633729	46.62458
ILMN_1652237	1020.14	0	1309.704	0	757.8679	0	1052.594	0	1083.863	0	1164.723	0	873.117	0	1211.079	0	1357.684	0	981.2094	0	1162.674	0	829.7404	0	797.6818	0	742.2542	0	630.7142	0	526.8473	0	623.6388	0	385.5852	0	766.1793	0	519.0478	0	753.959	0	512.6581	0	408.6722	0	522.5582	0	757.8708
ILMN_1652242	41.97759	0.8590251	66.08139	0.1646904	59.93357	0.198946	63.73387	0.1106719	59.96604	0.1594203	67.83981	0.07378129	61.57302	0.03030303	72.8362	0.03293808	71.87195	0.0513834	68.30002	0.1238472	72.62241	0.07246377	63.61569	0.06060606	56.10743	0.08959157	69.33835	0.09354414	68.2998	0.03557312	69.96663	0.02635046	62.0167	0.08695652	60.28972	0.08168643	73.98515	0.02371541	68.20968	0.08168643	68.16264	0.07641634	73.14152	0.03820817	62.21566	0.04874835	70.27458	0.06060606	66.4288
ILMN_1652243	44.00202	0.7246377	62.50045	0.2740448	60.77201	0.168643	49.05997	0.5678524	66.53351	0.05270092	54.06339	0.6021081	40.81043	0.7325428	53.812	0.3794466	56.6838	0.2885376	56.92878	0.6324111	60.48719	0.3820817	53.77483	0.3491436	46.18266	0.4769433	57.34242	0.544137	48.60468	0.5665349	43.9931	0.914361	51.96177	0.4716733	48.67976	0.6403162	54.42163	0.2437418	54.13073	0.7180501	52.37071	0.798419	64.50646	0.1304348	51.4393	0.3833992	55.45996	0.5876153	56.61725
ILMN_1652244	241.6558	0	308.7812	0	182.5927	0	314.4598	0	271.011	0	270.6194	0	202.5227	0	257.1432	0	294.5822	0	257.2408	0	248.4233	0	160.1907	0	212.6476	0	203.9342	0.001317523	156.1441	0.002635046	140.1154	0.005270092	186.8482	0	117.3027	0.005270092	218.567	0	173.8837	0	218.8938	0	347.291	0	240.3726	0	347.0413	0	553.3184
ILMN_1652246	259.6264	0	342.7017	0	280.0837	0	290.031	0	276.7044	0	293.356	0	296.0319	0	318.6065	0	315.6284	0	375.9382	0	325.6335	0	266.5256	0	369.0533	0	405.4325	0	247.758	0	274.128	0	294.1273	0	206.276	0	292.5556	0	246.0214	0	236.9959	0	261.9392	0	193.0507	0	244.3358	0	296.2832
ILMN_1652248	42.61241	0.8221344	60.38787	0.3833992	48.95321	0.8023716	45.59267	0.7549407	59.83413	0.1607378	55.03903	0.5362319	45.01361	0.3847167	52.40482	0.4743083	50.18162	0.6864295	58.05084	0.5770751	60.09444	0.397892	55.13571	0.2753623	46.41344	0.4492754	63.61988	0.229249	50.33468	0.4426877	47.71696	0.7404479	49.00527	0.6772069	48.03577	0.6890646	46.35706	0.7496706	60.4961	0.314888	62.51023	0.2121212	57.31431	0.4242424	51.84666	0.3570487	60.94822	0.2687747	45.62134
ILMN_1652249	58.11212	0.05797102	62.72564	0.2648221	52.60121	0.6086956	55.75807	0.2793149	65.99747	0.05270092	59.81675	0.2582345	47.35833	0.2476943	62.40698	0.09222662	56.14186	0.3201581	55.99611	0.6877471	63.44709	0.2674572	59.43428	0.1225296	60.38477	0.0513834	64.08197	0.2094862	50.46157	0.4321476	54.42254	0.3267457	68.6187	0.03689064	54.83025	0.2463768	48.28441	0.6113307	58.99689	0.400527	58.81865	0.3847167	54.33751	0.6495389	50.7798	0.4374177	56.57787	0.5072464	51.99297
ILMN_1652254	53.53149	0.1422925	58.17911	0.5191041	59.59157	0.2147563	50.05252	0.5270092	52.84601	0.5032938	62.01094	0.1791831	43.54704	0.4888011	50.34314	0.629776	58.43658	0.2305665	66.84912	0.1581028	55.38899	0.6890646	47.36032	0.8036891	52.7564	0.1515152	61.6939	0.2964427	54.05068	0.2187088	51.88932	0.458498	52.23998	0.4650856	60.74672	0.07378129	48.72393	0.5849802	47.58688	0.9736496	55.41047	0.6139657	63.0582	0.1725955	49.13283	0.5625824	63.28741	0.1778656	53.86739
ILMN_1652259	40.45456	0.9275362	55.69427	0.6732543	51.46873	0.6772069	46.48643	0.6982872	42.38838	0.9736496	47.31045	0.9341239	36.63829	0.9486166	47.33004	0.8181818	53.37531	0.4769433	62.5221	0.3175231	61.88623	0.3175231	44.56757	0.9249012	43.26973	0.6890646	58.34665	0.4808959	44.20881	0.8616601	47.31446	0.7575758	47.19497	0.7694334	45.92247	0.801054	52.34534	0.342556	47.09241	0.9802371	68.27797	0.07378129	42.42229	1	42.13847	0.9472991	56.19688	0.5283267	50.63659
ILMN_1652276	50.44962	0.259552	56.49825	0.6231884	60.36068	0.1818182	50.04593	0.5270092	49.40115	0.7048748	60.31088	0.2345191	46.77734	0.2648221	56.58686	0.259552	63.88428	0.1040843	69.40331	0.1080369	55.90447	0.6640316	53.11108	0.3926219	53.62478	0.1317523	62.64877	0.2674572	55.36233	0.168643	57.28565	0.1857708	53.56077	0.3781291	54.45285	0.2635046	51.18209	0.4123847	66.2377	0.1238472	51.96733	0.8260869	61.92485	0.2028985	55.23027	0.2055336	57.78485	0.4255599	60.97972
ILMN_1652277	55.94985	0.08959157	77.59777	0.03820817	64.6716	0.07378129	68.13969	0.06982872	54.48582	0.3833992	66.66552	0.08827405	46.60277	0.2806324	65.94946	0.05797102	65.01687	0.09090909	74.76401	0.05401845	74.59732	0.05665349	63.81034	0.06060606	56.84043	0.08300395	74.00934	0.05270092	62.0062	0.05928854	56.77638	0.2055336	62.19894	0.08432148	52.44363	0.3689065	56.72573	0.1673254	62.03282	0.2358366	63.1402	0.1976285	73.47271	0.03689064	56.32566	0.1660079	62.93136	0.1870883	66.44096
ILMN_1652280	232.1362	0	230.1872	0.001317523	207.7809	0	254.4572	0	255.898	0	272.23	0	196.7186	0	227.8394	0	284.8146	0	256.9674	0	293.1249	0	211.2046	0	296.4659	0	352.9104	0	275.3455	0	613.4366	0	936.577	0	585.0544	0	696.3856	0	558.2913	0	963.5995	0	666.3782	0	455.446	0	778.9448	0	685.1263
ILMN_1652284	45.08603	0.6534914	66.50755	0.1541502	56.2261	0.3689065	50.40644	0.513834	62.50409	0.09486166	49.03382	0.8932806	42.2367	0.6021081	61.38097	0.1067194	49.9043	0.7035573	68.77748	0.113307	67.94431	0.1357049	57.02529	0.2068511	48.41993	0.312253	63.83799	0.2213439	54.87941	0.1831357	54.505	0.3241107	56.41935	0.226614	53.3009	0.3280632	51.92776	0.3649539	65.56393	0.1357049	57.33079	0.4664032	68.22765	0.07246377	50.23294	0.4769433	60.11392	0.2924901	55.19565
ILMN_1652287	51.38791	0.2147563	61.91845	0.3003953	66.52395	0.0513834	52.49358	0.4163373	57.57748	0.2200263	49.1397	0.8893281	46.37473	0.2885376	58.50525	0.1831357	61.82892	0.1370224	67.35198	0.1422925	65.56225	0.2081686	53.61984	0.3623188	47.21167	0.3886693	58.20134	0.483531	59.01263	0.09881423	59.59763	0.1291173	62.97346	0.07773386	63.33346	0.04743083	66.409	0.03293808	90.48302	0.01317523	105.5157	0.01185771	87.20672	0.02108037	75.22749	0.0171278	119.5278	0.01054018	104.9541
ILMN_1652291	42.3368	0.8366271	60.13185	0.3992095	50.27994	0.7404479	45.95312	0.7325428	50.79866	0.6310936	53.85782	0.6166008	40.6719	0.7444005	58.44983	0.1884058	48.51696	0.8050066	54.74776	0.7588933	48.54736	0.9512516	52.45675	0.428195	45.32338	0.5362319	55.22947	0.6758893	40.66264	0.9604743	38.45935	0.9947299	51.99196	0.4716733	42.23164	0.9433465	56.9297	0.1581028	54.60608	0.6903821	52.84026	0.7799736	57.14909	0.4387352	49.03962	0.5691699	63.95415	0.1646904	47.25381
ILMN_1652297	51.64011	0.201581	61.75508	0.3043478	49.88053	0.7562582	78.58887	0.02371541	63.25372	0.08432148	63.20428	0.1581028	54.47483	0.05533597	59.52335	0.1449275	58.01186	0.2424242	60.34264	0.43083	71.42939	0.08300395	61.57853	0.07509881	48.06348	0.3372859	70.32337	0.07905138	55.23811	0.1752306	58.19798	0.1515152	66.66793	0.04743083	49.99487	0.5362319	63.71877	0.04874835	66.75553	0.1119895	74.09133	0.03820817	62.37397	0.1884058	50.22274	0.4769433	66.51667	0.1093544	56.52397
ILMN_1652300	62.20338	0.0342556	76.44827	0.04611331	60.34876	0.1818182	63.71948	0.1106719	65.58122	0.05401845	77.43004	0.03557312	58.19222	0.03557312	68.08161	0.04743083	58.33867	0.2345191	65.74928	0.1897233	62.55777	0.2911726	55.07707	0.2779974	56.4967	0.08695652	60.22784	0.3636364	53.37607	0.2516469	58.11028	0.1528327	60.40604	0.1225296	58.27838	0.1238472	56.19904	0.1818182	57.89264	0.4624506	74.07033	0.03820817	67.45338	0.07773386	51.82075	0.3570487	63.68234	0.171278	70.89444
ILMN_1652306	58.79033	0.0513834	75.42836	0.04743083	60.91843	0.1673254	57.94651	0.2081686	68.30288	0.04479579	65.25563	0.1040843	49.9258	0.1541502	56.33561	0.2700922	68.46278	0.06192358	66.9725	0.1541502	63.5135	0.2635046	71.23455	0.02371541	62.08866	0.04216074	73.25516	0.05533597	66.35954	0.03952569	59.68039	0.1264822	61.84426	0.09222662	64.58471	0.03820817	62.45665	0.06192358	71.22733	0.05401845	65.54375	0.1291173	66.47141	0.08959157	67.54338	0.02766798	78.22439	0.02898551	68.23247
ILMN_1652309	134.8697	0.003952569	153.3271	0.005270092	145.9161	0.003952569	145.1193	0.001317523	140.1993	0.005270092	122.7963	0.005270092	100.7842	0.003952569	128.3392	0.005270092	159.1984	0.002635046	128.4333	0.003952569	191.4822	0.001317523	113.5105	0.006587615	146.264	0.002635046	121.7473	0.007905139	93.70712	0.01449275	113.2378	0.007905139	138.3168	0.006587615	120.0018	0.003952569	134.1864	0.007905139	160.537	0	171.2106	0.001317523	108.3931	0.01317523	78.06154	0.01581028	104.4473	0.01449275	152.2981
ILMN_1652313	132.3436	0.003952569	197.4405	0.002635046	129.9812	0.007905139	191.4954	0	143.2627	0.005270092	210.5201	0.001317523	121.5268	0.002635046	194.7699	0	208.9562	0	228.9753	0	231.7256	0	178.215	0	162.0164	0.001317523	225.0391	0	158.2111	0.002635046	187.7039	0	273.6065	0	125.884	0.002635046	154.8072	0.002635046	154.3466	0	221.6435	0	192.9262	0.001317523	139.7419	0.001317523	194.3059	0.001317523	221.121
ILMN_1652314	55.22337	0.1027668	62.94244	0.256917	50.52909	0.7285903	69.9444	0.05533597	44.89131	0.9235837	55.65203	0.4980237	51.28419	0.1198946	58.23466	0.1923584	55.50571	0.3557312	60.04782	0.4479578	61.36488	0.3412385	48.47661	0.7364954	40.89172	0.8458498	61.04983	0.3214756	55.16754	0.1765481	51.04379	0.5006588	59.2666	0.1449275	49.09358	0.599473	49.70176	0.5111989	61.92974	0.2437418	51.86517	0.8313571	60.15288	0.2648221	46.51372	0.7457181	50.20692	0.8787879	54.63099
ILMN_1652319	52.04136	0.1818182	66.43454	0.1541502	59.88536	0.2028985	66.43089	0.08959157	51.80704	0.5704875	66.17285	0.09486166	48.36308	0.2068511	63.45547	0.07641634	57.25705	0.2727273	58.83313	0.5335968	59.07935	0.4532279	54.58994	0.3083004	51.207	0.1963109	58.53875	0.4743083	52.76301	0.2911726	53.54792	0.372859	51.37552	0.5125165	51.73338	0.4071146	57.72909	0.1291173	58.066	0.458498	54.26368	0.6824769	64.95751	0.1212121	53.82602	0.2516469	55.55303	0.5797101	51.93162
ILMN_1652331	194.6147	0	189.8378	0.003952569	154.9429	0.003952569	197.3396	0	182.036	0	203.7553	0.001317523	156.8389	0	179.5207	0	177.1384	0	186.36	0	173.1096	0.002635046	141.956	0.001317523	176.3625	0	176.5896	0.003952569	146.6255	0.002635046	119.5435	0.006587615	183.8902	0.001317523	119.2516	0.003952569	122.4263	0.007905139	116.849	0.009222661	117.5547	0.009222661	116.3206	0.01317523	103.2343	0.009222661	119.1788	0.01054018	122.2172
ILMN_1652333	683.091	0	1126.505	0	928.6902	0	975.5056	0	788.5896	0	919.2809	0	847.9249	0	1025.152	0	1143.928	0	1101.388	0	1137.552	0	693.4568	0	982.894	0	1015.152	0	536.3994	0	892.8864	0	839.5307	0	797.9642	0	894.4124	0	622.1329	0	753.0018	0	845.8765	0	625.2659	0	828.5534	0	722.2978
ILMN_1652342	43.59104	0.7575758	55.26975	0.6996047	48.40911	0.8353096	45.5605	0.7575758	50.43774	0.6495389	45.18745	0.972332	39.48738	0.8300395	50.6071	0.6086956	50.30843	0.6745718	57.04602	0.6284585	63.19803	0.2766798	51.59015	0.5059289	46.73552	0.4268775	56.20673	0.6073781	45.20591	0.8036891	48.24362	0.6890646	50.74305	0.5586298	48.28315	0.6679842	48.43343	0.6021081	55.10771	0.6561265	55.92427	0.5625824	64.24482	0.1370224	53.03286	0.2819499	57.32742	0.4571805	55.88517
ILMN_1652343	45.75139	0.5836627	58.67402	0.4993412	54.8004	0.4743083	43.54979	0.8616601	53.67284	0.4479578	59.06978	0.28722	51.12197	0.1198946	51.03448	0.5691699	63.48092	0.1106719	58.67834	0.541502	59.74884	0.4189723	52.34021	0.4400527	44.23847	0.6126482	61.09689	0.3188406	52.18497	0.3320158	51.87203	0.458498	43.66257	0.9288538	55.33506	0.2200263	53.2506	0.2911726	62.44531	0.2187088	62.01158	0.2397892	62.51843	0.1844532	53.34648	0.2674572	61.38565	0.2490119	54.41556
ILMN_1652348	55.35891	0.1001318	87.98125	0.02108037	71.23117	0.03162055	53.85793	0.3530962	54.52417	0.3820817	66.33975	0.09354414	52.98347	0.07641634	61.47003	0.1054018	72.8532	0.04743083	64.66747	0.2332016	69.03617	0.1093544	63.07421	0.06455863	55.02396	0.0974967	72.47544	0.06192358	61.19229	0.06587616	55.68354	0.2674572	54.44528	0.3254282	61.39877	0.06455863	62.21688	0.06719368	61.09754	0.2859025	75.16168	0.03557312	70.76731	0.04743083	53.93853	0.2463768	66.71118	0.1040843	64.37467
ILMN_1652357	765.8369	0	841.0625	0	470.4039	0	971.8226	0	934.7251	0	764.946	0	601.3893	0	716.9208	0	801.6996	0	627.1801	0	876.1125	0	636.657	0	696.264	0	685.8621	0	454.0629	0	690.3131	0	862.1781	0	484.2014	0	603.9821	0	414.0363	0	702.4959	0	605.4122	0	406.098	0	686.581	0	812.6641
ILMN_1652365	49.51832	0.3162055	58.57118	0.5006588	60.00862	0.198946	58.58603	0.1963109	49.69238	0.6916996	57.24876	0.400527	38.68307	0.8642951	45.90714	0.8827404	62.41049	0.1291173	49.72609	0.9591568	60.61406	0.3741766	55.70629	0.2450593	46.54958	0.4413702	57.63776	0.5256917	50.51451	0.43083	48.70073	0.6561265	44.28925	0.9077734	43.39909	0.9209486	46.41673	0.7483531	47.39437	0.9749671	52.88464	0.7773386	50.2632	0.8735178	49.31834	0.5507246	63.19941	0.1791831	49.45308
ILMN_1652366	43.24522	0.7891963	53.89344	0.7786561	55.26758	0.4374177	55.44501	0.2832675	49.89966	0.6824769	55.49376	0.5085639	41.41569	0.6798419	47.46071	0.8102767	50.53967	0.6613966	56.14252	0.6719368	63.59259	0.2608696	48.29057	0.7509881	45.51154	0.5270092	66.28854	0.1488801	51.53054	0.3781291	47.79933	0.7364954	46.3657	0.8234519	47.59729	0.7088274	41.79462	0.9565217	69.33	0.06587616	50.38166	0.8972332	55.2055	0.571805	51.64199	0.3649539	55.02504	0.6100132	43.71164
ILMN_1652368	48.48803	0.3807642	56.75898	0.6086956	50.37551	0.7391304	51.14476	0.4756258	59.13391	0.1778656	58.3203	0.3227932	37.93885	0.9090909	58.68777	0.173913	52.63224	0.5111989	56.95369	0.6310936	52.83371	0.828722	51.16687	0.5401844	43.3077	0.6824769	57.2907	0.5480896	54.06946	0.2173913	46.48722	0.8089592	45.27973	0.8682477	45.01531	0.8537549	47.86042	0.6403162	49.54549	0.9288538	53.26232	0.7496706	60.52602	0.2437418	50.34	0.4690382	51.73885	0.8208169	56.54579
ILMN_1652369	104.6183	0.007905139	142.7955	0.006587615	108.7174	0.009222661	109.2809	0.009222661	119.1556	0.007905139	92.79897	0.0171278	81.37029	0.01054018	109.7186	0.007905139	137.311	0.003952569	119.5405	0.005270092	109.6776	0.01185771	118.7218	0.005270092	105.9868	0.006587615	117.6692	0.009222661	91.62416	0.01449275	114.3183	0.007905139	115.8413	0.009222661	96.7592	0.009222661	88.61326	0.01449275	89.29732	0.01317523	94.78678	0.01449275	113.4713	0.01317523	70.4118	0.02108037	75.13063	0.03689064	57.95062
ILMN_1652371	59.1295	0.05006588	70.42034	0.08827405	53.73285	0.5388669	68.91952	0.06324111	55.74951	0.2977602	67.98741	0.07246377	56.1707	0.04347826	62.67562	0.08827405	64.37248	0.1014493	60.76663	0.4097497	71.90549	0.08168643	67.62131	0.03030303	65.04189	0.03293808	67.6787	0.1251647	57.40453	0.1225296	64.52077	0.05270092	76.34577	0.02898551	59.89768	0.085639	81.22398	0.01581028	89.9896	0.01317523	92.923	0.0171278	92.17508	0.0171278	70.79519	0.01976285	75.20084	0.03689064	76.30009
ILMN_1652376	40.35834	0.9328063	55.80149	0.6653491	47.47588	0.8735178	42.04184	0.8972332	45.3143	0.9064559	42.97582	0.9881423	40.62577	0.7470356	57.0567	0.2397892	48.62578	0.7997365	53.53234	0.8418972	57.05771	0.5942029	43.42378	0.9552042	37.86062	0.9512516	47.77084	0.9710145	45.00723	0.8155468	40.89618	0.9841897	45.12414	0.8748353	42.6256	0.9354414	46.79615	0.7233202	50.67829	0.8906456	50.53044	0.8906456	52.21401	0.7957839	43.92226	0.8919631	51.68795	0.8234519	49.61667
ILMN_1652378	220.4099	0	213.6142	0.001317523	152.5137	0.003952569	195.872	0	312.801	0	204.9499	0.001317523	160.6711	0	208.3332	0	184.385	0	196.6167	0	167.4874	0.003952569	120.3299	0.005270092	160.0794	0.001317523	220.7517	0	142.8691	0.003952569	158.6335	0.002635046	226.6616	0	124.3882	0.003952569	204.7726	0	216.6256	0	186.8036	0	236.6186	0	125.4292	0.003952569	166.9775	0.002635046	221.4151
ILMN_1652379	731.008	0	971.0571	0	913.8251	0	887.6274	0	878.8776	0	850.4139	0	659.8483	0	857.262	0	897.3361	0	827.1425	0	1109.237	0	665.0187	0	873.9829	0	811.0599	0	580.9332	0	787.3618	0	845.4115	0	743.0394	0	1124.507	0	931.8063	0	1186.688	0	1336.084	0	957.6188	0	1275.325	0	1250.585
ILMN_1652381	53.7457	0.1357049	63.47678	0.2437418	66.22038	0.05270092	65.04605	0.1001318	64.9044	0.06192358	60.33223	0.2345191	43.32963	0.5125165	58.10001	0.201581	62.7192	0.1225296	52.36982	0.8682477	64.62084	0.229249	56.16034	0.2305665	67.44024	0.02635046	69.59412	0.09222662	45.85271	0.7747036	63.78606	0.06060606	60.33933	0.1238472	60.4187	0.07905138	48.70615	0.5876153	50.4202	0.8985507	60.87939	0.2714097	61.8768	0.2042161	55.31509	0.201581	58.82763	0.3662714	57.19219
ILMN_1652392	43.40625	0.770751	60.28767	0.3899868	54.15032	0.5085639	46.02888	0.7246377	48.20898	0.7681159	47.3877	0.9328063	42.05555	0.6218709	49.93013	0.6613966	57.40875	0.2687747	60.28142	0.43083	51.44693	0.8827404	51.31049	0.5270092	37.44062	0.9578393	59.03932	0.4361001	47.54639	0.6455863	54.23794	0.3399209	43.82394	0.9249012	46.3544	0.7760211	48.58104	0.5915679	52.57575	0.8115942	50.0821	0.9064559	52.97269	0.7470356	40.72548	0.9749671	55.43649	0.5876153	48.97649
ILMN_1652394	666.6667	0	677.6196	0	515.9321	0	816.4642	0	855.8206	0	775.0589	0	437.5586	0	640.4265	0	722.0344	0	604.1253	0	893.3553	0	604.9873	0	768.7366	0	740.5909	0	525.1766	0	590.3066	0	899.0489	0	524.9186	0	664.5044	0	618.4455	0	985.4361	0	638.3782	0	402.3235	0	713.6849	0	725.3245
ILMN_1652397	41.1638	0.8906456	50.53786	0.9156785	50.59967	0.7246377	42.30082	0.8906456	46.66631	0.8524374	49.33097	0.8814229	33.7576	0.9920949	39.64714	0.9920949	41.73691	0.9934124	53.57225	0.8379447	53.42068	0.798419	41.38721	0.9828722	40.78272	0.8524374	48.56739	0.9552042	45.7933	0.7773386	41.12795	0.9776021	37.24722	0.9986825	42.53025	0.9380764	40.27604	0.9802371	51.26571	0.8656126	46.16901	0.9920949	48.80718	0.9341239	39.16368	0.9881423	52.1278	0.7931489	40.22637
ILMN_1652407	273.0696	0	279.25	0.001317523	194.7163	0	284.8665	0	372.8856	0	321.6515	0	204.3974	0	354.0204	0	328.5415	0	238.0523	0	228.9647	0	148.9245	0.001317523	158.0057	0.001317523	131.3935	0.007905139	130.0581	0.005270092	217.1671	0	262.3968	0	141.2442	0.001317523	266.8676	0	260.2911	0	274.5033	0	193.3132	0.001317523	158.661	0	186.3239	0.001317523	160.0201
ILMN_1652409	374.3138	0	385.312	0	359.7506	0	483.6151	0	394.7654	0	425.2797	0	396.5322	0	383.5128	0	342.7091	0	289.1224	0	356.0655	0	246.169	0	360.8811	0	313.626	0	222.0097	0	337.7397	0	417.444	0	317.6215	0	422.7531	0	350.8755	0	366.0234	0	462.0319	0	284.6574	0	310.3997	0	559.9782
ILMN_1652412	190.3504	0	180.7976	0.003952569	142.8682	0.003952569	208.6545	0	161.2626	0.001317523	176.3793	0.001317523	124.3787	0.002635046	168.8604	0.001317523	163.5759	0.002635046	178.4457	0.001317523	166.9982	0.003952569	144.7712	0.001317523	172.861	0	193.6495	0.002635046	137.7331	0.003952569	154.3449	0.002635046	163.8286	0.002635046	147.4021	0	143.2957	0.005270092	131.7458	0.003952569	153.833	0.003952569	121.0997	0.01054018	102.4678	0.009222661	131.5602	0.009222661	147.8507
ILMN_1652413	68.61264	0.02503294	90.41693	0.01976285	80.93629	0.01976285	88.17043	0.01581028	70.52069	0.03952569	92.16069	0.01976285	59.03179	0.03293808	98.65557	0.01449275	86.81216	0.01976285	80.66109	0.02503294	99.10217	0.0171278	93.31728	0.006587615	68.87263	0.02635046	81.98366	0.02766798	64.53368	0.04874835	68.27005	0.0342556	83.78634	0.0171278	60.79863	0.07378129	67.95679	0.03162055	64.69366	0.1528327	64.03613	0.1752306	78.15483	0.03030303	69.02181	0.02371541	93.75916	0.0171278	78.95249
ILMN_1652417	66.23014	0.02766798	64.94482	0.1884058	68.45049	0.03952569	74.85421	0.03162055	80.17558	0.02108037	69.17784	0.06455863	46.70232	0.2700922	69.51181	0.04216074	62.58995	0.1251647	71.40899	0.07509881	83.63173	0.03293808	62.53664	0.06982872	68.26418	0.02635046	79.21432	0.03293808	61.02748	0.0685112	62.03511	0.08168643	73.23099	0.03293808	65.04291	0.03689064	64.75206	0.04347826	69.81812	0.06455863	69.61477	0.06587616	60.37252	0.2529644	64.16107	0.0342556	85.57215	0.02239789	59.37574
ILMN_1652424	51.01424	0.2213439	64.36892	0.2081686	57.1544	0.3162055	53.09829	0.3833992	51.98233	0.5612648	57.87995	0.3544137	43.70328	0.4756258	47.22985	0.8234519	49.72432	0.7180501	58.28944	0.5625824	50.91473	0.8998682	49.23105	0.6758893	49.93702	0.2358366	60.80089	0.3293808	53.31822	0.2555995	48.40284	0.6758893	45.4805	0.8616601	50.87349	0.4690382	43.09162	0.9169961	60.52449	0.3135705	49.77838	0.9117259	56.90333	0.4532279	51.62046	0.3662714	58.33857	0.3873518	50.03286
ILMN_1652429	43.98483	0.7272727	66.01533	0.1646904	57.70308	0.2990777	47.78232	0.6416337	51.34682	0.5968379	60.00476	0.2516469	39.76593	0.8115942	55.40469	0.3069829	45.26133	0.9341239	64.45811	0.2411067	60.60814	0.3754941	58.36016	0.1567852	47.60559	0.3689065	52.22227	0.8129117	50.39046	0.4361001	55.26088	0.2859025	47.0537	0.7786561	59.13464	0.1027668	49.66702	0.5125165	54.60971	0.6903821	59.37508	0.3530962	46.91587	0.9749671	49.23823	0.5546772	54.94523	0.6152833	57.24399
ILMN_1652430	41.13824	0.8906456	61.0545	0.3412385	46.5158	0.9117259	46.07246	0.7233202	57.60184	0.2200263	54.43363	0.5783926	39.03614	0.8537549	57.93681	0.2055336	48.91852	0.7733861	64.69212	0.2318841	64.59815	0.2305665	47.9836	0.7720685	37.47779	0.9578393	53.05511	0.7905138	52.41046	0.3214756	50.62678	0.5283267	52.02176	0.4716733	52.02248	0.3952569	44.26686	0.8748353	55.36168	0.6403162	68.21315	0.07509881	47.94032	0.9499341	49.72624	0.5191041	50.7388	0.8616601	55.12284
ILMN_1652431	43.25027	0.7878788	55.6457	0.6745718	48.69223	0.8168643	51.22556	0.4756258	46.30519	0.8722003	52.02052	0.7325428	42.75057	0.5625824	54.67348	0.3438735	48.05175	0.8194993	56.97826	0.629776	60.17073	0.3926219	42.71104	0.9710145	46.14521	0.4769433	53.85423	0.7588933	48.01756	0.6126482	52.07552	0.4479578	50.89322	0.5494071	62.746	0.04874835	48.69938	0.5876153	58.06702	0.458498	59.23341	0.3675889	54.04008	0.6693017	41.00183	0.9644269	59.51332	0.3241107	52.00479
ILMN_1652434	122.7912	0.003952569	156.465	0.005270092	119.7135	0.009222661	143.1327	0.001317523	118.4325	0.007905139	132.8383	0.005270092	109.1117	0.003952569	140.9734	0.003952569	139.9994	0.003952569	120.8385	0.005270092	157.9006	0.005270092	111.6209	0.006587615	126.8323	0.006587615	144.8373	0.006587615	104.3046	0.01185771	119.2328	0.006587615	133.9328	0.007905139	108.4907	0.005270092	141.4529	0.005270092	120.4977	0.007905139	168.593	0.001317523	137.0219	0.006587615	101.8372	0.009222661	128.1456	0.009222661	144.755
ILMN_1652436	43.33698	0.7786561	62.0654	0.2885376	54.8857	0.4650856	38.57499	0.9749671	49.61562	0.6930171	59.44956	0.2779974	46.12784	0.3003953	55.04914	0.3254282	55.64996	0.3478261	56.00942	0.6864295	65.8458	0.1949934	50.31822	0.6034256	47.04886	0.3992095	58.50016	0.4756258	48.94246	0.5454546	53.0168	0.3952569	49.23232	0.6653491	48.44006	0.6627141	53.39916	0.284585	56.7165	0.5401844	57.20208	0.4756258	53.51841	0.7061924	49.70411	0.5204216	51.32926	0.8405797	44.67181
ILMN_1652439	55.12933	0.1040843	77.33137	0.03820817	61.07456	0.1646904	63.6081	0.1106719	56.51012	0.256917	68.87264	0.07114624	48.06194	0.2187088	65.70509	0.06060606	61.03011	0.1528327	67.00134	0.1541502	64.29001	0.2384717	68.66961	0.02635046	54.51213	0.1106719	70.72766	0.07509881	57.9614	0.1119895	61.53289	0.09090909	83.95729	0.0171278	59.1309	0.1027668	58.45861	0.113307	69.17105	0.0685112	67.20869	0.09354414	74.27249	0.03557312	51.30689	0.3926219	76.58798	0.03293808	66.03593
ILMN_1652445	212.1195	0	287.9359	0.001317523	249.7957	0	276.546	0	227.8324	0	295.8047	0	178.5281	0	231.617	0	326.4389	0	243.4926	0	374.9514	0	206.5347	0	244.2488	0	204.7398	0.001317523	158.1558	0.002635046	168.2792	0.001317523	233.4593	0	130.1397	0.001317523	184.9167	0	133.7707	0.003952569	165.4821	0.001317523	131.6782	0.009222661	87.28202	0.01185771	158.6852	0.002635046	168.0535
ILMN_1652450	52.11955	0.1818182	61.23932	0.3320158	60.44455	0.1778656	46.38646	0.7061924	54.56659	0.3820817	55.3288	0.5177866	45.00505	0.3860343	53.5143	0.3992095	57.05339	0.2793149	66.71941	0.1633729	65.87547	0.1936759	52.33819	0.4400527	51.88741	0.1818182	60.89758	0.3267457	50.00565	0.4690382	55.19564	0.2859025	57.37856	0.1910408	53.34623	0.3241107	51.1976	0.4110672	59.91069	0.3491436	54.58997	0.6732543	69.01968	0.06455863	52.31872	0.3320158	61.79746	0.2279315	52.71649
ILMN_1652456	420.1356	0	450.8087	0	456.9312	0	377.0582	0	382.1497	0	348.6493	0	345.4295	0	416.5795	0	466.8035	0	375.0485	0	340.3419	0	322.257	0	299.3562	0	445.4903	0	258.3959	0	418.0543	0	473.6807	0	357.9122	0	298.2291	0	304.0272	0	312.0934	0	383.7418	0	309.6561	0	393.3413	0	560.6553
ILMN_1652459	79.19053	0.01317523	81.67074	0.02635046	86.57435	0.0171278	71.03702	0.04743083	75.61406	0.02898551	75.10732	0.04216074	62.05455	0.02898551	71.59694	0.03557312	75.82298	0.03820817	91.51127	0.01449275	85.64152	0.03293808	64.55984	0.0513834	69.40575	0.02635046	77.51982	0.03820817	82.57605	0.01581028	72.90728	0.02108037	91.60419	0.01449275	87.84498	0.01185771	65.02827	0.04347826	81.39287	0.0171278	77.82504	0.02898551	78.78284	0.02766798	68.88356	0.02371541	73.74714	0.04216074	72.1213
ILMN_1652461	48.75631	0.3636364	55.41598	0.6903821	53.49291	0.5533597	42.2881	0.8906456	51.85249	0.5691699	75.85587	0.04084321	43.61997	0.4808959	53.72848	0.3833992	48.12456	0.8168643	60.3074	0.43083	56.73512	0.6179183	47.90036	0.7773386	49.03517	0.2753623	61.10532	0.3175231	52.28971	0.3280632	56.40278	0.2200263	46.7225	0.7997365	53.14899	0.3320158	49.3741	0.5375494	58.11245	0.4532279	63.87779	0.1805007	56.29247	0.4967062	53.5924	0.2621871	57.91058	0.4189723	49.57011
ILMN_1652464	87.23875	0.01185771	113.8805	0.01054018	90.37286	0.01449275	120.1954	0.006587615	83.3484	0.01976285	98.08348	0.01317523	70.52373	0.01581028	95.61084	0.01449275	106.9653	0.009222661	95.75851	0.01449275	115.4545	0.01054018	85.87237	0.009222661	97.79675	0.009222661	135.4491	0.007905139	107.5303	0.01054018	140.1108	0.005270092	174.6284	0.002635046	113.6502	0.005270092	127.1762	0.007905139	91.499	0.01317523	138.4468	0.006587615	93.75937	0.0171278	73.35767	0.01844532	84.59305	0.02239789	86.3709
ILMN_1652465	47.46992	0.4545455	60.79409	0.3544137	54.20234	0.5032938	47.31141	0.6613966	50.32404	0.6587615	60.7195	0.2134387	48.51437	0.1976285	61.33912	0.1067194	70.38003	0.05533597	62.60849	0.3096179	76.68438	0.05270092	59.71822	0.1146245	48.72318	0.2977602	64.3527	0.2028985	44.80949	0.8274045	46.66788	0.8036891	52.69801	0.4321476	53.74739	0.2990777	54.25286	0.2490119	51.76205	0.8484849	57.92287	0.4268775	49.989	0.8932806	49.96861	0.4967062	61.63345	0.2358366	51.39841
ILMN_1652466	51.31311	0.2147563	57.94317	0.5335968	60.85932	0.1673254	47.1981	0.6666667	50.47042	0.6495389	47.21593	0.9367589	45.42349	0.3478261	52.74472	0.4426877	52.07601	0.5599473	59.9097	0.4637681	62.85725	0.2806324	54.83734	0.2898551	42.71791	0.7364954	52.9325	0.7918314	55.72956	0.1554677	42.97794	0.9486166	54.94376	0.3083004	48.61324	0.6455863	46.82314	0.7220026	56.17559	0.5744401	60.21167	0.3056653	52.34443	0.7891963	45.30368	0.8155468	56.88425	0.4888011	53.9527
ILMN_1652469	53.62166	0.1383399	70.42863	0.08827405	69.51404	0.03689064	56.51461	0.2490119	57.54004	0.2226614	64.18113	0.1198946	47.33987	0.2476943	64.9444	0.06455863	60.0631	0.1805007	70.09822	0.0974967	74.18912	0.05797102	64.78941	0.05006588	55.74766	0.09090909	71.79991	0.0685112	59.00085	0.1001318	59.40667	0.1317523	58.62582	0.1660079	60.33399	0.08168643	62.40878	0.06192358	62.65498	0.2108037	63.64435	0.1870883	73.09764	0.03820817	57.83095	0.1238472	58.48917	0.3847167	56.93961
ILMN_1652472	73.15073	0.02239789	84.68456	0.02108037	63.53895	0.1040843	94.65474	0.01185771	85.0769	0.0171278	81.73959	0.02635046	61.62237	0.03030303	98.61517	0.01449275	82.50742	0.02503294	79.32893	0.03030303	93.01874	0.01976285	73.62477	0.01844532	79.13785	0.01317523	91.41837	0.01976285	68.94231	0.03557312	73.40017	0.02108037	94.96835	0.01449275	76.4851	0.01449275	66.49217	0.03293808	73.76393	0.03557312	82.50166	0.02635046	67.16981	0.08036891	47.49558	0.6745718	61.39425	0.2476943	64.75854
ILMN_1652486	165.1728	0	215.1263	0.001317523	133.7531	0.007905139	164.7305	0.001317523	196.8133	0	181.8741	0.001317523	144.6254	0	217.9508	0	192.1216	0	170.1134	0.001317523	215.9492	0.001317523	134.5259	0.002635046	147.859	0.002635046	141.278	0.007905139	125.566	0.006587615	136.8454	0.005270092	216.9471	0	108.953	0.005270092	133.3659	0.007905139	117.128	0.009222661	197.3907	0	164.1805	0.003952569	128.3118	0.002635046	162.6192	0.002635046	171.9998
ILMN_1652487	136.6922	0.003952569	122.1924	0.009222661	101.2467	0.01185771	216.8703	0	164.9929	0	135.3465	0.005270092	121.6919	0.002635046	136.9394	0.003952569	133.7872	0.003952569	111.7408	0.009222661	110.4865	0.01054018	92.98119	0.006587615	121.7917	0.006587615	136.2048	0.007905139	140.4383	0.003952569	121.8971	0.006587615	186.397	0	109.8268	0.005270092	116.0808	0.007905139	74.93658	0.03030303	138.5064	0.006587615	121.9114	0.01054018	91.80287	0.01054018	132.8056	0.009222661	158.5955
ILMN_1652488	48.41843	0.3860343	52.08092	0.8590251	53.49923	0.5533597	43.07501	0.8774704	49.2693	0.7088274	53.03094	0.6706192	41.49421	0.6706192	46.46919	0.85639	46.17242	0.9104084	52.64379	0.8590251	63.65078	0.256917	49.80223	0.6363636	41.23327	0.8247694	57.85225	0.5125165	44.84002	0.8247694	45.99689	0.8260869	49.67273	0.6389987	46.89581	0.7444005	44.49258	0.8656126	50.86214	0.8853755	51.53699	0.8445323	55.55545	0.5533597	43.92451	0.8919631	50.72903	0.8629776	46.67107
ILMN_1652490	148.7951	0	163.2394	0.005270092	125.1498	0.009222661	145.2023	0.001317523	179.4059	0	138.0829	0.005270092	112.3843	0.002635046	162.4568	0.002635046	159.6879	0.002635046	164.7888	0.001317523	139.1018	0.006587615	124.9371	0.002635046	137.4105	0.003952569	124.9075	0.007905139	118.3011	0.009222661	123.4254	0.006587615	143.1739	0.006587615	123.1807	0.003952569	191.5436	0	140.8535	0.002635046	149.4063	0.005270092	226.4731	0	151.9825	0	193.5578	0.001317523	185.5191
ILMN_1652494	45.691	0.5928854	62.02792	0.2898551	66.08714	0.05401845	53.45578	0.3715415	56.68192	0.2516469	58.80972	0.2990777	48.00602	0.2239789	50.67128	0.6047431	61.79143	0.1383399	63.40473	0.2898551	66.59475	0.171278	54.86211	0.2885376	48.8106	0.28722	63.2402	0.2490119	50.49165	0.4321476	52.31495	0.4400527	57.39412	0.1897233	53.1623	0.3320158	47.39441	0.6811594	57.33201	0.5111989	65.35419	0.1330698	62.18484	0.1910408	53.69379	0.2582345	59.95103	0.3043478	50.87358
ILMN_1652505	585.2919	0	604.239	0	457.4994	0	577.1655	0	587.7771	0	658.144	0	480.5658	0	631.4377	0	625.8044	0	561.8146	0	651.4364	0	531.8958	0	634.8511	0	557.1922	0	409.9041	0	600.1502	0	849.6103	0	491.799	0	564.8186	0	413.4138	0	580.036	0	600.4335	0	378.5601	0	556.7961	0	596.4864
ILMN_1652507	47.88483	0.4202898	69.05793	0.113307	61.2552	0.1594203	41.7555	0.9090909	49.39161	0.7048748	65.38243	0.1027668	40.08526	0.7918314	53.50938	0.3992095	60.18755	0.1725955	53.33672	0.8458498	58.46505	0.4901186	52.1865	0.4519104	41.84122	0.7971014	61.82355	0.2938077	60.21886	0.085639	46.19539	0.8181818	53.94887	0.3478261	52.07175	0.3939394	54.33853	0.2463768	58.92718	0.4044796	54.97209	0.6442688	60.0254	0.2700922	53.15807	0.2740448	55.21246	0.6034256	54.50631
ILMN_1652512	542.8229	0	661.6959	0	476.5116	0	589.0182	0	598.1711	0	671.3378	0	451.0934	0	730.1207	0	592.0803	0	660.1825	0	898.987	0	482.6022	0	817.1889	0	708.3412	0	400.6773	0	578.3568	0	731.7601	0	448.9237	0	580.0198	0	530.4395	0	606.448	0	583.6191	0	357.6346	0	557.6174	0	569.2252
ILMN_1652521	530.2278	0	588.3874	0	334.5248	0	619.5751	0	597.2768	0	568.1173	0	445.7204	0	588.1514	0	467.259	0	522.2836	0	651.3533	0	376.9675	0	679.2709	0	568.0402	0	381.9597	0	672.1266	0	860.9216	0	471.1713	0	521.7859	0	380.2336	0	559.0212	0	458.4836	0	290.3528	0	447.7547	0	650.4601
ILMN_1652525	175.1537	0	239.4547	0.001317523	128.8048	0.007905139	245.0461	0	268.123	0	267.2189	0	207.2495	0	209.5118	0	191.3737	0	185.6661	0	227.0183	0	174.595	0	203.9439	0	167.7555	0.005270092	119.6171	0.009222661	104.9779	0.007905139	132.1777	0.007905139	87.3768	0.01185771	116.5309	0.007905139	81.69643	0.0171278	113.5905	0.009222661	150.9148	0.006587615	95.02853	0.009222661	111.1546	0.01317523	197.1798
ILMN_1652527	42.03284	0.8577075	61.59913	0.3162055	49.1357	0.7931489	35.86788	0.9920949	50.53587	0.6455863	50.03134	0.8498024	41.17607	0.7009223	45.09262	0.9209486	48.154	0.8168643	52.98131	0.8511199	51.97381	0.8590251	47.48359	0.7971014	40.48225	0.8656126	51.89402	0.8208169	48.2107	0.5981554	40.70682	0.9841897	45.76423	0.8471673	48.35564	0.6666667	42.79202	0.9235837	62.16196	0.2279315	52.2193	0.8102767	49.55883	0.9025033	44.63761	0.8484849	57.25035	0.4703557	44.62214
ILMN_1652533	124.0675	0.003952569	161.6934	0.005270092	166.0759	0.001317523	110.8922	0.009222661	138.7317	0.005270092	168.1593	0.002635046	124.3221	0.002635046	136.6212	0.003952569	174.2906	0.001317523	134.1972	0.003952569	179.5321	0.002635046	107.0311	0.006587615	110.9162	0.006587615	109.7103	0.01054018	99.94479	0.01185771	127.3466	0.005270092	135.2731	0.006587615	102.9563	0.007905139	192.1752	0	158.8738	0	179.7247	0	147.1489	0.006587615	122.1526	0.003952569	147.7159	0.006587615	144.6717
ILMN_1652540	79.67705	0.01317523	92.47897	0.0171278	101.7662	0.01185771	102.1755	0.009222661	99.04922	0.01054018	96.76929	0.01317523	65.67499	0.01976285	84.85197	0.01581028	103.5418	0.01317523	76.33436	0.04479579	116.3326	0.01054018	93.31	0.006587615	87.57307	0.01317523	119.0802	0.009222661	71.39531	0.03162055	82.3721	0.01581028	91.32606	0.01449275	66.42392	0.02898551	64.15537	0.04874835	74.2841	0.03162055	96.29445	0.01449275	72.67555	0.04216074	58.36394	0.1106719	88.90385	0.01976285	81.88972
ILMN_1652549	85.80087	0.01185771	93.36826	0.01581028	81.54118	0.01976285	75.99966	0.02898551	66.42524	0.05270092	84.27904	0.02371541	66.84287	0.01976285	86.44351	0.01581028	71.58062	0.0513834	91.67373	0.01449275	74.43622	0.05665349	68.83799	0.02503294	62.22304	0.04216074	88.37609	0.02371541	59.43145	0.09354414	62.09654	0.08036891	65.7888	0.05270092	64.54099	0.03820817	52.91535	0.3109354	52.86536	0.8023716	61.26203	0.259552	59.40608	0.2964427	52.73076	0.3056653	57.27347	0.4664032	61.45066
ILMN_1652550	51.099	0.2200263	55.40535	0.6916996	54.81738	0.4743083	40.91927	0.9262187	56.86481	0.2463768	60.72599	0.2121212	44.73926	0.4044796	52.49916	0.4703557	53.97378	0.4374177	70.64272	0.085639	55.84724	0.6706192	55.02909	0.2806324	44.92135	0.5770751	66.42524	0.1449275	44.79351	0.8300395	55.7945	0.259552	58.05264	0.1752306	63.5182	0.04611331	50.70139	0.4440053	56.39887	0.5652174	58.40751	0.400527	57.9288	0.3899868	55.92715	0.1752306	61.59339	0.2397892	54.68636
ILMN_1652574	45.23459	0.6455863	49.77613	0.9367589	52.41271	0.6245059	56.16786	0.2700922	56.72078	0.2490119	54.79539	0.5625824	41.2687	0.6943346	44.90112	0.9249012	55.23826	0.3636364	51.77833	0.8998682	49.00691	0.9486166	56.23784	0.226614	39.22188	0.9249012	58.80573	0.4505929	47.3006	0.6653491	51.00774	0.5032938	46.49158	0.8194993	46.81285	0.7509881	47.57528	0.6613966	50.74461	0.8893281	48.79896	0.9393939	58.37879	0.3649539	42.94273	0.9301713	50.94646	0.8524374	46.012
ILMN_1652577	56.20778	0.08036891	67.54248	0.1304348	69.39118	0.03820817	56.45718	0.2503294	57.85214	0.2160738	65.18935	0.1067194	54.8421	0.05270092	57.09297	0.2397892	73.28487	0.04743083	58.66606	0.541502	65.41036	0.2121212	61.0939	0.08432148	46.33516	0.4571805	60.05904	0.3754941	53.33141	0.2542819	66.60902	0.03820817	52.57386	0.4440053	52.29132	0.3781291	60.57831	0.08695652	79.33443	0.01976285	64.49018	0.1607378	74.13132	0.03557312	50.07534	0.483531	73.03742	0.04743083	70.15616
ILMN_1652578	47.25899	0.4716733	58.39494	0.5098814	54.73251	0.4769433	49.33923	0.5599473	50.08923	0.6758893	59.33059	0.2806324	47.07046	0.2542819	50.1182	0.6429513	47.08084	0.8761528	53.25721	0.8484849	54.186	0.7536232	49.37633	0.6679842	43.82101	0.6429513	63.08968	0.2555995	43.02582	0.9090909	45.36295	0.8603426	46.54847	0.8129117	45.46838	0.828722	61.38452	0.07509881	56.09415	0.5810277	54.10062	0.6903821	56.04839	0.5085639	52.03228	0.3465086	47.05347	0.9631094	56.68924
ILMN_1652580	175.065	0	242.2863	0.001317523	160.3265	0.002635046	281.4495	0	204.1895	0	237.5787	0	172.4184	0	204.8704	0	200.1313	0	207.4163	0	260.0109	0	185.1563	0	195.4701	0	217.6146	0	174.9199	0.001317523	166.8906	0.001317523	213.2361	0	110.4169	0.005270092	127.2409	0.007905139	135.4326	0.003952569	198.1018	0	128.6344	0.009222661	106.1652	0.007905139	138.9273	0.007905139	142.1987
ILMN_1652594	146.4353	0	170.1511	0.003952569	172.4653	0	149.8236	0.001317523	159.0575	0.001317523	174.0729	0.002635046	117.1094	0.002635046	157.7917	0.002635046	199.4234	0	185.5773	0	167.6222	0.003952569	124.7531	0.002635046	158.0232	0.001317523	173.616	0.003952569	118.5866	0.009222661	140.5211	0.005270092	163.8922	0.002635046	121.3721	0.003952569	136.1143	0.005270092	144.1834	0.001317523	148.6176	0.005270092	182.5745	0.001317523	112.1377	0.006587615	163.8479	0.002635046	180.8472
ILMN_1652602	50.59487	0.2490119	56.52228	0.6218709	66.07114	0.05401845	57.29837	0.2226614	51.56013	0.5810277	69.62642	0.05797102	42.0419	0.6245059	48.10676	0.7681159	48.63246	0.798419	63.76764	0.2727273	61.50776	0.3386034	59.4519	0.1225296	45.5987	0.5151515	63.76246	0.2239789	46.11131	0.7641634	61.11577	0.1027668	55.11568	0.2990777	48.82151	0.6337286	47.05485	0.7075099	43.04053	1	73.19349	0.03952569	67.6053	0.07773386	43.12927	0.9156785	66.02776	0.1212121	65.38167
ILMN_1652604	53.85329	0.1291173	64.8774	0.1910408	56.79736	0.3280632	53.43313	0.3715415	60.58162	0.14361	61.30359	0.1870883	51.41212	0.1185771	55.77436	0.284585	55.74581	0.345191	65.57708	0.1976285	72.20547	0.07773386	52.40516	0.4347826	44.97271	0.5691699	65.45105	0.1594203	65.75428	0.04084321	59.17391	0.1343874	61.47412	0.1001318	50.58571	0.4914361	60.40542	0.08827405	62.7905	0.2068511	62.86532	0.201581	63.23335	0.1660079	59.17699	0.09222662	60.80706	0.2727273	52.92227
ILMN_1652609	103.5055	0.007905139	144.8128	0.006587615	110.0499	0.009222661	113.1791	0.007905139	126.6789	0.006587615	118.9718	0.006587615	102.6276	0.003952569	121.3005	0.007905139	132.2093	0.003952569	121.8299	0.005270092	119.8976	0.01054018	82.07613	0.01317523	96.10059	0.009222661	105.2474	0.01054018	93.30983	0.01449275	99.00113	0.007905139	111.9803	0.01054018	82.54669	0.01317523	95.08504	0.01317523	109.3621	0.01185771	103.5471	0.01317523	101.6238	0.01317523	69.53022	0.02371541	113.8888	0.01317523	103.6718
ILMN_1652611	49.646	0.3056653	65.7765	0.1673254	55.16664	0.4413702	45.26576	0.770751	51.35455	0.5968379	57.80229	0.3596838	42.91073	0.5467721	48.99866	0.7114624	61.4175	0.1449275	65.91936	0.1870883	58.08994	0.5230566	48.65647	0.71278	49.60277	0.2529644	56.83592	0.571805	49.55186	0.5085639	55.2453	0.2859025	50.99557	0.5454546	57.22598	0.1449275	53.97367	0.2635046	60.20039	0.3346508	56.74392	0.5098814	57.81634	0.3992095	51.00518	0.4176548	52.3881	0.7812912	54.89692
ILMN_1652628	53.61789	0.1396574	52.86205	0.8260869	57.92192	0.2898551	51.83642	0.4453228	47.01369	0.8366271	56.85265	0.4229249	42.17104	0.6113307	48.63007	0.7351779	50.06219	0.6903821	57.78245	0.5889328	69.95924	0.0974967	53.39788	0.3741766	49.40992	0.259552	69.28612	0.09617918	55.41805	0.1673254	57.74762	0.1660079	57.256	0.1910408	47.96038	0.6930171	49.56874	0.5191041	52.74507	0.8063241	57.08773	0.4822134	52.6012	0.7733861	52.71941	0.3056653	55.71785	0.5638999	48.9192
ILMN_1652631	1349.059	0	1586.367	0	1426.594	0	1618.956	0	1475.728	0	1780.106	0	1439.812	0	1691.681	0	1665.844	0	1910.561	0	2056.306	0	1581.338	0	2254.287	0	1759.902	0	1192.744	0	1960.426	0	2395.945	0	1169.041	0	2852.126	0	1990.041	0	2760.021	0	2760.042	0	2107.766	0	2749.38	0	3390.449
ILMN_1652638	205.7407	0	237.0666	0.001317523	202.2194	0	237.9863	0	341.2842	0	171.8812	0.002635046	236.1896	0	244.7739	0	198.2739	0	219.7284	0	282.5074	0	185.6586	0	233.4202	0	209.3478	0.001317523	145.5349	0.002635046	241.6517	0	235.1846	0	266.5017	0	235.4061	0	190.3306	0	192.7519	0	260.3336	0	190.8193	0	236.109	0	301.1678
ILMN_1652639	45.74117	0.5836627	68.13046	0.1277997	50.76245	0.715415	67.94912	0.07246377	60.40865	0.1462451	54.27871	0.5876153	40.95968	0.7206851	59.26278	0.1528327	48.24036	0.8142292	58.01397	0.5810277	74.29131	0.05665349	58.60717	0.1515152	60.26999	0.05533597	61.48851	0.3003953	47.57879	0.6455863	54.59205	0.312253	57.16406	0.1923584	54.69648	0.2529644	49.79048	0.4980237	56.47505	0.5573123	70.42646	0.05928854	46.52444	0.9802371	55.13634	0.2068511	74.75175	0.03820817	53.96482
ILMN_1652646	43.61396	0.7562582	55.72062	0.6693017	52.08822	0.6429513	47.29227	0.6613966	52.27023	0.5349144	56.49651	0.4466403	39.05865	0.8537549	57.41246	0.2252964	49.94905	0.6996047	54.75596	0.7588933	52.47144	0.8379447	53.52321	0.3636364	37.90992	0.9499341	55.88555	0.6310936	54.83743	0.1857708	48.65399	0.657444	44.99085	0.8814229	51.44933	0.4268775	45.35452	0.8142292	59.49044	0.3715415	55.19025	0.6310936	55.04073	0.5915679	51.98112	0.3517787	65.06107	0.1357049	51.43943
ILMN_1652647	68.80756	0.02503294	96.02724	0.01449275	76.51937	0.02503294	75.51618	0.03030303	81.04552	0.02108037	80.0021	0.02898551	69.50941	0.01581028	82.63074	0.0171278	98.01262	0.0171278	82.04939	0.02371541	94.33464	0.01976285	84.46177	0.01185771	78.38168	0.01317523	98.69891	0.01317523	69.3075	0.03557312	91.06268	0.01185771	86.66338	0.01581028	62.75687	0.04874835	76.81068	0.02108037	88.71218	0.01317523	86.52812	0.01844532	71.60524	0.04347826	52.7316	0.3056653	76.0293	0.03557312	82.30508
ILMN_1652649	50.68051	0.2437418	80.89748	0.02898551	51.49162	0.6745718	50.27127	0.5177866	67.5632	0.04611331	75.83703	0.04084321	48.5326	0.1963109	61.54233	0.1054018	62.1551	0.1343874	61.66346	0.3623188	68.71633	0.1146245	60.18933	0.09881423	47.99057	0.345191	59.0089	0.4387352	55.33021	0.1699605	63.18491	0.06587616	60.48506	0.1212121	54.19814	0.2740448	51.65329	0.3794466	62.12084	0.2279315	64.95994	0.140975	65.18149	0.1067194	49.55471	0.5375494	72.51369	0.04874835	70.77415
ILMN_1652650	61.81264	0.0342556	76.93636	0.04216074	69.24809	0.03820817	81.37806	0.02108037	83.38753	0.01976285	66.23679	0.09486166	59.61984	0.03293808	79.19772	0.01844532	64.23127	0.1040843	74.18427	0.05401845	71.70059	0.08168643	61.53354	0.07509881	68.65802	0.02635046	79.42335	0.03293808	70.79691	0.03162055	63.92064	0.05928854	84.77119	0.0171278	68.47333	0.02108037	75.01376	0.02371541	69.26396	0.06587616	66.44196	0.1080369	67.5668	0.07773386	66.48418	0.02898551	66.48983	0.1093544	60.92485
ILMN_1652660	51.35675	0.2147563	61.499	0.3175231	59.00931	0.2450593	51.66367	0.4545455	55.21305	0.3438735	54.11299	0.599473	50.89906	0.1251647	51.50375	0.5349144	58.7607	0.2173913	68.21918	0.1264822	78.86132	0.04216074	65.08398	0.04874835	48.71368	0.2977602	71.16404	0.07246377	53.72167	0.2358366	57.0555	0.1884058	59.64712	0.1357049	61.60403	0.05928854	53.63467	0.2766798	61.3993	0.2714097	62.36218	0.2200263	62.21372	0.1897233	49.18455	0.5612648	60.77807	0.2727273	60.4691
ILMN_1652662	52.27029	0.1791831	62.92059	0.256917	71.41284	0.03162055	56.39342	0.256917	71.3959	0.03557312	67.69691	0.07641634	52.22449	0.09354414	59.73951	0.1383399	63.16358	0.1146245	65.70009	0.1923584	59.45358	0.4334651	54.32065	0.3227932	60.24746	0.05533597	75.40691	0.04479579	60.45531	0.08168643	55.03703	0.2938077	55.54149	0.2714097	68.9056	0.02108037	60.68328	0.08695652	72.95627	0.03557312	72.43906	0.04479579	57.92865	0.3899868	51.26049	0.3965744	68.48046	0.07641634	59.79856
ILMN_1652666	47.03085	0.4848485	49.21856	0.9512516	51.20037	0.6969697	54.57429	0.3188406	59.19412	0.171278	51.81934	0.7483531	40.17022	0.7852437	47.96243	0.770751	47.50628	0.8498024	57.23252	0.6218709	54.84298	0.7167326	58.30054	0.1594203	45.68095	0.5111989	56.26032	0.6047431	48.11812	0.6073781	54.33868	0.3293808	48.22463	0.7180501	50.61792	0.4914361	51.74007	0.3754941	50.18122	0.9077734	59.69246	0.3359684	55.97449	0.5151515	48.39157	0.6073781	58.87688	0.3636364	51.92756
ILMN_1652670	56.36849	0.07641634	65.1367	0.1831357	59.81211	0.2055336	47.9871	0.627141	54.06927	0.4216074	63.7511	0.1370224	45.34475	0.3557312	47.66662	0.7905138	49.07714	0.7628459	72.74549	0.06455863	61.33775	0.3438735	51.27555	0.5296443	46.20694	0.4743083	65.50549	0.1594203	50.25875	0.4479578	56.18596	0.2345191	53.4668	0.3860343	61.59326	0.06060606	54.08178	0.2555995	66.65834	0.1146245	67.18832	0.09354414	61.6243	0.2134387	56.51089	0.1620553	56.1647	0.5309618	53.14122
ILMN_1652674	44.3774	0.7035573	52.63938	0.8379447	49.95579	0.7549407	51.42722	0.4650856	52.794	0.5046113	50.91482	0.8050066	39.18805	0.8471673	49.549	0.6785244	51.56534	0.5942029	65.19223	0.2094862	47.84346	0.9565217	53.66613	0.3530962	53.42366	0.1330698	53.15404	0.7878788	47.23251	0.6745718	45.93888	0.8274045	46.66603	0.8023716	43.26175	0.9235837	46.23122	0.7575758	51.9082	0.8405797	51.85376	0.8313571	53.95479	0.6732543	42.34416	0.9459816	58.81984	0.3662714	45.65848
ILMN_1652677	110.6104	0.006587615	136.5217	0.006587615	98.1424	0.01185771	124.5573	0.005270092	139.3695	0.005270092	124.0714	0.005270092	110.2347	0.003952569	120.1001	0.007905139	139.8612	0.003952569	135.3651	0.003952569	145.0506	0.005270092	102.9467	0.006587615	113.7549	0.006587615	151.5251	0.006587615	112.4542	0.01054018	161.8737	0.001317523	206.4942	0	152.2212	0	302.2929	0	307.4161	0	302.8691	0	679.6971	0	521.6383	0	758.0926	0	1450.174
ILMN_1652680	50.01143	0.2819499	56.50759	0.6231884	61.60074	0.1422925	51.30494	0.4703557	59.47129	0.1660079	58.53145	0.312253	45.72673	0.3241107	60.92722	0.115942	54.1905	0.4268775	59.40496	0.4980237	62.27339	0.3056653	48.20902	0.7509881	53.04653	0.1422925	62.28617	0.2806324	55.42265	0.1673254	52.96836	0.3992095	56.29907	0.229249	48.24503	0.6732543	48.81181	0.5770751	59.86651	0.3517787	56.70259	0.5111989	57.15501	0.4374177	45.70581	0.7905138	56.57351	0.5072464	53.38062
ILMN_1652685	56.38843	0.07641634	61.8597	0.3003953	57.42778	0.3096179	54.76316	0.3109354	60.0947	0.1567852	61.47768	0.1844532	50.13012	0.1462451	54.96745	0.3306983	54.92263	0.3754941	61.37363	0.372859	69.94847	0.09881423	52.71933	0.4123847	53.15783	0.1396574	64.13882	0.2081686	54.99855	0.1818182	54.62128	0.3096179	55.16585	0.2990777	45.62026	0.8208169	55.08915	0.2160738	55.31668	0.6416337	68.51904	0.07246377	60.52334	0.2437418	56.2575	0.1673254	65.70652	0.1277997	50.28168
ILMN_1652687	48.08679	0.4031621	55.57113	0.6785244	56.60762	0.3465086	47.53084	0.6534914	52.13763	0.5454546	55.94596	0.4822134	45.5797	0.3359684	49.56513	0.6772069	53.74817	0.4466403	57.37151	0.6166008	63.29548	0.2753623	55.23452	0.2727273	47.36673	0.3833992	61.94035	0.2898551	52.32581	0.3241107	48.20898	0.6943346	50.69826	0.5625824	52.527	0.3649539	54.63652	0.2345191	69.0891	0.0685112	64.48035	0.1607378	58.22739	0.3741766	55.15419	0.2068511	58.3651	0.3873518	48.81263
ILMN_1652689	51.66284	0.201581	63.03653	0.2542819	58.12218	0.2779974	61.09396	0.14361	53.04144	0.4874835	65.02346	0.1067194	39.81767	0.8115942	63.39748	0.07641634	57.63121	0.2608696	64.52036	0.2384717	63.9291	0.2529644	47.57575	0.7905138	46.06199	0.483531	62.84363	0.2621871	59.55729	0.09090909	54.6242	0.3096179	57.96499	0.1765481	50.13615	0.5256917	50.24277	0.4716733	53.45411	0.770751	62.81931	0.201581	65.32349	0.1054018	49.62709	0.5309618	57.49218	0.4453228	62.98941
ILMN_1652693	69.76214	0.02503294	88.90118	0.02108037	80.91991	0.01976285	87.36608	0.0171278	71.33753	0.03557312	74.34119	0.04216074	82.15275	0.009222661	76.83052	0.02635046	88.31608	0.01976285	85.01882	0.0171278	88.50784	0.02635046	71.11983	0.02371541	78.28822	0.01317523	101.126	0.01185771	89.97617	0.01449275	67.38169	0.03689064	68.47598	0.03689064	61.53727	0.06192358	88.23552	0.01449275	81.16875	0.01844532	86.23883	0.01844532	98.08888	0.01581028	88.33081	0.01054018	91.11757	0.01844532	84.55882
ILMN_1652694	72.62437	0.02239789	101.2366	0.01317523	91.03564	0.01185771	90.73606	0.01449275	102.2537	0.01054018	96.41653	0.01581028	70.55426	0.01581028	92.71532	0.01449275	89.50478	0.01844532	90.54678	0.01581028	88.03843	0.02766798	70.11557	0.02503294	83.19666	0.01317523	91.4672	0.01976285	73.24413	0.02898551	89.1015	0.01317523	95.09586	0.01449275	70.16915	0.01844532	79.43379	0.01581028	75.04053	0.03030303	84.70642	0.02108037	76.97817	0.03162055	70.97476	0.01976285	91.73103	0.01844532	80.92213
ILMN_1652700	57.09843	0.06587616	68.84828	0.115942	59.14386	0.2345191	71.47201	0.04743083	58.86412	0.1884058	57.15022	0.4071146	49.24669	0.171278	57.8083	0.2108037	56.78768	0.2859025	64.73807	0.2305665	68.1609	0.1291173	52.37866	0.4374177	64.08611	0.0342556	63.33511	0.2437418	74.84689	0.02766798	62.40347	0.07378129	60.18676	0.1251647	55.64314	0.2042161	66.01031	0.03689064	49.32639	0.9328063	69.94487	0.06455863	77.10738	0.03162055	61.8313	0.05401845	58.53543	0.3820817	67.17768
ILMN_1652701	42.46292	0.8300395	67.99707	0.1291173	55.34993	0.4321476	48.93089	0.5757576	54.27269	0.3952569	50.94674	0.8023716	46.90854	0.2582345	55.98873	0.2779974	57.62531	0.2608696	66.35297	0.1699605	59.20855	0.4466403	53.44651	0.3689065	47.81216	0.3623188	51.09931	0.8603426	48.3456	0.5955204	53.78381	0.3636364	55.29427	0.2924901	55.59688	0.2081686	47.41018	0.6798419	49.64017	0.9275362	61.83135	0.2397892	65.93491	0.0974967	48.12294	0.629776	57.24271	0.4716733	58.80769
ILMN_1652711	50.30967	0.2700922	73.13264	0.06060606	50.33253	0.7391304	55.51279	0.2819499	60.88847	0.1330698	65.65446	0.1027668	48.33068	0.2068511	52.02167	0.5085639	68.31951	0.06324111	60.74234	0.4123847	65.62227	0.2055336	54.16857	0.3320158	46.17973	0.4769433	74.21851	0.05006588	42.94117	0.9130435	51.68338	0.4664032	55.24463	0.2951252	54.78185	0.2476943	52.60161	0.3280632	61.77688	0.256917	64.0201	0.1765481	58.26767	0.370224	50.61054	0.4505929	60.9143	0.2700922	52.45402
ILMN_1652715	63.03436	0.03293808	72.00488	0.07509881	58.91441	0.2516469	51.62726	0.4571805	53.79733	0.4413702	51.85635	0.7444005	57.50891	0.03820817	60.55	0.1225296	65.15593	0.08959157	57.47205	0.6086956	66.56002	0.171278	56.62468	0.2173913	55.93666	0.08959157	65.933	0.1541502	55.34885	0.1699605	52.57042	0.4295125	65.28416	0.05665349	55.24107	0.2226614	53.93798	0.2674572	66.20989	0.1238472	53.70369	0.7167326	59.29391	0.2990777	49.16311	0.5612648	59.12743	0.3478261	60.48557
ILMN_1652716	61.58425	0.03557312	58.87896	0.4808959	57.69939	0.2990777	55.78926	0.2779974	52.97545	0.4940712	78.72541	0.03293808	45.23827	0.3662714	54.50814	0.3478261	60.84426	0.1554677	57.67935	0.5942029	91.19837	0.01976285	70.43916	0.02503294	54.07839	0.1172596	60.36176	0.3530962	61.68225	0.06192358	56.02505	0.2476943	53.20707	0.4018445	53.74478	0.2990777	57.49631	0.1343874	57.02389	0.5283267	84.12936	0.02108037	61.94294	0.201581	46.37053	0.7496706	70.15282	0.06192358	48.89966
ILMN_1652719	55.86227	0.09354414	56.81496	0.6034256	58.40236	0.2700922	78.3063	0.02371541	59.27972	0.171278	68.7242	0.07246377	59.75802	0.03293808	56.7332	0.2542819	67.55348	0.06455863	61.03245	0.3965744	83.31192	0.03293808	52.83104	0.4097497	50.03223	0.2332016	78.23622	0.03557312	48.35449	0.5928854	55.13589	0.28722	57.85473	0.1778656	38.4784	0.9973649	46.81423	0.7233202	66.14204	0.1264822	56.51755	0.5309618	61.58994	0.2134387	52.82726	0.2951252	55.03262	0.6086956	54.70483
ILMN_1652721	45.08488	0.6534914	75.86166	0.04743083	61.99601	0.1330698	51.89107	0.4426877	59.45291	0.1660079	65.78568	0.09881423	56.74123	0.04084321	63.04369	0.08300395	64.17181	0.1040843	67.32433	0.1422925	78.26649	0.04347826	59.59371	0.1185771	47.22084	0.3886693	61.65167	0.2964427	54.26136	0.2134387	48.2087	0.6943346	64.26469	0.06587616	59.93928	0.085639	61.05591	0.08168643	57.27465	0.5151515	52.85997	0.7799736	51.38538	0.8339921	47.91438	0.6442688	67.24137	0.09222662	52.25011
ILMN_1652722	674.393	0	895.8547	0	534.7565	0	794.1641	0	610.5147	0	769.6467	0	494.5538	0	839.1188	0	872.5728	0	726.9277	0	808.8754	0	563.17	0	601.5771	0	801.9445	0	474.2055	0	659.4923	0	975.9921	0	363.622	0	617.1973	0	527.2758	0	894.3771	0	873.4812	0	654.0925	0	853.0103	0	1068.184
ILMN_1652727	52.66425	0.1594203	64.2202	0.2160738	60.64661	0.1725955	52.9323	0.3926219	49.98137	0.6785244	64.97903	0.1080369	46.46648	0.2859025	56.24857	0.2714097	49.26577	0.7523057	52.79368	0.85639	47.92043	0.9565217	54.76167	0.2951252	46.8641	0.4150198	66.34443	0.1475626	50.01699	0.4677207	47.81092	0.7364954	48.37717	0.7048748	52.78321	0.3504611	47.79657	0.6455863	58.34906	0.4334651	58.37804	0.4018445	63.77673	0.1449275	56.53999	0.1620553	71.42936	0.05401845	53.78218
ILMN_1652729	37.3396	0.9881423	54.26136	0.7628459	55.57271	0.4097497	64.12741	0.1093544	58.29214	0.2081686	56.54722	0.4440053	45.27379	0.3636364	51.08894	0.5678524	56.76814	0.2859025	60.47233	0.4268775	62.99474	0.2793149	46.09586	0.8616601	44.44861	0.6047431	53.21333	0.7865613	51.99079	0.345191	52.60324	0.4268775	49.20369	0.6666667	47.18607	0.7351779	58.32495	0.1172596	60.86708	0.2990777	56.91364	0.4967062	50.80053	0.8550724	54.71556	0.2200263	47.30938	0.9617918	48.1298
ILMN_1652732	72.24505	0.02239789	90.01511	0.02108037	88.86566	0.01449275	87.19849	0.0171278	83.59747	0.01976285	81.40144	0.02635046	57.73637	0.03689064	96.12293	0.01449275	81.60878	0.02635046	81.86148	0.02371541	95.20863	0.0171278	75.85061	0.01581028	70.03463	0.02503294	78.73617	0.03293808	69.04202	0.03557312	63.55446	0.06324111	77.14567	0.02635046	64.71865	0.03820817	69.79839	0.02635046	71.04031	0.05533597	73.68277	0.03820817	80.8147	0.02635046	50.35314	0.4690382	74.34306	0.04084321	65.28358
ILMN_1652735	135.1383	0.003952569	179.3304	0.003952569	119.0023	0.009222661	164.357	0.001317523	188.9339	0	152.524	0.005270092	123.2001	0.002635046	153.1007	0.003952569	161.3688	0.002635046	159.3368	0.002635046	150.4879	0.005270092	117.2175	0.006587615	101.969	0.007905139	85.64236	0.02371541	82.27673	0.01581028	103.6093	0.007905139	101.9257	0.01449275	111.4837	0.005270092	115.292	0.007905139	114.2133	0.009222661	114.4617	0.009222661	135.8561	0.007905139	96.41405	0.009222661	135.701	0.007905139	174.3346
ILMN_1652736	93.84831	0.01054018	95.63754	0.01449275	71.35509	0.03162055	70.21186	0.05533597	110.2829	0.007905139	134.9346	0.005270092	51.94555	0.1067194	102.2718	0.01054018	76.52115	0.03689064	71.93668	0.06982872	109.799	0.01185771	58.88006	0.1422925	70.32208	0.02503294	79.946	0.03162055	58.06111	0.1106719	84.04223	0.01449275	66.05476	0.05270092	78.37159	0.01449275	79.02657	0.0171278	97.836	0.01317523	107.7129	0.01185771	136.7044	0.006587615	68.34691	0.02503294	76.07285	0.0342556	74.94422
ILMN_1652737	49.79073	0.2898551	67.72268	0.1304348	49.60328	0.770751	43.60761	0.8616601	48.49717	0.7509881	69.83667	0.05533597	44.82581	0.3992095	54.26129	0.3583663	48.2533	0.8115942	66.63562	0.1646904	67.15244	0.1528327	55.75276	0.2411067	40.12351	0.8774704	61.58868	0.2977602	42.97205	0.9090909	49.68212	0.5928854	53.6769	0.3715415	56.48154	0.1818182	51.07034	0.4189723	61.09193	0.2859025	60.75706	0.2793149	57.6482	0.4057971	53.46643	0.2635046	57.24803	0.4703557	53.35347
ILMN_1652740	45.58045	0.6021081	61.46168	0.3201581	61.35394	0.1554677	49.177	0.5625824	47.62729	0.8023716	64.69639	0.113307	43.49841	0.4914361	51.08186	0.5678524	52.33387	0.5375494	57.33451	0.6179183	56.69909	0.6192358	52.39121	0.4361001	44.828	0.5862978	61.05538	0.3214756	54.79719	0.1884058	47.71228	0.7417655	50.5172	0.5757576	55.69646	0.201581	52.2552	0.3491436	54.05842	0.7285903	60.10192	0.3069829	59.65614	0.2819499	50.3132	0.4703557	65.90246	0.1264822	62.08611
ILMN_1652745	50.15565	0.2766798	64.65984	0.1963109	44.44934	0.9538867	53.81381	0.3557312	62.71357	0.09354414	56.9912	0.4176548	43.86464	0.4637681	54.6207	0.3465086	54.80212	0.3833992	56.97882	0.629776	63.93629	0.2529644	55.42192	0.2582345	43.19876	0.6996047	55.18074	0.6798419	48.09403	0.6073781	63.42764	0.06324111	50.69632	0.5625824	53.67664	0.3017128	50.09954	0.4822134	52.22283	0.8234519	56.6261	0.5243742	61.09824	0.2252964	54.78631	0.2147563	51.72618	0.8234519	55.5696
ILMN_1652747	57.06145	0.06587616	62.15901	0.28722	59.95978	0.198946	52.42811	0.4202898	54.24839	0.3992095	61.1336	0.1923584	49.77627	0.1581028	59.42263	0.1449275	58.93193	0.2121212	60.91694	0.4018445	65.08291	0.2160738	56.39447	0.2226614	48.74758	0.2964427	64.80016	0.1870883	54.4785	0.198946	52.83563	0.4071146	59.7267	0.1343874	58.102	0.1238472	54.3446	0.2463768	67.13359	0.0974967	66.40061	0.1080369	61.58232	0.2134387	50.63172	0.4505929	65.75268	0.1264822	58.7584
ILMN_1652749	290.6767	0	392.8163	0	307.0714	0	286.3958	0	216.4478	0	379.2935	0	130.9192	0.001317523	249.164	0	306.9538	0	299.3463	0	557.1517	0	286.986	0	276.4155	0	313.5353	0	206.3323	0	182.9444	0	223.8924	0	97.33202	0.009222661	124.6437	0.007905139	139.097	0.003952569	225.8765	0	198.1166	0.001317523	143.8452	0.001317523	269.1972	0	209.7427
ILMN_1652753	468.9208	0	536.8293	0	385.591	0	516.7939	0	536.3769	0	520.3726	0	418.3154	0	621.7648	0	596.2211	0	490.6689	0	522.7734	0	356.3014	0	507.9367	0	498.7908	0	316.6379	0	550.5052	0	707.8251	0	427.8604	0	496.1973	0	384.1003	0	601.4645	0	688.3074	0	458.3355	0	789.0492	0	697.1273
ILMN_1652754	1658.112	0	2574.825	0	1555.972	0	2017.462	0	1164.446	0	2825.339	0	1160.774	0	1728.383	0	2643.34	0	2130.35	0	2804.068	0	1789.392	0	1917.215	0	2289.99	0	1254.465	0	1307.372	0	2864.343	0	974.5109	0	1544.136	0	2115.233	0	2445.192	0	1944.659	0	1585.328	0	2304.204	0	2602.326
ILMN_1652756	45.17814	0.6469038	47.75085	0.9749671	54.51172	0.4874835	56.09401	0.2714097	49.0897	0.7206851	50.45425	0.8247694	45.43952	0.3478261	52.37074	0.4822134	51.21242	0.6192358	52.48831	0.8642951	54.1448	0.7562582	49.63166	0.6429513	37.62159	0.9552042	52.17151	0.8129117	37.75846	0.9907773	48.25119	0.6890646	46.56483	0.8102767	52.48106	0.3675889	45.04589	0.8405797	58.19993	0.4479578	51.76747	0.8353096	57.8281	0.3992095	46.18779	0.7615283	53.6535	0.6890646	51.45992
ILMN_1652758	51.99076	0.1831357	56.87444	0.6021081	63.68083	0.0974967	58.18217	0.2028985	55.39795	0.3293808	51.95427	0.7351779	49.24247	0.171278	55.6067	0.2964427	58.97415	0.2121212	61.23217	0.3820817	63.45895	0.2674572	46.83405	0.828722	51.22634	0.1949934	76.11027	0.04084321	59.52905	0.09090909	59.76001	0.1264822	54.29298	0.3386034	63.44466	0.04743083	50.96884	0.4255599	59.65769	0.3662714	58.88317	0.3820817	58.40849	0.3610013	49.51932	0.5401844	66.78484	0.1014493	55.6364
ILMN_1652761	46.35527	0.5428195	50.70506	0.9051383	53.16772	0.5757576	47.27655	0.6613966	53.40107	0.458498	63.69456	0.140975	46.79695	0.2635046	53.19508	0.4097497	47.49187	0.8511199	58.71166	0.5388669	62.77017	0.2859025	57.24137	0.201581	42.285	0.770751	62.46197	0.2766798	48.72094	0.5546772	48.44611	0.6745718	53.78131	0.3583663	51.55356	0.4176548	48.1774	0.6166008	60.64293	0.3083004	55.44094	0.6073781	54.61884	0.6324111	54.25539	0.2384717	57.81701	0.4255599	48.92892
ILMN_1652762	110.4155	0.006587615	167.636	0.003952569	142.4208	0.003952569	133.5518	0.005270092	130.1534	0.005270092	154.4036	0.005270092	133.8859	0.001317523	124.6343	0.005270092	140.7224	0.003952569	195.3603	0	161.4868	0.003952569	116.8676	0.006587615	150.3778	0.002635046	149.6064	0.006587615	89.05463	0.01581028	129.757	0.005270092	129.8322	0.007905139	112.4016	0.005270092	147.5852	0.002635046	111.7381	0.01185771	111.212	0.01054018	123.7887	0.01054018	105.2522	0.009222661	126.416	0.009222661	154.5542
ILMN_1652763	151.9536	0	174.4941	0.003952569	150.9631	0.003952569	141.7659	0.001317523	142.8038	0.005270092	151.7579	0.005270092	111.0934	0.003952569	164.0445	0.002635046	170.6684	0.001317523	187.0838	0	152.2603	0.005270092	126.7745	0.002635046	124.7264	0.006587615	150.2368	0.006587615	95.80078	0.01449275	123.3661	0.006587615	152.448	0.002635046	134.6355	0.001317523	124.0482	0.007905139	157.8261	0	117.9259	0.009222661	137.651	0.006587615	127.2748	0.002635046	160.811	0.002635046	162.6319
ILMN_1652768	25980.88	0	35445.13	0	23361.01	0	27287	0	27999.04	0	35528.14	0	18460.22	0	29781.42	0	31995.17	0	31258.71	0	35741.02	0	26732.49	0	25863.69	0	25519.39	0	14834.52	0	28257.4	0	37913.43	0	18872.6	0	26382.18	0	24953.57	0	35743.5	0	32741.5	0	28233.74	0	37683.46	0	40646.11
ILMN_1652777	286.0537	0	347.7179	0	305.9774	0	310.2861	0	342.017	0	384.1923	0	301.6818	0	339.5347	0	374.2023	0	500.9715	0	403.0557	0	341.9494	0	319.7513	0	253.0386	0	204.8185	0	335.7086	0	351.9938	0	232.8364	0	430.248	0	366.4454	0	419.576	0	539.8573	0	448.101	0	569.3115	0	348.5521
ILMN_1652780	46.63769	0.5177866	57.43073	0.5652174	52.75339	0.5968379	44.31502	0.8234519	51.39754	0.5968379	51.1654	0.7957839	44.13911	0.4400527	57.5495	0.2173913	50.68887	0.6521739	61.46141	0.3675889	68.88104	0.1119895	49.83851	0.629776	46.60615	0.4334651	57.30352	0.5480896	48.04597	0.6100132	47.81385	0.7364954	52.15212	0.4650856	46.65332	0.7588933	43.37538	0.9064559	56.23572	0.571805	60.0235	0.314888	59.52794	0.2911726	54.16923	0.2411067	49.568	0.9025033	56.4264
ILMN_1652784	47.59964	0.4400527	67.99009	0.1291173	53.42029	0.5559947	45.52519	0.7588933	47.1996	0.8247694	57.41376	0.3939394	43.88779	0.4624506	50.46444	0.6152833	50.29192	0.6785244	61.20483	0.3847167	60.18898	0.3926219	53.45757	0.3689065	43.95753	0.6310936	61.56519	0.2990777	49.70448	0.4980237	52.14095	0.4479578	56.3168	0.229249	52.66941	0.3544137	53.08727	0.3003953	63.39735	0.1897233	62.41786	0.2173913	53.79075	0.685112	50.75956	0.4387352	55.45007	0.5876153	57.37021
ILMN_1652786	48.25723	0.3913043	55.73351	0.6693017	53.63441	0.5480896	39.85201	0.9472991	50.33628	0.657444	60.53888	0.2226614	42.00714	0.6258234	50.97223	0.5757576	57.52809	0.2648221	60.59682	0.4229249	66.27086	0.1791831	52.68385	0.4150198	47.54663	0.3741766	53.41377	0.7760211	45.29719	0.801054	48.9325	0.6403162	57.0787	0.1963109	46.69886	0.7562582	42.75825	0.9235837	59.20816	0.3886693	60.17429	0.3056653	53.77841	0.685112	43.54004	0.9038208	55.03316	0.6086956	42.86336
ILMN_1652787	51.30301	0.2147563	60.34648	0.3860343	51.21769	0.6943346	54.11409	0.3412385	42.27662	0.9749671	56.59431	0.4400527	41.06586	0.7114624	47.70297	0.7905138	59.68657	0.1897233	53.06556	0.8511199	62.97976	0.2793149	42.9079	0.9683794	42.18113	0.7747036	52.9981	0.7905138	42.04354	0.9314888	49.56033	0.6060606	41.01958	0.9802371	46.16238	0.7839262	48.65693	0.5876153	44.68315	0.9934124	48.31607	0.9486166	52.46418	0.7812912	43.93248	0.8919631	56.38245	0.5151515	55.68971
ILMN_1652790	148.6766	0	141.4874	0.006587615	118.8637	0.009222661	123.2347	0.005270092	122.183	0.006587615	133.4968	0.005270092	128.4862	0.001317523	147.6316	0.003952569	156.7113	0.002635046	191.2246	0	273.9627	0	150.4309	0.001317523	110.1033	0.006587615	141.5571	0.007905139	129.1741	0.005270092	132.1278	0.005270092	137.1082	0.006587615	103.1893	0.007905139	126.2442	0.007905139	146.7123	0	158.463	0.002635046	172.01	0.002635046	100.8383	0.009222661	129.0548	0.009222661	172.2971
ILMN_1652797	51.50905	0.2094862	78.07549	0.03557312	87.5235	0.01449275	61.50594	0.140975	67.7094	0.04611331	69.46548	0.06060606	56.44755	0.04084321	67.8666	0.04874835	60.36275	0.1673254	92.40908	0.01449275	80.04914	0.04216074	66.51821	0.03689064	65.16241	0.03293808	79.53529	0.03293808	59.6754	0.08827405	75.53785	0.02108037	64.16885	0.06719368	64.39767	0.03952569	66.07153	0.03689064	69.58351	0.06587616	77.82555	0.02898551	72.31445	0.04216074	55.60927	0.1844532	77.21989	0.03162055	69.55352
ILMN_1652799	55.98112	0.08827405	63.33345	0.2463768	48.59322	0.8208169	52.21297	0.428195	65.21468	0.06060606	58.61626	0.3056653	41.95998	0.6324111	54.12222	0.3649539	70.35133	0.05533597	58.72194	0.5388669	56.60657	0.6218709	47.97711	0.7720685	47.46973	0.3768116	68.06671	0.115942	55.63548	0.1581028	47.16644	0.7641634	58.62969	0.1660079	50.41698	0.5059289	47.49867	0.6679842	57.40091	0.5085639	64.37302	0.1646904	73.34011	0.03689064	53.92914	0.2463768	53.88537	0.6798419	58.90735
ILMN_1652806	561.4391	0	654.6701	0	723.317	0	373.7233	0	427.066	0	524.9067	0	298.4706	0	737.7791	0	798.368	0	799.9385	0	641.584	0	347.8876	0	469.9557	0	746.1552	0	501.716	0	614.4935	0	637.0411	0	359.264	0	534.16	0	472.0552	0	571.0479	0	571.084	0	409.8486	0	546.3679	0	495.3209
ILMN_1652807	52.81958	0.1541502	63.70652	0.2318841	59.40484	0.2226614	60.71431	0.1449275	50.20108	0.6666667	60.27958	0.2358366	44.7213	0.4057971	55.81083	0.2819499	61.0732	0.1515152	50.94319	0.9222661	60.48479	0.3820817	50.97162	0.5533597	51.11203	0.1976285	64.21033	0.2042161	53.85117	0.229249	58.38094	0.1462451	50.86279	0.5533597	50.33162	0.5151515	51.36066	0.4044796	61.85753	0.2503294	63.88716	0.1791831	64.0836	0.140975	49.54435	0.5375494	64.84628	0.14361	51.05569
ILMN_1652808	45.68433	0.5928854	53.79978	0.7826087	55.58688	0.4084322	45.56776	0.7562582	50.59027	0.6442688	53.58358	0.6363636	41.70208	0.6653491	52.63869	0.455863	47.70277	0.8405797	57.96141	0.5810277	68.80809	0.1119895	51.6081	0.5046113	44.24944	0.6126482	52.18517	0.8129117	46.32127	0.7444005	51.21537	0.4874835	50.15208	0.6100132	54.25188	0.2714097	47.03365	0.7075099	54.65833	0.6877471	50.92668	0.8748353	52.58223	0.7760211	47.53309	0.6719368	49.4819	0.9038208	46.30928
ILMN_1652819	91.67854	0.01054018	108.9292	0.01185771	83.30231	0.01844532	87.28297	0.0171278	158.8929	0.001317523	124.0765	0.005270092	84.089	0.009222661	120.6917	0.007905139	116.3569	0.006587615	113.5312	0.009222661	149.8156	0.005270092	103.7932	0.006587615	93.15111	0.01054018	95.58427	0.01581028	88.36509	0.01581028	108.3141	0.007905139	130.1686	0.007905139	69.18717	0.02108037	90.5923	0.01317523	80.53375	0.01844532	87.69785	0.01844532	89.37099	0.0171278	82.93771	0.01317523	110.0647	0.01317523	110.1468
ILMN_1652825	60.80622	0.03820817	81.37991	0.02766798	63.82086	0.08959157	53.66391	0.3623188	66.72935	0.05270092	65.54345	0.1027668	57.36764	0.03820817	55.64438	0.2911726	64.22543	0.1040843	69.57199	0.1080369	75.07391	0.05533597	56.73842	0.2134387	53.52399	0.1317523	54.37904	0.7206851	65.48293	0.04347826	62.10469	0.08036891	60.12791	0.1264822	54.99381	0.2397892	64.78909	0.04347826	74.4492	0.03162055	63.66565	0.1870883	69.62824	0.05533597	67.28138	0.02766798	60.76292	0.2727273	63.23013
ILMN_1652826	374.8382	0	398.1177	0	293.9286	0	504.0714	0	469.0433	0	368.2618	0	377.5217	0	438.9153	0	361.9103	0	372.0034	0	430.4297	0	264.804	0	355.0377	0	329.0458	0	266.1293	0	290.1758	0	429.8412	0	228.3708	0	233.624	0	171.7054	0	207.8547	0	88.332	0.02108037	68.62561	0.02503294	88.0222	0.01976285	69.69795
ILMN_1652837	49.60019	0.312253	64.45754	0.2028985	67.41147	0.04479579	46.85773	0.685112	52.92695	0.4980237	70.83379	0.05006588	42.58343	0.5731225	54.16356	0.3623188	56.46273	0.3056653	70.70893	0.08432148	63.29905	0.2753623	53.95339	0.3438735	44.05952	0.6245059	60.19474	0.3649539	49.33159	0.5256917	50.15657	0.5652174	61.07394	0.1054018	55.96635	0.1897233	53.54114	0.2819499	61.02405	0.2885376	64.56981	0.1581028	65.53664	0.1027668	63.03188	0.04216074	73.35793	0.04743083	55.17311
ILMN_1652846	134.746	0.003952569	184.88	0.003952569	136.2246	0.006587615	152.1528	0.001317523	201.6314	0	173.6801	0.002635046	126.791	0.001317523	152.683	0.003952569	124.5535	0.005270092	171.1588	0.001317523	193.5069	0.001317523	129.9836	0.002635046	170.3514	0	156.7772	0.006587615	135.8063	0.003952569	149.0315	0.003952569	179.7449	0.002635046	116.7932	0.005270092	246.7651	0	183.1319	0	261.6913	0	214.0769	0.001317523	163.9574	0	274.7658	0	239.6023
ILMN_1652852	46.55523	0.5256917	57.98034	0.5322793	51.49129	0.6745718	45.44833	0.7641634	41.7565	0.9828722	52.35967	0.7088274	39.00703	0.8537549	42.28782	0.9749671	48.66593	0.7957839	58.28281	0.5625824	57.33754	0.5678524	44.46418	0.9314888	37.33948	0.9631094	58.26324	0.4808959	44.88171	0.8221344	49.44999	0.6100132	48.20149	0.7206851	43.35564	0.9222661	60.9457	0.08168643	52.76658	0.8063241	52.32382	0.8023716	50.78512	0.8577075	61.54873	0.05533597	54.46609	0.6455863	43.5234
ILMN_1652854	45.64852	0.5981554	64.31152	0.2108037	55.14827	0.4413702	54.51751	0.3227932	72.57478	0.0342556	58.23296	0.3280632	45.16556	0.3715415	55.89527	0.2819499	65.94467	0.07905138	56.46169	0.6534914	52.33801	0.8432148	64.60284	0.05006588	51.74656	0.1844532	63.92063	0.2160738	52.54756	0.312253	56.97054	0.1963109	61.15057	0.1054018	46.36303	0.7760211	56.8307	0.1633729	54.30466	0.7048748	50.01636	0.9090909	59.79362	0.2779974	57.61124	0.1317523	60.55616	0.2793149	51.41511
ILMN_1652857	45.0084	0.6561265	58.64143	0.4993412	49.68791	0.7681159	46.29248	0.715415	46.98751	0.8379447	62.36643	0.1699605	42.51617	0.5797101	55.37113	0.3083004	50.63953	0.6561265	51.44758	0.9064559	49.58969	0.9446641	46.28664	0.8524374	42.2698	0.7720685	54.70984	0.7035573	44.84069	0.8247694	45.49627	0.8524374	46.11021	0.8379447	46.70175	0.7562582	43.13887	0.9156785	53.25939	0.7826087	54.69956	0.6666667	59.76319	0.2793149	47.75259	0.6561265	57.54208	0.4426877	44.72363
ILMN_1652865	51.33006	0.2147563	63.79396	0.229249	66.72977	0.0513834	55.86201	0.2766798	60.7	0.14361	60.0572	0.2450593	39.94413	0.8023716	61.06872	0.1106719	62.00235	0.1357049	74.51179	0.05401845	74.20766	0.05665349	55.5941	0.2503294	50.89719	0.2042161	63.36387	0.2424242	58.9629	0.1001318	54.66446	0.3096179	66.22709	0.04874835	61.1681	0.06982872	55.4543	0.2002635	72.02328	0.04611331	64.797	0.14361	60.52924	0.2437418	50.85834	0.428195	71.02246	0.05665349	54.99126
ILMN_1652866	53.6591	0.1370224	59.24106	0.4545455	53.08948	0.5810277	52.56276	0.4123847	50.12775	0.6719368	66.66363	0.08827405	46.77662	0.2648221	62.1312	0.0974967	58.8463	0.2147563	56.67598	0.6469038	60.51023	0.3794466	48.31673	0.7470356	41.22231	0.8274045	59.72031	0.3886693	50.06424	0.4611331	64.48182	0.05270092	51.93616	0.4729908	52.79655	0.3504611	56.47667	0.1699605	56.0351	0.5823452	69.78184	0.06455863	58.8265	0.3346508	58.21832	0.1146245	54.08086	0.6666667	62.62598
ILMN_1652871	46.09005	0.5625824	56.93145	0.5942029	52.07444	0.6442688	50.68744	0.4953887	50.48845	0.6469038	57.02896	0.4150198	53.26297	0.07246377	56.36345	0.2674572	60.06231	0.1805007	60.41897	0.428195	54.60629	0.7285903	50.97427	0.5533597	48.82529	0.2859025	57.87449	0.5098814	51.26161	0.3873518	57.00684	0.1923584	53.04486	0.4110672	51.89522	0.3992095	47.19256	0.6943346	61.20929	0.2806324	50.29885	0.9011858	62.57141	0.1831357	54.19689	0.2397892	60.5007	0.2806324	56.90992
ILMN_1652872	72.13275	0.02239789	94.10079	0.01449275	77.64277	0.02371541	84.86308	0.01976285	86.89541	0.01449275	75.95342	0.03952569	59.84612	0.03293808	91.19014	0.01449275	76.75204	0.03689064	80.79399	0.02503294	76.64861	0.05270092	67.12284	0.03293808	57.01063	0.07641634	93.12412	0.01976285	73.44658	0.02898551	88.69697	0.01317523	88.27071	0.01449275	72.49038	0.0171278	77.56	0.0171278	60.48324	0.3162055	88.20781	0.01844532	89.28755	0.0171278	63.46425	0.04084321	97.20181	0.01449275	76.83523
ILMN_1652876	40.6119	0.9196311	56.89347	0.599473	50.68718	0.7193676	44.17422	0.8300395	47.7137	0.7957839	64.80831	0.1093544	46.65359	0.2753623	57.35947	0.2279315	52.1319	0.5573123	59.99895	0.4532279	57.04058	0.5968379	51.24531	0.5322793	41.893	0.7931489	58.46473	0.4795784	49.78741	0.4927536	54.22374	0.3438735	48.78651	0.685112	51.47525	0.4255599	55.26432	0.2055336	54.38004	0.7035573	63.35378	0.1923584	50.05035	0.8880106	45.0671	0.8313571	51.08152	0.8484849	50.58218
ILMN_1652881	51.00646	0.2226614	67.42823	0.1343874	67.15999	0.04874835	56.45938	0.2503294	73.44262	0.03293808	51.17162	0.7944664	51.69238	0.113307	63.1223	0.08036891	54.73713	0.3913043	57.09694	0.6258234	56.75351	0.6166008	54.85692	0.2885376	49.8832	0.2384717	58.08656	0.4980237	50.74144	0.4137022	56.6251	0.2108037	52.60721	0.4400527	51.79441	0.4031621	64.26196	0.04874835	60.50165	0.3135705	58.02483	0.4202898	61.18406	0.2226614	49.17656	0.5612648	61.46088	0.2437418	57.12307
ILMN_1652888	57.33882	0.06455863	83.52649	0.02371541	69.58038	0.03689064	52.9954	0.3899868	74.44032	0.03162055	60.92473	0.198946	56.17632	0.04347826	64.94479	0.06455863	68.40807	0.06192358	70.4217	0.08959157	74.69038	0.05665349	67.52914	0.03030303	62.96549	0.03820817	72.76423	0.06060606	73.19047	0.02898551	64.92721	0.04479579	75.12546	0.02898551	71.75178	0.0171278	59.69792	0.09486166	67.9676	0.08300395	69.55775	0.06587616	65.18104	0.1067194	55.70016	0.1831357	71.57748	0.05270092	62.57002
ILMN_1652890	41.71828	0.8642951	56.5278	0.6218709	58.04455	0.2806324	45.39503	0.7654809	47.91182	0.7839262	47.94493	0.9235837	42.05442	0.6218709	47.85386	0.7812912	49.23872	0.7523057	52.69899	0.8577075	57.89197	0.5375494	48.27473	0.7509881	41.50916	0.8089592	57.54261	0.5335968	55.03923	0.1818182	50.64853	0.5283267	42.4272	0.9565217	44.71766	0.8590251	47.90232	0.6389987	51.0596	0.8761528	55.79002	0.5797101	48.71595	0.9380764	51.86078	0.3557312	64.26559	0.1567852	50.64493
ILMN_1652906	95.9077	0.01054018	168.9744	0.003952569	108.7591	0.009222661	136.588	0.002635046	99.93124	0.01054018	133.0014	0.005270092	91.45815	0.007905139	125.2838	0.005270092	131.5233	0.003952569	117.427	0.006587615	124.953	0.01054018	104.9545	0.006587615	112.2828	0.006587615	99.89201	0.01185771	103.3763	0.01185771	100.0775	0.007905139	91.01595	0.01449275	79.7368	0.01449275	105.4306	0.01054018	108.7066	0.01185771	138.1935	0.006587615	115.5854	0.01317523	76.91515	0.01581028	110.5319	0.01317523	101.6397
ILMN_1652907	482.4283	0	609.9978	0	381.2179	0	743.394	0	759.9751	0	739.1724	0	457.0846	0	534.0951	0	698.6753	0	478.5139	0	1062.504	0	527.6599	0	500.8358	0	517.0778	0	421.9132	0	531.1355	0	817.4178	0	441.6492	0	529.946	0	325.6209	0	755.2317	0	419.5884	0	313.8717	0	674.445	0	599.6368
ILMN_1652913	119.0467	0.005270092	149.655	0.005270092	104.0199	0.01054018	191.2271	0	221.4222	0	117.3257	0.007905139	144.8734	0	271.3698	0	165.3274	0.002635046	160.0904	0.002635046	152.9008	0.005270092	110.5146	0.006587615	100.7346	0.007905139	108.8673	0.01054018	82.18867	0.01581028	120.0259	0.006587615	166.0514	0.002635046	71.59005	0.0171278	104.4785	0.01054018	89.05396	0.01317523	88.19441	0.01844532	68.64924	0.07114624	74.05305	0.0171278	73.40891	0.04611331	81.89057
ILMN_1652918	45.30255	0.6389987	60.73396	0.3557312	54.82432	0.4743083	49.54607	0.5494071	62.06132	0.1014493	66.63631	0.08827405	47.80305	0.2318841	50.43645	0.6192358	72.97652	0.04743083	73.31644	0.06060606	62.61955	0.2898551	57.60823	0.1870883	50.1717	0.229249	51.35746	0.8511199	50.91203	0.4018445	48.6478	0.6587615	56.31222	0.229249	57.87001	0.1317523	58.20332	0.1185771	56.57159	0.5454546	55.65138	0.5862978	56.65924	0.4729908	52.73291	0.3056653	59.37413	0.3306983	53.53806
ILMN_1652927	47.54082	0.4453228	64.38712	0.2068511	55.64471	0.4018445	64.56326	0.1014493	49.5099	0.6982872	57.99201	0.342556	47.41979	0.2463768	58.94778	0.1660079	57.07329	0.2766798	69.1864	0.1093544	55.83069	0.6732543	59.01193	0.1370224	53.05969	0.1422925	74.70106	0.04874835	58.76928	0.1014493	62.07291	0.08036891	59.21682	0.1488801	62.76694	0.04874835	48.11241	0.6179183	58.92631	0.4044796	68.44049	0.07378129	65.10496	0.115942	51.78231	0.3583663	64.07049	0.1607378	59.51351
ILMN_1652928	72.01222	0.02239789	102.7945	0.01317523	77.0277	0.02371541	83.10226	0.01976285	92.49134	0.01185771	93.47843	0.0171278	66.73519	0.01976285	66.96739	0.05401845	86.32428	0.02108037	90.89632	0.01581028	105.2384	0.01317523	80.96765	0.01317523	80.5802	0.01317523	81.42233	0.02766798	71.51247	0.03162055	88.20765	0.01317523	88.82319	0.01449275	65.03139	0.03689064	55.9973	0.1884058	63.39252	0.1897233	72.03778	0.04479579	57.99245	0.3873518	57.39096	0.1343874	76.32126	0.0342556	61.58343
ILMN_1652929	129.3084	0.003952569	135.6504	0.006587615	106.2945	0.01054018	90.68713	0.01449275	111.2027	0.007905139	102.2584	0.01317523	87.8273	0.009222661	100.8928	0.01317523	106.9468	0.009222661	108.6481	0.009222661	103.3893	0.01581028	74.96498	0.01844532	92.0285	0.01317523	102.6476	0.01185771	76.34103	0.02503294	113.9842	0.007905139	133.5084	0.007905139	94.60383	0.009222661	125.0415	0.007905139	115.3526	0.009222661	93.96725	0.01581028	100.7058	0.01317523	87.87053	0.01185771	100.7627	0.01449275	127.2538
ILMN_1652931	50.57347	0.2503294	78.5586	0.03293808	68.83676	0.03952569	72.06512	0.04611331	59.03084	0.1818182	64.59352	0.115942	51.50795	0.115942	60.99954	0.113307	76.3147	0.03689064	74.0981	0.05401845	79.13994	0.04216074	74.45961	0.01844532	55.75817	0.09090909	58.25127	0.4808959	63.87691	0.04874835	68.44876	0.03293808	69.55654	0.03557312	60.21057	0.08168643	68.39737	0.02898551	61.22496	0.2806324	70.59211	0.05665349	71.21322	0.04479579	52.18194	0.3359684	74.46382	0.03952569	70.37984
ILMN_1652938	42.28811	0.8392622	51.27822	0.8893281	58.15668	0.2766798	47.99757	0.627141	46.57252	0.8577075	55.52334	0.5072464	42.48008	0.5836627	54.20487	0.3610013	49.78854	0.71278	56.29125	0.6666667	62.86675	0.2806324	50.60081	0.5823452	41.84251	0.7971014	64.6917	0.1923584	58.06503	0.1106719	52.44664	0.4321476	47.23582	0.7667984	47.87219	0.6956522	38.30677	0.9934124	54.96975	0.6693017	53.69024	0.7180501	57.01971	0.4466403	49.4021	0.544137	55.90854	0.5467721	53.48845
ILMN_1652939	54.80093	0.1040843	58.58401	0.5006588	58.57677	0.2674572	58.06657	0.2042161	55.21674	0.3438735	68.91714	0.06982872	37.75044	0.914361	60.44107	0.1251647	51.41417	0.6047431	62.46335	0.3175231	67.58116	0.1462451	56.12763	0.2305665	49.22775	0.2635046	61.25311	0.3096179	54.6432	0.1910408	57.6433	0.1699605	63.85321	0.06982872	46.1879	0.7839262	59.84216	0.09486166	55.60914	0.6192358	57.25842	0.4703557	67.32034	0.07905138	62.89211	0.04347826	64.40186	0.1515152	68.77005
ILMN_1652940	68.05463	0.02503294	91.65835	0.01976285	69.54424	0.03689064	67.48489	0.07641634	65.66667	0.05401845	78.29754	0.0342556	58.54226	0.03557312	66.90667	0.05401845	78.70482	0.03162055	72.21593	0.06982872	72.86208	0.0685112	68.01966	0.02898551	53.12114	0.140975	74.59003	0.04874835	60.79121	0.07509881	52.51308	0.43083	55.37058	0.28722	61.51091	0.06192358	53.69801	0.2753623	64.34481	0.1607378	62.25791	0.2279315	77.42589	0.03162055	49.9683	0.4967062	54.39888	0.6482214	66.77958
ILMN_1652946	44.4411	0.6982872	54.6335	0.7378129	58.4379	0.2700922	50.79366	0.4914361	46.39235	0.8682477	61.63977	0.1844532	51.5069	0.115942	54.77271	0.3399209	55.57467	0.3491436	57.34261	0.6166008	57.33205	0.5678524	49.99597	0.6231884	36.90004	0.9670619	67.40479	0.1304348	57.13916	0.1291173	55.9484	0.2529644	46.94008	0.7865613	57.39835	0.14361	52.21912	0.3517787	59.30843	0.3833992	59.42585	0.3504611	54.06687	0.6679842	49.59923	0.5322793	56.56129	0.5085639	58.06887
ILMN_1652952	45.82358	0.5797101	57.76264	0.5480896	54.67467	0.4795784	42.22539	0.8932806	46.24961	0.8735178	57.32121	0.3952569	42.53622	0.5797101	49.61411	0.6745718	57.29396	0.2727273	63.91743	0.2687747	59.92478	0.4071146	44.91777	0.9104084	48.28305	0.3254282	54.60155	0.7075099	48.62485	0.5652174	51.71221	0.4650856	47.70499	0.7338603	48.17578	0.6811594	50.14602	0.4795784	47.64647	0.972332	53.27179	0.7496706	57.78558	0.3992095	42.29753	0.9459816	50.39817	0.8735178	48.51535
ILMN_1652955	3607.869	0	4974.24	0	4114.819	0	3453.788	0	1356.325	0	5033.958	0	2304.056	0	3672.117	0	5093.06	0	3704.9	0	6089.237	0	4289.92	0	3308.257	0	4396.083	0	3486.032	0	3956.215	0	4964.392	0	2566.886	0	4793.452	0	3633.127	0	6567.519	0	5314.104	0	4472.946	0	7350.57	0	6439.031
ILMN_1652959	49.02277	0.3465086	71.21185	0.08036891	53.44182	0.5559947	58.70707	0.1923584	58.97804	0.1831357	57.30293	0.3965744	45.81342	0.3188406	61.1349	0.1106719	78.49982	0.03293808	68.60133	0.1198946	60.21913	0.3913043	59.94778	0.1093544	46.55459	0.4400527	58.94088	0.4453228	56.15065	0.1462451	58.82263	0.1422925	49.55099	0.6495389	60.42094	0.07905138	48.44096	0.6021081	57.21868	0.5164691	70.16138	0.06060606	70.2438	0.0513834	51.92233	0.3544137	72.01217	0.0513834	71.56532
ILMN_1652963	50.74479	0.2411067	65.88907	0.1646904	55.15352	0.4413702	44.39016	0.8194993	49.67878	0.6916996	51.54832	0.770751	37.65108	0.9156785	54.84071	0.3372859	49.88465	0.7075099	55.35416	0.7206851	51.94195	0.8616601	52.43887	0.4321476	47.13214	0.3926219	52.43238	0.8076416	48.51009	0.5783926	45.7364	0.8366271	51.60004	0.4980237	53.69699	0.3003953	62.73099	0.05928854	52.55252	0.8115942	51.46978	0.8498024	60.5596	0.2437418	46.76521	0.7285903	55.7905	0.5612648	50.63192
ILMN_1652967	51.47739	0.2094862	61.73502	0.3056653	57.4892	0.3069829	46.36983	0.7075099	45.34639	0.9064559	57.81974	0.3570487	39.2858	0.8405797	50.86663	0.5770751	47.93323	0.8274045	59.25418	0.5085639	65.51677	0.2094862	55.8399	0.2384717	42.88942	0.7246377	59.92913	0.3820817	56.27455	0.1449275	49.54062	0.6060606	51.96506	0.4716733	55.24761	0.2226614	44.20601	0.8748353	57.07973	0.5256917	54.76186	0.6600791	65.64383	0.1027668	45.15741	0.8221344	57.72305	0.4295125	58.21994
ILMN_1652969	44.87849	0.6653491	63.66732	0.2358366	62.43696	0.1264822	52.43237	0.4202898	63.12637	0.08827405	56.84851	0.4229249	40.70649	0.7391304	48.86446	0.7167326	57.85106	0.2516469	56.90477	0.6324111	55.36924	0.6916996	49.92	0.6284585	44.38381	0.6086956	49.92652	0.9196311	52.08768	0.3438735	54.94244	0.2977602	47.62833	0.7364954	48.0938	0.685112	50.80499	0.4387352	61.19115	0.2819499	56.9381	0.4953887	53.72604	0.6877471	51.96157	0.3530962	54.09607	0.6666667	49.76865
ILMN_1652975	56.19875	0.08036891	66.2134	0.1607378	54.07582	0.5125165	46.48729	0.6982872	51.57621	0.5783926	60.07508	0.2450593	47.11744	0.2529644	53.78899	0.3807642	51.03515	0.627141	62.55706	0.3162055	70.72678	0.08827405	59.61564	0.1185771	54.94657	0.0974967	55.23004	0.6758893	57.40349	0.1225296	56.97337	0.1963109	54.35943	0.3320158	48.1599	0.6824769	53.33899	0.2885376	59.96779	0.3438735	65.41647	0.1330698	64.09993	0.1396574	54.78358	0.2147563	64.55269	0.1475626	58.87016
ILMN_1652977	48.61729	0.3715415	61.00962	0.3412385	54.55236	0.4848485	54.73474	0.3109354	50.68172	0.6376812	53.58253	0.6363636	51.39362	0.1185771	56.67962	0.256917	58.33534	0.2345191	63.87004	0.2687747	68.00839	0.1343874	51.67681	0.5019763	51.8392	0.1818182	59.48946	0.4071146	54.18626	0.2147563	59.74788	0.1264822	54.01003	0.3465086	54.7093	0.2503294	55.34815	0.2042161	53.36991	0.7773386	67.20319	0.09354414	48.21234	0.9472991	46.21016	0.7615283	59.60159	0.3188406	49.21782
ILMN_1652982	43.54022	0.7602108	58.71211	0.4953887	60.71063	0.1699605	46.6119	0.6930171	53.62329	0.4492754	60.10863	0.2437418	43.32092	0.513834	49.87793	0.6627141	53.01094	0.4967062	54.83257	0.7549407	62.81628	0.2832675	50.83586	0.5665349	52.48448	0.1594203	57.26088	0.5480896	47.87551	0.6231884	51.66546	0.4677207	52.84224	0.4216074	52.90563	0.3465086	44.86067	0.8458498	57.51181	0.4993412	53.27817	0.7483531	62.15633	0.1910408	44.20382	0.8774704	48.90505	0.9209486	49.47749
ILMN_1652989	669.254	0	805.9606	0	361.114	0	879.5076	0	865.5352	0	816.3372	0	489.55	0	751.3815	0	651.9067	0	591.2637	0	900.234	0	654.873	0	723.5589	0	832.4382	0	538.8835	0	889.2678	0	1337.096	0	609.4074	0	604.8832	0	406.4131	0	783.5319	0	608.856	0	322.6747	0	717.6211	0	685.8681
ILMN_1652990	56.17801	0.08036891	53.87344	0.7799736	61.92656	0.1370224	43.86161	0.8511199	54.76867	0.3689065	58.12896	0.3306983	48.27533	0.2121212	57.4427	0.2213439	54.37215	0.4150198	64.70118	0.2305665	63.24153	0.2753623	58.06287	0.1699605	48.59995	0.3003953	57.36074	0.544137	53.34992	0.2529644	52.1165	0.4479578	60.453	0.1225296	61.73788	0.05797102	55.78674	0.1923584	58.16116	0.4505929	63.02376	0.198946	61.52963	0.2187088	53.19954	0.2740448	61.11171	0.2621871	54.47523
ILMN_1652991	46.39856	0.5375494	63.37564	0.2437418	68.93133	0.03820817	43.19931	0.8708827	50.9693	0.6192358	52.80757	0.6798419	41.24478	0.6956522	54.06116	0.3675889	57.22733	0.2740448	65.92033	0.1870883	60.25303	0.3899868	55.54567	0.2542819	47.71579	0.3662714	67.32671	0.1317523	54.71906	0.1884058	58.73321	0.1422925	55.08504	0.2990777	54.905	0.2450593	48.42471	0.6034256	61.56166	0.2635046	60.50159	0.2924901	58.49757	0.3557312	46.79452	0.7285903	65.50462	0.1304348	54.89513
ILMN_1652992	47.50159	0.4519104	59.23053	0.4545455	51.68922	0.6640316	39.63393	0.9512516	64.14127	0.0685112	65.05714	0.1067194	46.61176	0.2793149	61.94351	0.1001318	51.36271	0.6086956	66.70794	0.1633729	65.27146	0.2147563	57.59332	0.1870883	51.73299	0.1844532	53.72157	0.7667984	54.42979	0.2042161	52.49077	0.43083	62.43631	0.08300395	50.51003	0.4980237	50.41163	0.458498	52.5512	0.8115942	57.56014	0.4453228	53.59167	0.7009223	51.51051	0.3754941	53.06268	0.7457181	56.01528
ILMN_1652996	51.29832	0.2147563	56.17792	0.6416337	55.40371	0.4295125	51.98279	0.4387352	61.67467	0.1119895	53.24752	0.6587615	48.71099	0.1910408	54.48537	0.3478261	58.38859	0.2318841	63.8611	0.2687747	57.73856	0.5467721	56.15814	0.2305665	44.50784	0.6021081	57.48677	0.5362319	49.73024	0.4953887	54.44014	0.3254282	53.66241	0.372859	56.75451	0.1725955	44.16889	0.8761528	57.93234	0.4611331	56.8679	0.5006588	57.73682	0.4031621	55.11697	0.2068511	54.6608	0.6337286	54.90298
ILMN_1652998	46.65804	0.5164691	54.54079	0.7444005	54.02847	0.5164691	45.01838	0.7852437	49.32983	0.7061924	50.42638	0.8260869	42.50158	0.5810277	47.37755	0.8168643	54.18928	0.4268775	64.28207	0.2529644	58.55023	0.4822134	46.7706	0.8300395	43.25829	0.6890646	60.61327	0.3412385	45.61203	0.7839262	50.68339	0.5270092	49.30743	0.6640316	49.16728	0.5942029	48.43476	0.6021081	54.97329	0.6693017	60.72105	0.2806324	56.51192	0.4874835	43.12658	0.9156785	61.41813	0.2463768	46.01794
ILMN_1653001	405.433	0	666.7726	0	362.7992	0	579.7834	0	551.6862	0	602.3507	0	443.0651	0	522.1456	0	566.8281	0	531.6988	0	642.95	0	510.8017	0	638.1116	0	635.3088	0	427.4367	0	657.6674	0	959.0985	0	501.7922	0	411.3658	0	330.6137	0	443.0247	0	565.696	0	313.0494	0	478.9673	0	410.8783
ILMN_1653006	50.22121	0.2727273	60.89642	0.3478261	57.643	0.3003953	46.9344	0.6811594	48.35704	0.7602108	59.56488	0.2727273	44.36396	0.4255599	56.07238	0.2766798	45.40381	0.9314888	54.45008	0.7799736	57.79334	0.5428195	51.34765	0.5256917	48.96547	0.2793149	54.41558	0.7180501	50.7282	0.4150198	42.98367	0.9472991	52.80085	0.4268775	47.1151	0.7364954	44.65197	0.8642951	49.09483	0.9393939	54.99887	0.6429513	57.45806	0.4137022	49.41834	0.544137	63.53704	0.1725955	46.16699
ILMN_1653018	41.91002	0.8603426	51.66679	0.8748353	49.57196	0.7720685	46.99458	0.6772069	46.68286	0.8524374	54.75343	0.5625824	44.53837	0.4163373	49.3576	0.6877471	63.75225	0.1054018	48.23555	0.9789196	54.26961	0.7496706	45.26323	0.8919631	39.79283	0.9025033	54.22183	0.7364954	53.85122	0.229249	41.76019	0.9710145	49.03195	0.6772069	43.72941	0.9077734	44.83607	0.8484849	57.92622	0.4611331	52.2202	0.8102767	56.71478	0.4716733	44.08597	0.8827404	51.08475	0.8484849	44.5532
ILMN_1653026	53.79736	0.1304348	60.52107	0.3768116	52.3969	0.6258234	57.89894	0.2081686	66.28595	0.05270092	56.13277	0.4677207	49.48697	0.1646904	59.24606	0.1554677	64.62162	0.09617918	67.19812	0.1462451	58.93246	0.4624506	62.30922	0.07246377	58.43192	0.06455863	63.6485	0.229249	51.3111	0.3860343	57.73823	0.1660079	55.6777	0.2582345	68.59881	0.02108037	55.08305	0.2173913	62.98376	0.2002635	66.13295	0.115942	81.94771	0.02635046	70.42708	0.02108037	79.40522	0.02635046	56.92702
ILMN_1653028	4773.664	0	4889.691	0	3307.593	0	6685.258	0	6616.91	0	6469.696	0	4186.283	0	5426.323	0	4983.75	0	5708.978	0	6563.286	0	5223.8	0	7571.956	0	6727.598	0	4796.222	0	7954.663	0	12919.35	0	6130.294	0	11710.54	0	7312.573	0	11327.92	0	8756.142	0	6426.477	0	9491.154	0	10374.4
ILMN_1653031	41.01322	0.8959157	60.97084	0.3412385	57.31377	0.3135705	46.27259	0.715415	43.75023	0.9472991	62.27886	0.1725955	51.08153	0.1212121	52.49766	0.4703557	54.39034	0.4123847	56.46247	0.6534914	61.7718	0.3241107	55.89039	0.2345191	45.45988	0.5309618	64.25867	0.2042161	45.45919	0.7944664	52.92555	0.400527	49.51949	0.6508564	50.00328	0.5362319	59.56141	0.09486166	63.78532	0.1752306	53.98856	0.6996047	56.32727	0.4927536	51.46577	0.3781291	53.35399	0.7246377	46.33596
ILMN_1653033	57.39304	0.06455863	58.38326	0.5111989	62.73033	0.1198946	46.36023	0.7088274	57.34225	0.2279315	53.07525	0.6666667	52.19468	0.09617918	62.49237	0.09222662	61.19109	0.1475626	67.89472	0.1304348	72.02074	0.08036891	56.92995	0.2068511	50.56796	0.2147563	66.63492	0.140975	61.76173	0.06060606	63.42979	0.06324111	58.05505	0.1752306	58.86609	0.1067194	57.12061	0.1501976	68.44596	0.07641634	71.29838	0.05006588	67.08454	0.08300395	59.49266	0.08695652	65.39525	0.1317523	56.98244
ILMN_1653039	442.2457	0	633.5501	0	473.6633	0	608.5746	0	546.7827	0	647.1225	0	491.1345	0	530.4986	0	509.4026	0	611.8177	0	870.7534	0	552.6866	0	668.9348	0	520.5446	0	502.271	0	527.6376	0	611.1076	0	422.9404	0	676.9509	0	492.5706	0	819.2447	0	743.4349	0	462.8798	0	824.1688	0	943.0235
ILMN_1653040	62.99207	0.03293808	84.71956	0.02108037	66.86633	0.0513834	73.59366	0.03557312	72.72851	0.0342556	83.30247	0.02503294	54.16692	0.06060606	66.53995	0.05533597	70.99686	0.05401845	80.91117	0.02503294	81.25909	0.03820817	68.44788	0.02766798	60.84537	0.05006588	79.3374	0.03293808	51.35309	0.3847167	64.05817	0.05797102	74.55708	0.02898551	63.81139	0.04216074	64.04056	0.04874835	68.80997	0.07246377	56.58529	0.5270092	78.82124	0.02635046	57.42101	0.1343874	68.16505	0.08300395	58.8586
ILMN_1653042	126.3511	0.003952569	218.7703	0.001317523	150.8522	0.003952569	214.1637	0	187.4839	0	210.3657	0.001317523	138.6721	0.001317523	195.4058	0	204.7112	0	206.1443	0	242.5537	0	155.4801	0	187.9931	0	218.7217	0	143.5024	0.002635046	158.8421	0.002635046	191.1024	0	99.48484	0.007905139	86.92861	0.01449275	95.85558	0.01317523	116.3729	0.009222661	120.792	0.01054018	91.51721	0.01054018	110.5001	0.01317523	104.9179
ILMN_1653043	46.32433	0.5454546	48.61831	0.9644269	47.00346	0.8932806	40.99582	0.9235837	43.93693	0.9407114	52.72503	0.6837944	38.04121	0.9025033	51.95115	0.5098814	43.67787	0.9736496	60.05567	0.4479578	57.48513	0.5573123	50.47507	0.5915679	41.89436	0.7931489	52.62956	0.8023716	46.17197	0.7641634	40.91014	0.9828722	51.86544	0.4822134	47.67608	0.7088274	42.24557	0.9393939	52.92331	0.7971014	57.95675	0.4255599	60.6838	0.2384717	48.50283	0.6060606	51.81967	0.8142292	51.12544
ILMN_1653047	139.5566	0.003952569	145.2602	0.006587615	127.8019	0.007905139	166.4535	0.001317523	154.2567	0.001317523	118.3822	0.006587615	119.0685	0.002635046	140.4307	0.003952569	139.139	0.003952569	144.0526	0.003952569	165.6562	0.003952569	104.7932	0.006587615	140.2245	0.003952569	142.2958	0.007905139	101.0054	0.01185771	118.3925	0.006587615	136.4317	0.006587615	113.9457	0.005270092	171.2718	0.001317523	138.2984	0.003952569	148.1425	0.005270092	197.8944	0.001317523	117.8982	0.005270092	142.0242	0.007905139	177.7257
ILMN_1653055	49.23765	0.3372859	58.42846	0.5072464	57.9744	0.2832675	48.99812	0.571805	57.65126	0.2173913	51.94751	0.7351779	41.49007	0.6719368	48.69899	0.7272727	54.41228	0.4123847	56.11836	0.6745718	52.42284	0.8392622	56.83078	0.2108037	49.71969	0.2476943	65.6954	0.1567852	48.90712	0.5467721	51.01332	0.5032938	54.72182	0.314888	52.81066	0.3504611	52.43711	0.3386034	51.76704	0.8484849	49.71671	0.9117259	59.60195	0.284585	47.60322	0.6653491	50.20048	0.8787879	56.52056
ILMN_1653056	52.22807	0.1805007	56.86133	0.6021081	62.71373	0.1198946	61.48091	0.1422925	52.66096	0.5111989	52.92874	0.6732543	49.26516	0.1699605	54.78994	0.3399209	61.01446	0.1528327	60.7634	0.4097497	64.97541	0.2213439	56.67849	0.2173913	49.70594	0.2490119	71.95035	0.0685112	55.16437	0.1765481	57.80425	0.1620553	56.21338	0.2345191	60.39103	0.08036891	55.34666	0.2042161	55.51749	0.629776	59.97378	0.3201581	59.84276	0.2753623	53.33144	0.2674572	59.42023	0.3280632	49.76977
ILMN_1653057	51.80806	0.1923584	65.52538	0.173913	59.69625	0.2081686	56.13221	0.2714097	63.50365	0.07773386	60.45002	0.226614	38.42431	0.8787879	54.45998	0.3478261	50.11045	0.6864295	68.71392	0.115942	59.27542	0.4440053	47.56724	0.7905138	47.68604	0.3662714	58.80966	0.4505929	56.74812	0.1383399	58.99936	0.1396574	51.7715	0.4874835	50.63242	0.4901186	51.65883	0.3794466	63.00495	0.2002635	60.84624	0.2727273	54.93594	0.6007905	54.13203	0.2411067	68.62159	0.07509881	49.78215
ILMN_1653073	44.9677	0.6600791	57.47837	0.5625824	51.73269	0.6613966	42.25209	0.8906456	47.13562	0.828722	55.93253	0.483531	41.46294	0.6732543	51.30693	0.5520422	47.64828	0.8418972	51.06633	0.9183136	46.35004	0.9855072	54.51088	0.3135705	42.90985	0.7220026	58.55373	0.4716733	53.36152	0.2516469	44.69135	0.8906456	48.17653	0.7206851	49.37577	0.5849802	47.30178	0.6864295	56.12759	0.5797101	55.85252	0.5770751	56.21568	0.5006588	55.0638	0.2094862	56.11608	0.5375494	47.1726
ILMN_1653077	41.98198	0.8590251	67.553	0.1304348	54.81973	0.4743083	39.37172	0.9604743	51.12159	0.6073781	61.21835	0.1884058	45.96071	0.3109354	59.73104	0.1383399	48.10769	0.8168643	69.41479	0.1080369	63.11624	0.2766798	51.64643	0.5032938	52.37017	0.168643	55.17975	0.6798419	59.14034	0.0974967	48.40044	0.6772069	51.77893	0.4874835	53.68877	0.3003953	55.01169	0.2187088	63.54358	0.1870883	56.1966	0.5454546	51.2729	0.8405797	49.62395	0.5309618	58.51485	0.3833992	47.08091
ILMN_1653092	45.01014	0.6561265	71.84375	0.07773386	58.20796	0.2766798	52.84443	0.3939394	56.56553	0.2529644	60.40061	0.229249	43.71338	0.4756258	53.15157	0.4123847	52.05299	0.5599473	59.33123	0.5046113	57.79901	0.5428195	50.46685	0.5928854	47.75842	0.3636364	55.6121	0.6469038	54.179	0.2147563	57.79264	0.1633729	52.64909	0.4361001	48.19981	0.6758893	49.25642	0.5428195	62.42618	0.2187088	49.76389	0.9117259	49.987	0.8932806	54.01883	0.2450593	57.44932	0.4466403	55.53209
ILMN_1653098	47.29603	0.4677207	55.78022	0.6653491	59.8932	0.201581	52.60205	0.4084322	43.05419	0.9617918	61.61495	0.1844532	44.15018	0.4400527	41.44714	0.9868248	58.04784	0.2424242	56.55053	0.6508564	64.57338	0.2305665	51.65757	0.5032938	46.3625	0.4545455	56.69668	0.5810277	38.77197	0.9841897	48.41713	0.6758893	60.56357	0.1198946	51.59213	0.4163373	62.6518	0.06060606	57.2343	0.5164691	78.26113	0.02898551	71.33721	0.04479579	47.47036	0.6758893	55.75604	0.5612648	64.22491
ILMN_1653102	46.43075	0.5349144	62.02266	0.2898551	53.63575	0.5480896	48.9925	0.571805	60.45017	0.1462451	64.13816	0.1212121	48.17728	0.2121212	58.03755	0.201581	47.00731	0.8787879	64.5154	0.2384717	59.19434	0.4466403	63.05908	0.06455863	45.1645	0.5507246	64.67378	0.1923584	50.05778	0.4624506	59.0216	0.1383399	50.34843	0.5902503	54.3724	0.2661397	47.57816	0.6613966	53.94686	0.7351779	55.67625	0.5849802	60.70033	0.2384717	47.9725	0.6403162	53.86427	0.6811594	53.99811
ILMN_1653103	41.73384	0.8629776	48.59811	0.9644269	52.43242	0.6231884	60.03777	0.1620553	43.32608	0.9538867	43.41554	0.9881423	39.22407	0.8458498	61.50464	0.1054018	53.63691	0.4545455	44.10063	0.9960474	48.08798	0.9565217	41.20715	0.9841897	44.42066	0.6060606	52.39899	0.8076416	47.8452	0.627141	52.47797	0.43083	53.92751	0.3504611	44.42472	0.8708827	45.35482	0.8142292	53.06276	0.7878788	54.49559	0.6745718	52.34809	0.7878788	44.11405	0.8827404	50.23088	0.8774704	47.10783
ILMN_1653106	48.82575	0.3596838	55.50473	0.6837944	51.09418	0.6996047	40.93007	0.9262187	57.05958	0.2384717	60.76609	0.2094862	42.52276	0.5797101	54.11022	0.3649539	52.42436	0.5270092	59.3494	0.5032938	53.85772	0.7720685	54.36597	0.3201581	39.71344	0.9038208	61.39016	0.3069829	54.11748	0.2173913	50.73322	0.5256917	50.05164	0.6113307	53.75606	0.2990777	48.31443	0.6086956	59.41272	0.3781291	54.30086	0.6824769	67.16331	0.08036891	48.14035	0.629776	57.74919	0.428195	49.73252
ILMN_1653115	1277.438	0	1537.843	0	1403.838	0	1681.678	0	1749.821	0	1698.87	0	1606.135	0	1667.189	0	1568.828	0	1683.82	0	2029.881	0	1532.778	0	1633.121	0	1654.677	0	1100.535	0	1524.819	0	2238.999	0	1172.544	0	1617.495	0	1172.602	0	1582.877	0	2157.846	0	1710.623	0	2323.025	0	2723.322
ILMN_1653120	46.26041	0.5507246	63.83423	0.2279315	54.35053	0.4967062	53.20111	0.3807642	53.95943	0.4321476	53.75722	0.627141	37.38527	0.9301713	44.90728	0.9249012	48.50168	0.8050066	54.04335	0.8023716	66.56297	0.171278	48.16968	0.7523057	49.55969	0.2542819	56.26576	0.6021081	54.44433	0.2028985	47.64409	0.7417655	47.32604	0.7615283	49.07619	0.6021081	49.8339	0.4940712	54.80589	0.6798419	57.77594	0.4347826	55.67558	0.5480896	45.47828	0.8023716	60.02062	0.2990777	53.44564
ILMN_1653125	51.59061	0.2055336	58.34958	0.5125165	50.02007	0.7523057	56.84673	0.2318841	65.93543	0.05401845	59.85944	0.2582345	59.50704	0.03293808	98.42576	0.01449275	71.07782	0.05401845	143.7676	0.003952569	208.7663	0.001317523	140.8398	0.001317523	89.43444	0.01317523	95.44714	0.01581028	89.95575	0.01449275	68.32761	0.0342556	87.04413	0.01581028	63.1637	0.04743083	76.71864	0.02108037	86.35927	0.01449275	93.98829	0.01581028	72.20039	0.04216074	63.78413	0.03952569	86.78313	0.02108037	62.5447
ILMN_1653127	69.1597	0.02503294	65.26698	0.1765481	62.79169	0.1185771	62.3252	0.1304348	63.9401	0.07114624	62.49915	0.168643	50.57985	0.1317523	56.26225	0.2714097	71.48625	0.05270092	64.64285	0.2332016	62.28842	0.3056653	56.78198	0.2108037	52.71436	0.1528327	69.30607	0.09617918	54.43052	0.2042161	54.81062	0.3056653	69.23224	0.03557312	54.54292	0.259552	54.74524	0.2318841	59.94868	0.3465086	62.70856	0.2081686	72.99624	0.04084321	53.55347	0.2621871	66.70475	0.1040843	57.52111
ILMN_1653129	462.826	0	596.369	0	283.9181	0	679.1078	0	614.6743	0	651.2915	0	367.224	0	510.693	0	588.076	0	460.3719	0	571.1871	0	459.1167	0	452.2058	0	446.6312	0	449.2874	0	538.2322	0	711.5551	0	328.1882	0	481.8986	0	293.0384	0	612.9893	0	402.1669	0	313.392	0	482.1043	0	411.0655
ILMN_1653133	979.3138	0	1147.174	0	619.1154	0	1165.901	0	1235.375	0	1235.872	0	868.7996	0	1079.806	0	1064.426	0	760.6585	0	1382.392	0	755.8776	0	960.8091	0	828.5291	0	623.5473	0	779.5078	0	1105.314	0	549.2601	0	1027.436	0	846.2794	0	1403.943	0	1865.21	0	956.104	0	1823.316	0	3030.463
ILMN_1653134	783.9153	0	822.1744	0	590.8053	0	846.2311	0	1026.032	0	1004.546	0	586.7231	0	929.5444	0	797.0152	0	874.5496	0	1003.227	0	645.537	0	706.6852	0	792.6386	0	486.5414	0	892.5859	0	1291.745	0	673.9114	0	840.3564	0	659.2869	0	960.1736	0	748.0967	0	505.8366	0	716.8942	0	967.7337
ILMN_1653142	44.04469	0.7246377	58.86602	0.483531	63.60054	0.1027668	55.44413	0.2832675	58.87204	0.1884058	58.71058	0.3017128	41.92524	0.6376812	45.53212	0.9051383	48.03559	0.8208169	64.75985	0.2279315	64.61008	0.229249	58.52565	0.1528327	47.48239	0.3754941	58.4608	0.4795784	54.13699	0.2173913	56.81876	0.2028985	55.28981	0.2938077	46.16908	0.7839262	56.90121	0.1607378	64.80484	0.1515152	59.94606	0.3214756	59.94369	0.2727273	54.4284	0.2305665	66.35471	0.1119895	56.27888
ILMN_1653143	353.3905	0	302.6288	0	233.2757	0	387.0045	0	373.6776	0	234.4813	0	270.9132	0	340.2953	0	272.8108	0	338.0168	0	274.8102	0	228.6545	0	332.6112	0	323.3458	0	194.8426	0	330.3324	0	362.0565	0	281.1243	0	309.6511	0	206.4438	0	223.3134	0	244.8613	0	188.7864	0	229.5466	0	284.5507
ILMN_1653146	55.83854	0.09354414	65.17544	0.1818182	51.64052	0.6679842	53.57043	0.3662714	56.79787	0.2476943	71.65716	0.04743083	47.35405	0.2476943	58.49178	0.1857708	51.69452	0.5836627	63.29091	0.2898551	61.20998	0.3517787	47.30639	0.8050066	48.92928	0.2819499	64.91675	0.1805007	53.3329	0.2542819	62.39868	0.07378129	54.55812	0.3214756	52.43283	0.3689065	61.53301	0.07246377	61.95988	0.2397892	58.90911	0.3807642	65.40196	0.1054018	47.67804	0.657444	62.72802	0.1923584	74.35622
ILMN_1653150	49.61486	0.3069829	56.78342	0.6086956	55.51771	0.4163373	57.89608	0.2081686	54.08698	0.4216074	61.24895	0.1884058	45.42104	0.3478261	54.23923	0.3583663	55.74576	0.345191	61.41976	0.3715415	62.46868	0.2964427	49.82664	0.6337286	48.25666	0.3254282	53.42307	0.7760211	55.9651	0.1488801	50.09561	0.5691699	51.91531	0.4769433	55.11999	0.2345191	53.70404	0.2753623	52.91142	0.798419	53.46077	0.7364954	60.24822	0.2608696	52.54189	0.3162055	53.95223	0.6772069	49.3119
ILMN_1653155	64.2265	0.02898551	68.68118	0.1198946	62.02684	0.1330698	66.867	0.08432148	62.18087	0.0974967	65.08129	0.1067194	49.29738	0.1699605	61.10209	0.1106719	81.87067	0.02635046	67.06593	0.1528327	70.19637	0.09222662	72.31477	0.01976285	51.92322	0.1818182	72.2242	0.0685112	63.68288	0.05006588	57.71814	0.1660079	58.68269	0.1646904	55.06296	0.2358366	62.31654	0.06455863	72.9763	0.03557312	69.76628	0.06455863	62.06803	0.1976285	62.03791	0.04874835	66.40765	0.1119895	59.1613
ILMN_1653158	46.92096	0.4967062	66.15592	0.1620553	51.05378	0.7009223	48.95729	0.5757576	58.95493	0.1844532	50.60056	0.8168643	41.0414	0.7114624	51.6882	0.5230566	51.04137	0.627141	57.21104	0.6218709	53.28565	0.8023716	51.78764	0.4848485	43.66447	0.657444	56.27478	0.6021081	45.99646	0.7694334	42.89601	0.9499341	51.11449	0.5349144	47.002	0.7417655	45.70094	0.7971014	56.62152	0.5428195	55.59179	0.599473	52.61141	0.7733861	49.78375	0.5191041	50.97721	0.8524374	48.11166
ILMN_1653161	71.61899	0.02239789	92.23098	0.01844532	75.04408	0.02635046	71.22765	0.04743083	69.7886	0.04347826	89.02267	0.01976285	56.45861	0.04084321	74.94953	0.03030303	82.78922	0.02503294	72.19885	0.06982872	73.40761	0.06324111	66.38478	0.03689064	76.25748	0.01581028	73.05646	0.05797102	65.10772	0.04611331	67.29463	0.03820817	92.6283	0.01449275	51.93502	0.397892	64.07059	0.04874835	66.29129	0.1225296	64.40534	0.1646904	70.02424	0.05401845	52.79613	0.2951252	72.0095	0.0513834	50.35611
ILMN_1653163	77.38548	0.01581028	86.53431	0.02108037	81.2382	0.01976285	93.42838	0.01185771	87.41475	0.01317523	98.56727	0.01317523	70.98807	0.01581028	96.20003	0.01449275	86.97027	0.01976285	93.81892	0.01449275	102.6906	0.01581028	86.27911	0.009222661	85.00938	0.01317523	97.85786	0.01449275	80.70678	0.01581028	88.84313	0.01317523	94.77877	0.01449275	66.44379	0.02898551	70.98886	0.02503294	77.34571	0.02239789	83.99446	0.02239789	88.28275	0.02108037	82.52351	0.01317523	86.37871	0.02108037	83.15625
ILMN_1653165	231.9549	0	301.8513	0	181.0756	0	222.9876	0	219.1092	0	264.54	0	139.2595	0.001317523	193.7647	0	231.8714	0	204.3347	0	261.4643	0	204.0213	0	243.4212	0	244.1151	0	190.2498	0	165.7214	0.001317523	231.6934	0	148.8414	0	225.744	0	219.5482	0	301.3217	0	241.3584	0	171.8566	0	288.3041	0	246.4668
ILMN_1653166	49.36069	0.3306983	56.90491	0.5968379	55.65913	0.4018445	45.79904	0.7417655	55.00684	0.3544137	57.73687	0.3675889	44.45229	0.4216074	56.48394	0.2648221	56.28079	0.314888	63.70549	0.2753623	62.47311	0.2964427	52.9512	0.400527	42.78099	0.7325428	56.21317	0.6073781	48.54617	0.571805	57.6554	0.1699605	41.98522	0.9683794	48.68727	0.6403162	50.55183	0.4505929	54.6485	0.6877471	62.1461	0.2332016	52.35325	0.7865613	43.39539	0.9090909	51.11452	0.8471673	52.05043
ILMN_1653174	43.51785	0.7641634	62.79912	0.2621871	51.66083	0.6666667	46.20567	0.7180501	48.52121	0.7496706	51.80692	0.7496706	47.70637	0.2371542	46.66075	0.8471673	51.35191	0.6100132	55.76882	0.6996047	60.11462	0.3965744	56.02893	0.2332016	48.83537	0.284585	55.74313	0.6416337	51.41534	0.3807642	46.96844	0.7799736	52.89959	0.4202898	49.0979	0.599473	45.40021	0.8115942	52.94228	0.7971014	53.36752	0.743083	54.35516	0.6482214	50.52331	0.458498	52.02549	0.798419	56.27908
ILMN_1653180	1849.076	0	2188.567	0	1015.6	0	2632.937	0	3049.538	0	2218.498	0	2186.828	0	2723.284	0	2369.034	0	1950.412	0	2410.906	0	1670.602	0	3452.235	0	2505.951	0	1752.327	0	2474.715	0	3569.19	0	1390.623	0	2317.125	0	1732.732	0	3042.168	0	3028.956	0	2011.727	0	3160.068	0	2853.575
ILMN_1653182	51.34038	0.2147563	65.06652	0.1844532	61.22578	0.1607378	44.42318	0.8168643	65.20103	0.06060606	54.91776	0.5494071	51.03528	0.1225296	58.80794	0.171278	55.43359	0.3570487	61.00813	0.397892	58.32965	0.5006588	50.8113	0.5665349	52.45567	0.1607378	72.82674	0.06060606	57.77891	0.1146245	52.15184	0.4479578	53.14719	0.4031621	51.59925	0.4163373	48.85969	0.5731225	58.11905	0.4519104	64.47581	0.1633729	60.56644	0.2437418	54.39957	0.2358366	66.39386	0.1119895	56.2588
ILMN_1653185	75.93066	0.01976285	71.5733	0.07773386	63.29352	0.1067194	60.62981	0.1462451	63.34743	0.08300395	74.20673	0.04216074	47.05862	0.2555995	59.15098	0.1620553	66.10588	0.07905138	69.84796	0.1014493	65.76424	0.2002635	54.81634	0.2924901	55.58475	0.09090909	80.29863	0.03162055	55.95778	0.1488801	56.93879	0.1963109	86.08292	0.01581028	61.39116	0.06455863	76.00578	0.02371541	80.83706	0.01844532	68.81226	0.07114624	77.21515	0.03162055	66.24249	0.03030303	92.24567	0.0171278	60.92048
ILMN_1653189	45.90954	0.5704875	55.21238	0.7035573	66.57803	0.0513834	42.44097	0.8880106	50.31927	0.6587615	58.18393	0.3280632	46.68143	0.2753623	46.34796	0.8642951	52.78296	0.5085639	65.36161	0.2042161	58.06022	0.5256917	45.36559	0.8906456	43.96984	0.6310936	47.47601	0.9749671	47.02851	0.6877471	54.46256	0.3241107	44.62868	0.8972332	48.54748	0.6469038	42.06054	0.9499341	52.51316	0.8142292	52.60117	0.7878788	55.9886	0.5125165	41.97484	0.9525692	66.63316	0.1054018	48.36386
ILMN_1653193	46.2639	0.5507246	53.60404	0.798419	48.1247	0.8511199	50.61297	0.5006588	51.48999	0.5915679	49.35002	0.8801054	44.62137	0.4150198	50.75225	0.5928854	57.64799	0.2608696	54.38269	0.7826087	56.64464	0.6218709	49.84118	0.629776	44.35309	0.6100132	55.5955	0.6495389	48.75705	0.5533597	44.30346	0.9064559	47.54102	0.743083	52.59231	0.3583663	47.89122	0.6389987	57.69241	0.4822134	53.32228	0.7444005	51.58969	0.8260869	46.39817	0.7483531	53.46737	0.7180501	46.3937
ILMN_1653198	48.83633	0.3583663	58.5458	0.5019763	46.78117	0.8972332	35.47174	0.9920949	49.86213	0.6864295	47.20504	0.9367589	46.13757	0.2990777	46.42715	0.8577075	51.21938	0.6192358	59.19551	0.5085639	50.60535	0.9196311	56.19985	0.226614	45.21304	0.5454546	52.80959	0.798419	42.40241	0.9262187	47.25987	0.7602108	60.81063	0.115942	52.98748	0.345191	47.40584	0.6798419	53.37982	0.7773386	57.5837	0.4453228	43.80664	0.9934124	44.46634	0.8642951	48.3648	0.9354414	51.0243
ILMN_1653200	450.6487	0	550.8336	0	272.9497	0	540.4738	0	464.5795	0	558.9769	0	308.0439	0	399.2489	0	465.2526	0	371.4032	0	635.3415	0	453.0254	0	499.4972	0	524.7815	0	418.5475	0	412.4653	0	594.3371	0	220.9192	0	511.0619	0	313.6895	0	569.9945	0	655.3655	0	329.532	0	628.2773	0	802.2222
ILMN_1653202	42.42326	0.8313571	54.75328	0.7325428	68.47384	0.03952569	45.98412	0.7299078	54.47322	0.3847167	52.35126	0.7088274	41.29951	0.6930171	55.38042	0.3083004	47.55558	0.8471673	56.31691	0.6627141	65.31577	0.2147563	50.20286	0.6047431	39.8273	0.8998682	58.1926	0.486166	44.12458	0.8642951	58.01366	0.1594203	48.15947	0.7220026	53.43845	0.314888	59.75166	0.09486166	57.94937	0.4611331	54.18203	0.6890646	59.8404	0.2753623	51.93807	0.3530962	54.71791	0.6284585	56.81988
ILMN_1653203	2655.778	0	3893.191	0	2865.299	0	2447.471	0	2524.091	0	3210.321	0	3012.458	0	3540.65	0	3379.55	0	3594.153	0	3789.976	0	2512.266	0	4243.699	0	3376.399	0	2276.779	0	3855.418	0	3771.823	0	3021.941	0	4151.864	0	3289.811	0	3215.243	0	4430.251	0	3219.317	0	3683.938	0	3569.6
ILMN_1653205	1424.327	0	1820.745	0	1340.155	0	1607.514	0	948.9896	0	1931.555	0	794.1573	0	1527.125	0	2046.16	0	1571.083	0	2501.738	0	1340.923	0	1414.889	0	1512.375	0	943.2526	0	1376.726	0	1612.274	0	784.1069	0	1493.046	0	1191.088	0	2207.809	0	1547.024	0	1318.461	0	2296.038	0	1726.126
ILMN_1653207	45.24453	0.6442688	62.0642	0.2885376	66.59918	0.0513834	53.00309	0.3899868	56.23627	0.2674572	62.11007	0.1778656	48.25043	0.2121212	53.59519	0.3939394	60.73725	0.1581028	63.25763	0.2911726	59.19656	0.4466403	56.28802	0.2252964	47.75312	0.3649539	63.35188	0.2437418	52.24694	0.3306983	43.09017	0.9433465	52.19948	0.4650856	53.95766	0.2885376	54.77241	0.229249	64.07207	0.1673254	56.71849	0.5098814	61.80256	0.2055336	48.01441	0.6389987	61.65632	0.2332016	49.35998
ILMN_1653209	62.24319	0.0342556	76.99622	0.04216074	72.39948	0.03162055	68.4194	0.06982872	72.0807	0.0342556	71.06001	0.04874835	48.10176	0.2187088	68.28444	0.04479579	79.34033	0.03030303	73.6868	0.05797102	86.16256	0.03030303	65.49829	0.04479579	61.74043	0.04743083	75.73653	0.04216074	75.49639	0.02766798	69.40327	0.02766798	69.75488	0.03557312	63.22068	0.04743083	56.22817	0.1778656	67.95161	0.08432148	74.07552	0.03820817	56.26849	0.4967062	50.60141	0.4505929	65.91438	0.1251647	58.93701
ILMN_1653211	48.07038	0.4031621	56.01539	0.6495389	52.09382	0.6416337	51.56579	0.4624506	56.20693	0.2674572	64.07755	0.1212121	43.90558	0.4624506	54.64038	0.3465086	52.50269	0.5191041	57.56623	0.6021081	54.89182	0.715415	53.38749	0.3741766	50.90672	0.2042161	54.60813	0.7061924	42.97299	0.9090909	54.50496	0.3241107	56.84504	0.2042161	53.33551	0.3241107	52.63313	0.3280632	54.27102	0.7075099	57.2636	0.4690382	55.15125	0.5757576	51.92171	0.3544137	62.66293	0.1923584	53.56614
ILMN_1653220	487.1775	0	787.0989	0	354.3707	0	607.4164	0	606.5411	0	879.0851	0	433.6003	0	626.0994	0	659.8016	0	530.4054	0	880.1408	0	605.6263	0	672.0059	0	716.3298	0	490.8822	0	782.4142	0	1060.64	0	421.6787	0	846.5023	0	657.9248	0	1183.942	0	845.1394	0	614.4885	0	1133.752	0	859.5474
ILMN_1653228	55.21026	0.1027668	72.61625	0.06587616	62.61007	0.1225296	59.21127	0.1805007	63.22198	0.085639	60.19085	0.2411067	47.56009	0.2450593	65.54082	0.06060606	71.12463	0.05401845	72.26791	0.0685112	69.87454	0.1001318	51.90981	0.4743083	54.02703	0.1198946	70.25125	0.08036891	76.34612	0.02503294	62.38574	0.07378129	66.99334	0.04743083	59.6261	0.09354414	51.30071	0.4057971	60.66911	0.3083004	63.55444	0.1884058	75.5151	0.03293808	57.12975	0.1422925	67.74165	0.08827405	63.38335
ILMN_1653240	44.21141	0.715415	61.21683	0.3346508	55.3321	0.4334651	48.88205	0.5797101	53.07205	0.4848485	68.51547	0.07246377	42.88881	0.5494071	52.17765	0.4953887	53.70874	0.4479578	63.32867	0.2898551	53.8568	0.7720685	52.35902	0.4387352	42.07734	0.7812912	60.88763	0.3267457	60.03652	0.085639	45.83624	0.8326746	46.88492	0.7878788	56.19807	0.1831357	52.83783	0.314888	65.99671	0.1264822	55.04208	0.6403162	58.69434	0.342556	53.2455	0.2714097	65.99374	0.1212121	52.50333
ILMN_1653251	49.40318	0.3293808	62.52887	0.2727273	57.41701	0.3096179	40.72123	0.9314888	48.37989	0.7575758	65.07175	0.1067194	46.18958	0.2951252	51.24726	0.5546772	55.79938	0.3438735	64.97472	0.2187088	62.87636	0.2806324	53.2021	0.3833992	45.57561	0.5164691	66.00285	0.1528327	53.22749	0.2621871	45.1997	0.8708827	47.89594	0.7299078	54.18308	0.2740448	50.76425	0.4413702	52.0866	0.8339921	60.45437	0.2938077	59.19354	0.3162055	48.44482	0.6073781	53.93541	0.6772069	49.4515
ILMN_1653263	72.15392	0.02239789	88.16237	0.02108037	81.60994	0.01976285	87.5069	0.0171278	74.74754	0.03162055	93.34784	0.0171278	51.27385	0.1198946	99.96021	0.01317523	91.3346	0.0171278	86.40797	0.0171278	108.8029	0.01317523	67.62713	0.03030303	73.83334	0.01844532	89.72364	0.02108037	59.40738	0.09354414	62.89616	0.06719368	77.5418	0.02635046	58.06213	0.1238472	68.01005	0.03162055	61.60522	0.2621871	58.28895	0.4057971	57.14394	0.4387352	49.92167	0.5019763	81.71708	0.02239789	69.79142
ILMN_1653266	476.3329	0	637.6953	0	322.6556	0	774.004	0	716.9698	0	555.2751	0	549.3635	0	591.7999	0	575.7136	0	505.313	0	785.0765	0	486.8916	0	563.1321	0	470.1975	0	391.7747	0	623.347	0	769.6312	0	511.0062	0	646.7305	0	455.9176	0	755.449	0	545.8222	0	354.0836	0	526.8935	0	842.5453
ILMN_1653267	46.92058	0.4967062	47.69469	0.9762846	55.61403	0.4057971	58.09309	0.2042161	54.5201	0.3820817	55.24472	0.5230566	44.72307	0.4044796	61.94012	0.1001318	60.09651	0.1778656	66.03764	0.1818182	64.52922	0.2318841	49.84398	0.629776	45.9763	0.4940712	58.06566	0.5006588	54.17447	0.2147563	55.80159	0.259552	53.88527	0.3530962	48.34256	0.6666667	63.97848	0.04874835	70.99468	0.05533597	66.88631	0.1001318	61.56694	0.2134387	52.39028	0.3293808	58.64827	0.3768116	58.4946
ILMN_1653274	45.12328	0.6508564	70.63938	0.08695652	55.37839	0.4321476	54.65623	0.3162055	52.03946	0.5559947	55.15126	0.5349144	42.66773	0.5704875	59.45911	0.1449275	60.9719	0.1541502	65.32571	0.2055336	65.74438	0.2002635	54.54448	0.3109354	42.30755	0.7694334	51.4265	0.8498024	50.73874	0.4150198	56.56282	0.2121212	50.25714	0.599473	49.16084	0.5942029	48.80568	0.5770751	63.00227	0.2002635	61.41125	0.2555995	54.7888	0.6218709	54.27314	0.2384717	49.94778	0.8893281	63.63372
ILMN_1653276	52.41628	0.168643	73.88364	0.05270092	71.38876	0.03162055	53.65107	0.3623188	57.2089	0.2305665	72.74139	0.04347826	57.25119	0.03820817	62.80558	0.08695652	68.79102	0.06192358	63.47889	0.2885376	68.76308	0.1146245	73.9361	0.01844532	67.56887	0.02635046	64.20378	0.2042161	50.47086	0.4321476	60.62595	0.113307	77.5919	0.02635046	48.09743	0.685112	65.20421	0.04347826	60.73388	0.3043478	71.27169	0.05006588	72.2141	0.04216074	61.57025	0.05533597	65.06277	0.1357049	63.1113
ILMN_1653278	46.46464	0.5322793	56.53445	0.6205534	55.2235	0.4387352	49.40429	0.5586298	55.48232	0.3214756	54.1052	0.599473	50.62881	0.1304348	56.02216	0.2779974	59.17106	0.2081686	57.04153	0.6284585	60.75483	0.3662714	48.86271	0.7061924	53.37523	0.1330698	62.16809	0.2859025	49.94465	0.4729908	56.57159	0.2121212	50.42637	0.5810277	56.93564	0.1646904	58.05734	0.1251647	65.7523	0.1317523	60.11763	0.3069829	61.18282	0.2226614	46.83229	0.7233202	56.55781	0.5098814	69.47335
ILMN_1653282	45.22587	0.6469038	57.42152	0.5652174	51.95996	0.6495389	49.01656	0.5704875	53.90281	0.4334651	54.77524	0.5625824	38.51579	0.8748353	57.56654	0.2173913	51.72675	0.5823452	57.49173	0.6086956	55.32613	0.6943346	42.94559	0.9683794	42.15536	0.7760211	51.39822	0.8498024	50.01996	0.4677207	47.97526	0.7206851	57.26502	0.1910408	45.1727	0.8458498	44.80918	0.8537549	48.12138	0.9617918	48.04189	0.9578393	49.98851	0.8932806	40.76151	0.9749671	59.14362	0.3465086	43.77989
ILMN_1653283	195.4979	0	132.8621	0.006587615	154.1744	0.003952569	151.4569	0.001317523	177.1857	0	129.2478	0.005270092	118.206	0.002635046	169.7511	0.001317523	127.703	0.005270092	153.7219	0.002635046	125.4772	0.01054018	109.0382	0.006587615	174.7916	0	155.5484	0.006587615	112.284	0.01054018	116.5743	0.006587615	155.245	0.002635046	141.4826	0.001317523	170.7576	0.001317523	152.6055	0	139.0546	0.005270092	168.9284	0.003952569	108.0573	0.007905139	126.4945	0.009222661	177.8094
ILMN_1653286	45.31918	0.6363636	60.58096	0.372859	59.32018	0.2279315	47.80764	0.6389987	50.3831	0.6534914	60.7129	0.2134387	47.86005	0.2305665	59.70868	0.1383399	56.18365	0.3201581	66.5198	0.1673254	55.31735	0.6943346	48.91361	0.7048748	50.04457	0.2332016	60.18046	0.3662714	53.86782	0.229249	47.45709	0.7523057	56.96026	0.201581	58.04994	0.1251647	52.46904	0.3359684	55.61236	0.6192358	59.59692	0.3412385	54.7508	0.6258234	49.21848	0.5573123	66.71489	0.1040843	50.38445
ILMN_1653292	249.7973	0	302.8034	0	232.8451	0	271.358	0	236.9255	0	272.1992	0	219.6596	0	279.9299	0	211.3596	0	195.4924	0	203.8927	0.001317523	149.3905	0.001317523	112.0281	0.006587615	130.2073	0.007905139	96.81309	0.01449275	111.4189	0.007905139	139.7223	0.006587615	101.9625	0.007905139	248.3424	0	198.5159	0	193.3731	0	262.8306	0	157.9995	0	201.9937	0.001317523	212.1271
ILMN_1653310	48.92282	0.3491436	73.45815	0.05401845	72.50181	0.03162055	75.67544	0.03030303	70.87819	0.03820817	56.86544	0.4229249	46.72062	0.2700922	63.81404	0.07246377	71.85976	0.0513834	70.9333	0.08036891	70.55749	0.08827405	60.79916	0.08827405	63.64293	0.03557312	76.35528	0.04084321	54.49871	0.1976285	64.66777	0.05006588	68.07462	0.03952569	54.43583	0.2635046	56.10415	0.1844532	71.90766	0.04743083	62.98443	0.2002635	61.16368	0.2226614	62.40436	0.04611331	74.60366	0.03820817	64.45863
ILMN_1653314	51.01011	0.2226614	69.43905	0.1040843	70.6396	0.03293808	46.88822	0.6824769	54.29505	0.3952569	57.96488	0.345191	53.84526	0.06455863	53.71998	0.3847167	72.40267	0.05006588	58.81194	0.5375494	64.58679	0.2305665	55.64465	0.2476943	49.88476	0.2384717	70.77044	0.07509881	51.54247	0.3781291	62.05161	0.08168643	63.10854	0.07773386	53.26876	0.3293808	59.34797	0.0974967	67.56715	0.08959157	67.13503	0.09486166	56.56646	0.4848485	48.1867	0.627141	62.86466	0.1884058	67.11178
ILMN_1653319	285.6827	0	373.9956	0	298.8892	0	310.5689	0	267.3087	0	295.4471	0	186.5044	0	308.1785	0	298.9418	0	268.6587	0	295.1678	0	194.3431	0	245.5698	0	208.5374	0.001317523	150.978	0.002635046	129.3773	0.005270092	145.6518	0.003952569	107.1902	0.006587615	159.8318	0.002635046	133.7611	0.003952569	148.14	0.005270092	190.5261	0.001317523	112.5807	0.006587615	174.3475	0.002635046	139.6224
ILMN_1653324	38.56771	0.9736496	46.79739	0.9841897	53.36079	0.5599473	57.05445	0.226614	54.80323	0.3649539	53.75351	0.627141	39.8192	0.8115942	58.85728	0.168643	48.10703	0.8168643	55.78975	0.6996047	60.54639	0.3754941	53.36775	0.3768116	48.50511	0.3056653	55.65799	0.6442688	58.67812	0.1027668	52.54816	0.4295125	62.46049	0.08300395	44.95684	0.8550724	48.64511	0.5876153	70.60074	0.05928854	51.36203	0.8511199	63.56648	0.1567852	56.6583	0.1607378	51.40676	0.8366271	54.05145
ILMN_1653332	41.24337	0.8880106	50.70501	0.9051383	57.79609	0.2911726	47.91254	0.6324111	49.92311	0.6824769	54.27523	0.5876153	47.45067	0.2463768	51.89556	0.5125165	52.47665	0.5217391	62.35342	0.3241107	47.77088	0.9578393	57.26894	0.198946	42.10106	0.7799736	46.62666	0.9802371	47.48662	0.6508564	51.72097	0.4624506	44.05291	0.9156785	50.86774	0.4703557	46.81214	0.7233202	55.99212	0.5849802	55.84366	0.5770751	53.54354	0.7022398	48.92427	0.571805	57.88111	0.4242424	48.20343
ILMN_1653337	68.73448	0.02503294	71.40452	0.08036891	67.43784	0.04479579	72.95415	0.03820817	82.66267	0.01976285	80.66304	0.02766798	51.39626	0.1185771	70.77447	0.03689064	68.14629	0.06324111	76.80324	0.04084321	88.3772	0.02635046	65.15196	0.04874835	55.18515	0.09617918	62.79863	0.2635046	51.3277	0.3847167	57.92588	0.1594203	64.44646	0.06324111	61.52654	0.06192358	53.64799	0.2766798	76.12015	0.02635046	80.20874	0.02766798	74.49799	0.03557312	64.5006	0.03293808	61.07763	0.2661397	78.35499
ILMN_1653340	52.75771	0.1554677	63.61982	0.2384717	57.25925	0.3135705	51.3575	0.4690382	53.14158	0.4782609	68.59288	0.07246377	54.12601	0.06192358	63.7891	0.07246377	52.81554	0.5072464	69.16492	0.1093544	63.41209	0.2687747	72.04725	0.02108037	48.25378	0.3254282	60.22313	0.3649539	45.65436	0.7826087	55.15823	0.28722	63.95242	0.0685112	58.06535	0.1238472	55.83377	0.1910408	61.59353	0.2621871	63.92017	0.1765481	64.89992	0.1225296	61.76199	0.05533597	73.34005	0.04743083	59.70471
ILMN_1653342	137.4657	0.003952569	226.0235	0.001317523	121.924	0.009222661	139.3311	0.002635046	158.3794	0.001317523	152.2303	0.005270092	111.5904	0.003952569	155.7784	0.002635046	211.2779	0	159.5675	0.002635046	231.245	0	130.5513	0.002635046	135.9423	0.005270092	175.9015	0.003952569	137.3395	0.003952569	134.9705	0.005270092	203.0851	0	105.9529	0.006587615	111.9856	0.007905139	106.0383	0.01317523	139.0219	0.005270092	130.6479	0.009222661	89.69431	0.01054018	105.2113	0.01449275	159.5977
ILMN_1653347	42.6143	0.8221344	58.77488	0.4874835	52.49208	0.6192358	43.01702	0.8801054	49.71035	0.6916996	53.23681	0.6600791	43.43766	0.5006588	53.16789	0.4123847	53.27304	0.4808959	66.47331	0.1673254	58.03428	0.5256917	54.81546	0.2924901	41.48354	0.8089592	59.15173	0.428195	51.09456	0.3926219	49.59005	0.6034256	47.1392	0.7747036	49.83866	0.5533597	54.29114	0.2476943	56.83747	0.5349144	59.22752	0.3675889	51.56814	0.8260869	51.30526	0.3926219	63.50919	0.173913	54.51415
ILMN_1653352	54.29281	0.1198946	54.19301	0.7667984	50.3753	0.7391304	54.93443	0.3030303	63.70251	0.07509881	65.26678	0.1040843	49.81467	0.1554677	59.12487	0.1620553	59.31921	0.2042161	65.52271	0.2002635	60.62774	0.372859	50.55751	0.5849802	46.43379	0.4479578	59.86955	0.3833992	51.50427	0.3794466	57.87564	0.1594203	60.54095	0.1198946	58.3932	0.1185771	51.25906	0.4097497	63.46494	0.1897233	57.38553	0.4611331	57.93134	0.3899868	52.7061	0.3056653	62.75887	0.1910408	54.86295
ILMN_1653355	60.68093	0.04084321	68.57922	0.1212121	71.9847	0.03162055	55.14908	0.2977602	69.2212	0.04479579	61.83475	0.1818182	54.04096	0.06324111	62.01752	0.1001318	58.80428	0.2147563	76.56776	0.04216074	72.68375	0.07246377	61.36319	0.07773386	75.54826	0.0171278	72.80653	0.06060606	65.38654	0.04479579	69.28165	0.02898551	64.92189	0.05797102	66.72965	0.02635046	57.39573	0.140975	69.88212	0.06455863	68.43801	0.07378129	69.12052	0.06060606	58.83271	0.09617918	62.30022	0.2094862	57.90675
ILMN_1653358	40.77467	0.9064559	57.75212	0.5480896	57.37729	0.3109354	59.53038	0.1752306	57.22246	0.2305665	56.40393	0.4519104	46.47335	0.2859025	52.16749	0.4953887	53.78416	0.4426877	54.22032	0.7905138	66.55535	0.171278	52.82724	0.4097497	47.7057	0.3662714	61.1204	0.3162055	53.37439	0.2516469	53.51878	0.372859	60.9072	0.113307	50.67054	0.4901186	54.18461	0.2516469	61.69091	0.2582345	63.7593	0.1831357	60.16488	0.2648221	55.1325	0.2068511	60.732	0.2727273	51.37251
ILMN_1653367	569.0381	0	669.2689	0	422.5268	0	635.9901	0	780.4418	0	650.2237	0	434.3628	0	786.1349	0	820.5427	0	617.7164	0	644.0142	0	510.3872	0	593.5206	0	696.0766	0	479.5175	0	671.4081	0	1043.073	0	456.5798	0	717.6635	0	466.5833	0	825.5384	0	745.6465	0	504.586	0	855.9954	0	965.2769
ILMN_1653368	42.90612	0.8089592	63.74224	0.2305665	59.41154	0.2226614	43.9789	0.8432148	45.71503	0.8972332	53.46738	0.6429513	41.38225	0.6837944	48.23214	0.7641634	50.20193	0.6824769	65.78848	0.1884058	55.64766	0.6837944	62.48585	0.06982872	44.72029	0.5902503	61.19084	0.3135705	44.76767	0.8326746	49.78194	0.5876153	59.67852	0.1357049	53.08707	0.3386034	50.16722	0.4769433	51.89696	0.8432148	57.41289	0.455863	54.01369	0.6693017	45.29392	0.8155468	62.26092	0.2121212	47.27412
ILMN_1653369	44.13214	0.7193676	61.62888	0.314888	61.51882	0.14361	47.08744	0.6732543	54.80857	0.3649539	59.38902	0.2793149	44.6511	0.4150198	51.63052	0.5243742	58.32765	0.2345191	54.71531	0.7615283	56.27787	0.6429513	52.47837	0.4255599	53.3087	0.1357049	64.92304	0.1805007	51.34889	0.3847167	55.06719	0.2898551	49.95475	0.6152833	50.96763	0.4650856	48.28815	0.6113307	55.56746	0.6245059	62.6695	0.2108037	59.26424	0.3056653	50.75218	0.4387352	58.8783	0.3636364	58.00757
ILMN_1653372	49.3398	0.3306983	52.18315	0.85639	56.09808	0.3741766	42.67628	0.884058	54.62337	0.3781291	63.48675	0.1488801	44.67962	0.4123847	53.39136	0.4031621	66.52837	0.07641634	63.5841	0.284585	76.82027	0.05006588	58.35695	0.1567852	63.27589	0.03689064	65.21412	0.1699605	53.67046	0.2424242	56.96095	0.1963109	61.7623	0.0974967	54.10885	0.2806324	56.08768	0.1844532	60.75269	0.3030303	62.12595	0.2371542	63.67846	0.1501976	49.02241	0.5691699	59.1923	0.345191	56.18791
ILMN_1653376	94.88592	0.01054018	103.0325	0.01317523	77.18647	0.02371541	146.4434	0.001317523	96.62842	0.01185771	90.95075	0.01976285	74.9054	0.01317523	84.06628	0.0171278	98.47424	0.0171278	91.98255	0.01449275	102.1238	0.01581028	89.73654	0.009222661	98.53355	0.009222661	86.50121	0.02371541	73.83997	0.02898551	93.86655	0.009222661	103.1624	0.01449275	79.61899	0.01449275	62.24245	0.06587616	89.09199	0.01317523	93.62758	0.01581028	109.1258	0.01317523	65.19698	0.03162055	85.47939	0.02239789	92.8191
ILMN_1653378	48.48244	0.3807642	61.87599	0.3003953	65.00584	0.06719368	49.99415	0.5283267	66.39383	0.05270092	62.80651	0.1633729	47.94287	0.229249	51.96013	0.5085639	55.15644	0.3675889	75.86633	0.04611331	74.09851	0.05928854	51.471	0.5177866	49.29911	0.2621871	65.29076	0.1673254	54.86234	0.1857708	66.82744	0.03820817	53.93584	0.3504611	49.39759	0.5810277	55.46153	0.2002635	66.06646	0.1264822	65.66776	0.1291173	58.28447	0.370224	51.76622	0.3583663	71.1703	0.05533597	56.24432
ILMN_1653385	51.95556	0.1831357	61.05648	0.3412385	67.40163	0.04479579	56.88384	0.2318841	66.23415	0.05270092	66.17129	0.09486166	46.87167	0.2621871	53.51463	0.3992095	55.48642	0.3557312	60.30226	0.43083	66.57687	0.171278	54.37298	0.3201581	48.89975	0.2819499	69.91536	0.08300395	51.24896	0.3886693	54.88004	0.3003953	46.92568	0.7865613	57.95065	0.1277997	54.65943	0.2332016	64.14158	0.1673254	59.47308	0.3478261	55.64681	0.5507246	41.9548	0.9525692	66.03636	0.1198946	60.57365
ILMN_1653386	60.07608	0.04347826	78.50414	0.03293808	65.78004	0.05533597	46.06541	0.7233202	58.22727	0.2094862	68.90714	0.06982872	53.44992	0.0685112	62.01603	0.1001318	69.41867	0.05665349	80.67392	0.02503294	68.53592	0.1185771	55.88354	0.2358366	69.7173	0.02635046	70.04501	0.08168643	57.49499	0.1198946	65.93867	0.04084321	65.15875	0.05665349	64.18454	0.04084321	60.92366	0.08300395	85.2713	0.01581028	63.04107	0.198946	64.8283	0.1225296	54.17797	0.2397892	67.11389	0.09617918	56.11869
ILMN_1653390	62.49951	0.0342556	83.96205	0.02371541	68.03206	0.04084321	63.74493	0.1106719	60.06933	0.1581028	82.56586	0.02503294	58.4418	0.03557312	53.43895	0.4018445	90.17262	0.01844532	76.048	0.04611331	74.85577	0.05665349	61.73212	0.07509881	62.06369	0.04216074	83.52058	0.02503294	50.45818	0.4321476	50.59892	0.5309618	70.2103	0.0342556	60.80747	0.07378129	58.6498	0.1106719	68.97171	0.06982872	80.7385	0.02635046	67.51869	0.07773386	63.26994	0.04216074	83.00616	0.02239789	62.5351
ILMN_1653394	56.45094	0.07641634	63.50599	0.2437418	58.87937	0.2542819	60.8508	0.1449275	65.71162	0.05401845	55.95558	0.4822134	53.26065	0.07246377	53.08254	0.4150198	74.28965	0.04479579	71.82798	0.06982872	73.77296	0.06192358	56.99688	0.2068511	57.42523	0.07509881	69.83096	0.08827405	74.95613	0.02766798	67.68874	0.03557312	63.10506	0.07773386	59.37976	0.09486166	59.99036	0.09486166	66.28418	0.1225296	58.75938	0.3886693	64.41089	0.1343874	58.41284	0.1093544	62.67863	0.1923584	55.57233
ILMN_1653395	40.32642	0.9328063	55.8624	0.6600791	49.30246	0.7865613	37.9859	0.9815547	47.36479	0.8181818	49.82907	0.8590251	38.57047	0.8682477	41.99049	0.9815547	48.40514	0.8089592	53.87999	0.8129117	58.02707	0.5256917	50.5678	0.5849802	41.30521	0.8208169	56.86615	0.571805	47.17656	0.6798419	39.29169	0.9894598	44.73188	0.8932806	51.49403	0.4242424	53.11964	0.3003953	56.27169	0.5704875	55.15832	0.6337286	45.25826	0.9894598	49.14351	0.5625824	49.48154	0.9038208	46.38547
ILMN_1653404	274.9447	0	363.1079	0	338.5796	0	390.1384	0	324.4037	0	392.2567	0	251.9329	0	337.0794	0	364.8968	0	269.8546	0	406.5331	0	323.9716	0	333.7139	0	357.8144	0	295.9237	0	238.9313	0	336.2134	0	182.9973	0	242.0516	0	257.9881	0	317.8197	0	288.2989	0	164.8116	0	353.8536	0	394.6352
ILMN_1653410	58.67772	0.05270092	73.64012	0.05401845	72.41266	0.03162055	51.73001	0.4532279	62.99948	0.08959157	62.12337	0.1778656	49.39467	0.1660079	66.02445	0.05797102	69.2052	0.05665349	71.1375	0.08036891	66.20752	0.1805007	72.25289	0.01976285	55.74341	0.09090909	63.06269	0.2555995	64.95026	0.04743083	59.58161	0.1291173	58.65185	0.1646904	67.95859	0.02239789	67.08405	0.03293808	70.44656	0.05928854	73.10275	0.03952569	65.09562	0.115942	50.14328	0.4769433	66.25137	0.1146245	53.1963
ILMN_1653412	251.9974	0	294.4551	0.001317523	302.359	0	223.5629	0	205.5408	0	331.7891	0	286.9353	0	231.2149	0	314.5377	0	294.2668	0	417.0234	0	229.1153	0	304.7107	0	306.2422	0	199.3403	0	277.8179	0	339.5033	0	214.5663	0	412.0553	0	320.0088	0	416.548	0	263.6046	0	271.6927	0	360.3353	0	324.4324
ILMN_1653415	49.28535	0.3346508	58.48588	0.5072464	56.75133	0.3372859	48.90348	0.5797101	48.05409	0.7747036	61.25813	0.1884058	42.51085	0.5797101	56.09615	0.2766798	54.46482	0.4071146	62.78793	0.3030303	72.35562	0.07378129	50.89804	0.5612648	52.91233	0.1449275	62.71469	0.2635046	50.84945	0.4071146	54.93782	0.2977602	65.08952	0.05797102	53.65089	0.3017128	48.20488	0.6139657	55.10667	0.6561265	55.64006	0.5876153	56.17408	0.5006588	52.24253	0.3333333	53.62566	0.6956522	46.14988
ILMN_1653420	48.61696	0.3715415	47.24485	0.9802371	54.33825	0.4980237	41.30504	0.9183136	52.24173	0.5349144	45.78217	0.9670619	45.06319	0.3768116	50.58393	0.6100132	47.79633	0.8392622	55.18294	0.7312253	52.58671	0.8326746	44.91774	0.9104084	44.72614	0.5902503	50.82862	0.8801054	43.58931	0.886693	54.40152	0.3280632	49.31411	0.6640316	45.20457	0.8445323	44.89066	0.8445323	51.88097	0.8445323	50.41619	0.8945981	49.28078	0.9130435	47.97634	0.6403162	58.46553	0.3860343	45.64545
ILMN_1653428	43.59217	0.7575758	50.43203	0.9196311	49.29303	0.7865613	53.84024	0.3530962	46.9293	0.8392622	54.54066	0.5731225	35.32026	0.9789196	54.18964	0.3623188	49.92155	0.7022398	63.30553	0.2898551	45.51043	0.9868248	44.7862	0.9156785	43.65724	0.657444	50.80721	0.8801054	58.42707	0.1054018	51.47637	0.4769433	52.15879	0.4650856	43.73816	0.9064559	46.90656	0.7193676	55.22744	0.6482214	54.26472	0.6824769	55.62418	0.5507246	48.65651	0.5928854	51.85603	0.8115942	52.00895
ILMN_1653429	537.1791	0	574.2883	0	452.2591	0	640.7376	0	631.0731	0	537.4388	0	564.8839	0	538.4355	0	539.0095	0	546.6724	0	691.3052	0	432.5831	0	598.3313	0	574.6515	0	398.1578	0	507.6968	0	674.6465	0	396.0357	0	618.1965	0	388.8763	0	550.0993	0	521.2564	0	366.2758	0	507.3802	0	671.2579
ILMN_1653432	647.8228	0	563.6003	0	473.3419	0	471.8745	0	531.9719	0	458.2357	0	568.8422	0	689.6647	0	623.3734	0	717.1629	0	839.311	0	518.0533	0	533.2269	0	544.2627	0	404.4534	0	633.9905	0	727.212	0	525.9343	0	599.8752	0	577.373	0	545.7525	0	412.6276	0	364.02	0	397.1698	0	479.0476
ILMN_1653434	55.65018	0.09354414	76.75976	0.04479579	67.34379	0.04479579	79.44195	0.02371541	61.40332	0.1172596	65.80631	0.09881423	50.3545	0.1383399	58.12865	0.198946	60.06524	0.1791831	59.56849	0.483531	83.38988	0.03293808	67.75209	0.03030303	67.9763	0.02635046	78.29727	0.0342556	67.23528	0.03820817	77.54301	0.01976285	70.31945	0.0342556	67.22206	0.02635046	68.89565	0.02766798	78.57822	0.02108037	73.59451	0.03820817	84.97835	0.02371541	64.53703	0.03293808	83.5723	0.02239789	105.5074
ILMN_1653437	53.77684	0.1357049	57.97085	0.5322793	54.14539	0.5085639	47.68451	0.6442688	47.51472	0.8115942	55.27384	0.5217391	43.98251	0.4545455	53.73064	0.3833992	48.18522	0.8155468	62.74091	0.3043478	63.92727	0.2529644	54.99467	0.2832675	49.41163	0.259552	52.12439	0.8155468	50.18078	0.4492754	53.58984	0.370224	49.33642	0.6640316	56.28284	0.1818182	54.70676	0.2318841	53.67309	0.7549407	57.82511	0.4347826	59.84039	0.2753623	56.68634	0.1607378	64.25507	0.1567852	49.64008
ILMN_1653438	189.9132	0	299.1083	0	167.3522	0.001317523	268.7471	0	202.3325	0	234.0941	0	185.8945	0	214.3065	0	181.1044	0	171.2911	0.001317523	291.7433	0	152.117	0.001317523	167.7952	0	162.4289	0.006587615	145.2845	0.002635046	259.3969	0	293.7976	0	214.0915	0	270.1553	0	227.0607	0	314.7968	0	284.822	0	167.8328	0	294.0293	0	363.3415
ILMN_1653443	202.6641	0	220.1913	0.001317523	250.6438	0	186.7929	0	206.3273	0	159.4951	0.002635046	146.6062	0	200.0974	0	210.1006	0	215.3249	0	189.4586	0.001317523	149.6209	0.001317523	185.4716	0	225.2499	0	160.178	0.002635046	186.8686	0	222.1816	0	158.8941	0	187.379	0	156.5722	0	184.5838	0	176.8727	0.001317523	144.019	0.001317523	143.9651	0.007905139	140.8105
ILMN_1653447	51.36334	0.2147563	68.26781	0.1238472	58.35035	0.2714097	45.4711	0.7628459	56.68115	0.2516469	58.37169	0.3162055	51.45902	0.115942	55.2733	0.3096179	62.5137	0.1251647	54.9612	0.7417655	68.11574	0.1304348	54.93448	0.284585	45.23005	0.5428195	62.23327	0.2819499	67.58861	0.03689064	52.72257	0.4150198	49.03197	0.6772069	56.16487	0.1831357	48.14603	0.6179183	68.27242	0.08036891	66.81802	0.1014493	54.58933	0.6350461	50.61259	0.4505929	58.9393	0.3596838	56.19198
ILMN_1653453	48.91702	0.3517787	61.27261	0.3280632	53.3741	0.5573123	46.52518	0.6969697	49.97099	0.6785244	40.99437	0.9973649	37.70938	0.914361	47.49023	0.8089592	43.55649	0.9736496	44.6944	0.9947299	47.84697	0.9565217	37.43638	0.9986825	46.93629	0.4110672	54.06303	0.7444005	47.85095	0.6258234	47.65007	0.7417655	47.03543	0.7799736	48.30363	0.6679842	50.62856	0.4479578	61.58908	0.2621871	54.10081	0.6903821	56.96424	0.4519104	42.94486	0.9301713	55.74295	0.5612648	45.20592
ILMN_1653458	46.07706	0.5625824	57.47427	0.5625824	55.37739	0.4321476	48.27179	0.6166008	53.10883	0.4808959	47.10524	0.9367589	43.69574	0.4756258	50.89264	0.5770751	51.06445	0.6258234	56.7204	0.6429513	68.02821	0.1330698	42.07459	0.9749671	44.56959	0.599473	49.20866	0.9393939	51.09098	0.3926219	48.20018	0.6943346	53.53254	0.3807642	45.5881	0.8247694	47.57042	0.6613966	56.12088	0.5797101	63.29378	0.1923584	62.15331	0.1910408	52.45873	0.3241107	57.52362	0.4426877	52.38051
ILMN_1653459	48.27167	0.3913043	63.2457	0.2463768	51.64334	0.6679842	49.29692	0.5625824	58.80329	0.1910408	55.17128	0.5309618	41.17089	0.7009223	50.02244	0.6482214	57.04549	0.2793149	55.4702	0.715415	59.83069	0.4137022	55.76466	0.2411067	48.22345	0.3280632	57.42839	0.5388669	56.14801	0.1462451	42.33116	0.9604743	47.84694	0.7299078	54.85581	0.2463768	50.02353	0.483531	63.08766	0.198946	57.55929	0.4453228	54.58511	0.6350461	43.1332	0.9156785	54.41212	0.6469038	53.91803
ILMN_1653461	47.86284	0.4216074	55.01736	0.7167326	54.1584	0.5085639	50.79049	0.4914361	55.36029	0.3306983	51.07005	0.7997365	55.19619	0.0513834	47.90412	0.7773386	54.8327	0.3807642	58.09684	0.5731225	62.56903	0.2898551	45.09338	0.8998682	45.7499	0.5098814	52.75298	0.7997365	53.93835	0.2252964	50.45338	0.5401844	51.33901	0.5151515	52.76733	0.3504611	45.98092	0.7773386	60.38045	0.3241107	56.45936	0.5322793	52.38194	0.7852437	49.44599	0.544137	52.14101	0.7931489	53.11406
ILMN_1653463	62.4193	0.0342556	62.09966	0.2885376	52.69044	0.6047431	54.86598	0.3083004	53.28889	0.4637681	68.12779	0.07246377	50.86405	0.1264822	61.04601	0.1119895	61.04134	0.1515152	67.26801	0.14361	66.34755	0.1765481	54.38253	0.3188406	51.95476	0.1818182	64.39388	0.2028985	55.9315	0.1488801	49.92774	0.5797101	60.8859	0.113307	44.90852	0.85639	62.86667	0.05928854	64.61967	0.1541502	69.63085	0.06587616	67.55719	0.07773386	54.98486	0.2108037	63.68925	0.171278	60.68069
ILMN_1653466	98.38594	0.01054018	150.1268	0.005270092	123.7035	0.009222661	132.4987	0.005270092	110.161	0.007905139	139.4195	0.005270092	140.6702	0.001317523	149.849	0.003952569	167.81	0.002635046	270.0099	0	274.9225	0	178.2909	0	304.9617	0	274.5444	0	227.3855	0	270.7957	0	372.7798	0	264.2469	0	135.4656	0.006587615	174.199	0	162.1148	0.002635046	157.8786	0.005270092	145.1908	0.001317523	177.3422	0.001317523	260.5864
ILMN_1653468	52.89059	0.1528327	63.5177	0.2424242	57.31726	0.3135705	54.04597	0.3438735	57.01246	0.2411067	56.32415	0.455863	48.57134	0.1963109	64.34955	0.06719368	53.61305	0.458498	67.18735	0.1462451	62.68554	0.2885376	69.90968	0.02503294	46.09697	0.4795784	61.0515	0.3214756	52.52989	0.312253	54.86974	0.3017128	55.37162	0.28722	47.96429	0.6916996	52.86876	0.312253	57.86874	0.4637681	59.56042	0.345191	57.03741	0.4466403	53.58722	0.2621871	52.41902	0.7799736	51.56647
ILMN_1653469	5325.289	0	8022.445	0	6341.162	0	5370.797	0	4554.656	0	6030.17	0	4350.879	0	6930.452	0	7822.359	0	7437.043	0	6460.574	0	4641.686	0	5785.978	0	7259.391	0	3912.209	0	7567.906	0	7755.143	0	4513.683	0	7402.961	0	6345.81	0	7540.239	0	8557.808	0	8086.979	0	9465.885	0	11561.5
ILMN_1653470	52.30326	0.1765481	64.38152	0.2068511	56.77909	0.3320158	56.00409	0.2740448	54.32858	0.3939394	56.95797	0.4176548	39.34118	0.8392622	50.0266	0.6482214	53.83151	0.4400527	61.79029	0.3583663	53.25453	0.8036891	50.03673	0.6205534	47.42675	0.3794466	61.32577	0.3083004	40.42992	0.9617918	70.08984	0.02635046	50.31185	0.5915679	42.77273	0.9341239	49.67696	0.5125165	57.93513	0.4611331	61.04316	0.2648221	66.75204	0.08695652	61.93404	0.05006588	72.48174	0.04874835	48.89784
ILMN_1653471	47.42715	0.455863	61.37204	0.3227932	59.74134	0.2055336	45.98053	0.7299078	50.31549	0.6587615	62.45795	0.168643	44.6468	0.4150198	49.27197	0.6943346	55.81249	0.342556	58.67791	0.541502	65.33955	0.2121212	55.58782	0.2516469	45.65697	0.513834	65.30998	0.1673254	48.83545	0.5520422	44.71896	0.8880106	49.7545	0.6324111	54.35602	0.2661397	50.68701	0.4453228	61.52495	0.2661397	62.48142	0.2134387	50.77898	0.8603426	50.18359	0.4769433	58.52156	0.3833992	56.57576
ILMN_1653480	54.24912	0.1198946	78.85231	0.03293808	61.6741	0.140975	83.74847	0.01976285	72.47819	0.0342556	60.85133	0.2028985	56.03371	0.04611331	74.25382	0.03162055	71.08392	0.05401845	76.58581	0.04216074	68.06618	0.1330698	57.05278	0.2055336	55.15011	0.09617918	75.81795	0.04216074	55.73943	0.1554677	73.39418	0.02108037	65.07467	0.05797102	53.16206	0.3320158	71.82896	0.02371541	70.20737	0.06192358	67.91964	0.08300395	78.31929	0.03030303	76.05407	0.01581028	79.29169	0.02635046	75.0989
ILMN_1653494	61.757	0.0342556	82.03645	0.02635046	71.55154	0.03162055	67.13914	0.08300395	69.47728	0.04479579	69.14269	0.06455863	54.94399	0.05270092	64.4513	0.06719368	63.30255	0.113307	69.77213	0.1027668	87.81702	0.02898551	67.85932	0.02898551	50.08775	0.2305665	75.64002	0.04216074	80.36188	0.0171278	65.17722	0.04347826	64.53829	0.06060606	56.36879	0.1818182	53.18575	0.2924901	61.76313	0.256917	87.78333	0.01844532	73.42242	0.03689064	69.3643	0.02371541	85.13726	0.02239789	65.02355
ILMN_1653496	49.10641	0.342556	69.48164	0.1027668	59.85918	0.2042161	52.82776	0.3965744	50.11861	0.6732543	61.77917	0.1831357	47.47036	0.2463768	57.72621	0.2134387	59.49961	0.1963109	66.01643	0.1818182	73.4723	0.06324111	55.0172	0.2832675	60.4767	0.0513834	68.87936	0.1014493	58.4346	0.1054018	68.20898	0.03557312	71.69575	0.0342556	70.22008	0.01844532	96.24915	0.01317523	88.62549	0.01317523	111.8421	0.009222661	86.06136	0.02371541	68.4478	0.02503294	98.54058	0.01449275	95.86329
ILMN_1653498	50.57756	0.2503294	60.20604	0.3965744	51.80347	0.6548089	49.17067	0.5638999	52.34571	0.5309618	50.99907	0.801054	45.79743	0.3201581	46.06532	0.8774704	50.42657	0.6666667	59.32649	0.5046113	57.89681	0.5375494	50.31363	0.6034256	44.15594	0.6179183	59.25341	0.4229249	48.12448	0.6060606	55.893	0.2555995	53.73062	0.3649539	48.01899	0.6903821	51.80505	0.3754941	58.42173	0.4268775	58.5397	0.3952569	58.90462	0.3306983	48.72526	0.5876153	61.94062	0.2239789	59.1425
ILMN_1653500	44.37033	0.7035573	64.78784	0.1936759	49.0497	0.798419	38.00299	0.9802371	47.63601	0.8023716	53.26169	0.6561265	46.61159	0.2793149	50.3927	0.6245059	51.18857	0.6218709	47.82634	0.9868248	53.56447	0.7878788	50.49361	0.5902503	42.17706	0.7747036	55.20026	0.6772069	49.20808	0.5309618	52.52669	0.43083	46.63665	0.8036891	44.90226	0.85639	52.12102	0.3570487	62.62738	0.2108037	48.88658	0.9380764	55.25579	0.5704875	51.72018	0.3623188	63.78308	0.1699605	44.49579
ILMN_1653501	84.04044	0.01317523	128.0913	0.006587615	130.7386	0.007905139	103.1028	0.009222661	119.1645	0.007905139	104.8126	0.01185771	88.41799	0.009222661	109.7923	0.007905139	122.3032	0.005270092	111.9554	0.009222661	134.524	0.006587615	112.7413	0.006587615	88.42994	0.01317523	96.52298	0.01581028	107.0925	0.01054018	99.13865	0.007905139	108.5792	0.01185771	80.77274	0.01317523	94.29844	0.01317523	105.1514	0.01317523	117.4302	0.009222661	118.7371	0.01054018	102.3209	0.009222661	118.8348	0.01054018	106.5475
ILMN_1653504	101.2988	0.009222661	135.9386	0.006587615	117.3024	0.009222661	145.441	0.001317523	148.8198	0.002635046	147.558	0.005270092	87.0246	0.009222661	150.105	0.003952569	148.2704	0.003952569	116.3661	0.006587615	135.7626	0.006587615	109.4432	0.006587615	169.5584	0	155.4048	0.006587615	110.2688	0.01054018	158.5433	0.002635046	207.858	0	144.7766	0	224.1765	0	200.6074	0	319.0609	0	271.7566	0	166.2514	0	259.92	0	289.0833
ILMN_1653506	43.35514	0.7747036	61.9212	0.3003953	57.6718	0.2990777	51.68377	0.4532279	47.29706	0.8221344	55.10969	0.5349144	44.54433	0.4163373	50.48796	0.6152833	52.54611	0.5191041	61.7624	0.3583663	61.77372	0.3241107	53.99791	0.3399209	46.02802	0.4874835	55.53592	0.6495389	48.90412	0.5480896	50.08416	0.5691699	57.75175	0.1831357	61.76697	0.05665349	46.15462	0.7615283	60.57694	0.3096179	58.93431	0.3794466	51.84322	0.8129117	52.92944	0.28722	63.07281	0.1831357	56.33436
ILMN_1653514	118.013	0.005270092	138.0378	0.006587615	112.1577	0.009222661	88.37212	0.01581028	98.25573	0.01185771	101.7982	0.01317523	103.7221	0.003952569	124.5559	0.005270092	137.8792	0.003952569	115.528	0.006587615	124.5352	0.01054018	98.75405	0.006587615	110.1015	0.006587615	127.2958	0.007905139	96.82885	0.01449275	110.2615	0.007905139	118.4833	0.009222661	84.56473	0.01185771	122.064	0.007905139	103.4814	0.01317523	118.3288	0.009222661	141.0422	0.006587615	93.62851	0.01054018	129.8849	0.009222661	104.0547
ILMN_1653524	90.26192	0.01054018	79.22757	0.03293808	80.08229	0.02108037	139.0015	0.002635046	131.8672	0.005270092	90.6953	0.01976285	83.07533	0.009222661	96.3562	0.01449275	83.78969	0.02503294	99.16619	0.01185771	103.5563	0.01581028	64.97808	0.04874835	86.0696	0.01317523	77.62801	0.03820817	86.04294	0.01581028	99.62753	0.007905139	159.0842	0.002635046	80.21262	0.01317523	89.75144	0.01449275	91.80841	0.01317523	85.37361	0.01976285	82.96702	0.02503294	69.67181	0.02371541	115.0741	0.01185771	99.6843
ILMN_1653527	46.51417	0.5283267	64.39815	0.2068511	47.15768	0.884058	50.48624	0.5085639	48.65886	0.7391304	55.62711	0.4993412	51.51027	0.115942	52.39446	0.4782609	49.08457	0.7628459	60.82524	0.4084322	62.61079	0.2898551	53.73538	0.3504611	46.77967	0.4229249	70.67316	0.07509881	49.95176	0.4729908	50.44201	0.5401844	48.20165	0.7206851	52.00268	0.3952569	54.44962	0.2437418	51.81873	0.8471673	54.85723	0.6534914	55.72587	0.5428195	55.94331	0.1752306	53.50833	0.715415	54.33436
ILMN_1653529	370.5992	0	469.3954	0	306.0008	0	491.6039	0	411.1669	0	395.1787	0	312.2148	0	480.4108	0	443.5215	0	384.9215	0	418.519	0	305.0838	0	444.0547	0	391.1616	0	262.8047	0	372.4139	0	427.3027	0	288.0973	0	299.2254	0	249.8554	0	288.2844	0	296.0048	0	207.5873	0	283.2936	0	337.3624
ILMN_1653553	106.8783	0.007905139	175.5674	0.003952569	193.1644	0	129.8462	0.005270092	131.9335	0.005270092	145.8628	0.005270092	132.2696	0.001317523	142.9471	0.003952569	164.17	0.002635046	155.6996	0.002635046	181.1813	0.002635046	149.4173	0.001317523	115.8833	0.006587615	132.4219	0.007905139	95.52501	0.01449275	120.2233	0.006587615	162.712	0.002635046	120.7718	0.003952569	174.6803	0.001317523	135.0111	0.003952569	135.6436	0.007905139	94.82642	0.0171278	89.33382	0.01054018	90.23805	0.01976285	73.81086
ILMN_1653562	40.8848	0.8998682	52.82779	0.8313571	52.73857	0.6007905	50.73338	0.4927536	60.48046	0.1449275	50.87806	0.8076416	44.48735	0.4189723	50.1061	0.6429513	50.2746	0.6785244	59.82073	0.4703557	58.46951	0.4901186	56.15059	0.2305665	40.55605	0.8642951	54.66403	0.7061924	40.83392	0.9538867	53.17989	0.3847167	51.73646	0.4901186	46.33315	0.7773386	46.59231	0.7351779	61.16052	0.2832675	57.93338	0.4268775	58.71041	0.342556	48.84156	0.5757576	48.86368	0.9235837	54.69039
ILMN_1653566	40.00449	0.9407114	54.4716	0.7496706	44.44852	0.9538867	42.49321	0.886693	46.59982	0.8577075	44.691	0.9749671	32.82	0.9934124	46.6371	0.8471673	49.90537	0.7035573	46.50834	0.9907773	46.74237	0.9762846	43.91288	0.9459816	41.75432	0.801054	61.22778	0.3096179	47.72649	0.6324111	53.68768	0.370224	49.35801	0.6640316	49.55349	0.5744401	44.12941	0.8787879	56.62579	0.5428195	52.77556	0.7812912	51.3102	0.8392622	45.66713	0.7918314	47.63998	0.9499341	43.20766
ILMN_1653567	45.42124	0.6258234	60.5246	0.3754941	63.22095	0.1080369	48.16421	0.6192358	57.58936	0.2200263	53.72874	0.629776	48.3348	0.2068511	60.06897	0.1343874	58.52135	0.226614	58.62758	0.5428195	78.03615	0.04479579	54.74521	0.2951252	45.77206	0.5085639	53.96112	0.7523057	53.30876	0.2555995	46.91971	0.7839262	54.33612	0.3359684	58.15209	0.1238472	48.03902	0.6245059	67.26968	0.09486166	66.12285	0.1172596	60.72972	0.2358366	49.50557	0.5401844	61.60335	0.2384717	46.47576
ILMN_1653572	46.05443	0.5638999	63.54807	0.2424242	62.01085	0.1330698	44.30149	0.8247694	70.29241	0.03952569	55.16463	0.5309618	41.23284	0.6956522	54.64709	0.345191	49.96761	0.6969697	66.25124	0.173913	68.58794	0.1172596	50.72679	0.5770751	54.61546	0.1067194	76.13853	0.04084321	63.2464	0.05401845	52.89103	0.4018445	55.32078	0.2898551	58.497	0.115942	56.48195	0.1699605	53.59171	0.7562582	50.03648	0.9077734	56.61456	0.4782609	52.95378	0.28722	63.81252	0.1699605	52.44707
ILMN_1653573	55.52431	0.09354414	73.30394	0.05797102	54.22058	0.5032938	43.82774	0.8511199	61.08349	0.1277997	57.4966	0.3899868	48.85268	0.1857708	63.65471	0.07378129	60.95301	0.1554677	54.16638	0.7957839	66.88288	0.1633729	60.04171	0.1040843	42.7521	0.7325428	61.5955	0.2964427	55.21063	0.1765481	51.17368	0.4927536	53.00108	0.4137022	60.02554	0.085639	51.66863	0.3794466	64.69144	0.1528327	71.19373	0.05006588	60.40587	0.2503294	58.11256	0.115942	61.53708	0.2411067	54.70285
ILMN_1653575	53.62394	0.1383399	58.11828	0.5230566	63.2667	0.1067194	58.48258	0.2002635	56.54082	0.2542819	61.03408	0.1949934	45.66967	0.3241107	51.87383	0.5125165	52.62188	0.513834	90.13294	0.01581028	66.59148	0.171278	57.12954	0.2055336	52.77695	0.1488801	63.3277	0.2437418	57.51828	0.1198946	56.47783	0.2147563	60.74152	0.1185771	52.67448	0.3544137	65.48758	0.04084321	72.62669	0.03952569	64.1536	0.168643	60.16335	0.2648221	56.80604	0.1541502	58.67485	0.3754941	57.40289
ILMN_1653577	43.18329	0.7905138	61.75314	0.3043478	48.29507	0.8418972	45.20184	0.7773386	58.30875	0.2068511	54.40828	0.5810277	41.07574	0.7101449	52.70765	0.4505929	53.23711	0.483531	59.65125	0.4782609	56.64865	0.6218709	48.31484	0.7496706	42.61218	0.743083	59.98348	0.3794466	44.68483	0.8405797	49.02597	0.6389987	54.94701	0.3083004	44.40284	0.8735178	52.21902	0.3517787	58.17625	0.4505929	53.45457	0.7364954	49.05116	0.9222661	43.71307	0.8998682	50.44181	0.8722003	56.75707
ILMN_1653578	78.90473	0.01317523	86.47398	0.02108037	81.70026	0.01976285	73.1152	0.03820817	78.51952	0.02503294	75.74986	0.04084321	56.28868	0.04216074	83.10583	0.0171278	70.6236	0.05533597	84.5844	0.01844532	72.15158	0.07773386	78.04697	0.01581028	72.42937	0.02108037	78.99132	0.03293808	72.50018	0.02898551	80.41438	0.01976285	66.34233	0.04874835	73.87009	0.01581028	78.92578	0.0171278	78.77875	0.02108037	74.95916	0.03557312	79.11436	0.02635046	80.05393	0.01317523	79.92618	0.02635046	109.6728
ILMN_1653579	50.90113	0.229249	61.58376	0.3162055	62.44655	0.1251647	45.35444	0.7694334	53.29819	0.4637681	58.4968	0.3135705	38.2067	0.8893281	49.5327	0.6798419	52.50635	0.5191041	62.74251	0.3043478	69.72696	0.1027668	49.54176	0.6534914	47.59465	0.3689065	59.31338	0.4216074	52.96816	0.2766798	47.44961	0.7523057	55.88194	0.2463768	48.77339	0.6363636	49.60286	0.5151515	59.55596	0.370224	55.11422	0.6350461	60.27337	0.256917	48.54227	0.6034256	58.486	0.3860343	48.03913
ILMN_1653583	37.33495	0.9881423	40.93099	1	49.31175	0.7865613	43.7423	0.8577075	36.57618	0.9986825	49.96469	0.85639	35.38247	0.9776021	44.62742	0.9301713	44.51509	0.9565217	58.35228	0.5573123	53.96558	0.7641634	47.44036	0.798419	38.33784	0.942029	56.34919	0.5981554	45.39024	0.7971014	41.84239	0.969697	40.96876	0.9802371	49.01976	0.6086956	44.49191	0.8656126	49.48294	0.9314888	51.29333	0.85639	53.47544	0.7088274	37.16622	0.9973649	51.87777	0.8115942	47.96064
ILMN_1653591	40.0647	0.9407114	58.53807	0.5019763	66.12202	0.05401845	57.70771	0.2121212	53.54831	0.4532279	63.75232	0.1370224	43.16969	0.5270092	50.9284	0.5770751	53.59221	0.458498	61.30548	0.3768116	65.722	0.201581	59.14663	0.1330698	47.25323	0.3873518	66.69279	0.140975	60.28658	0.085639	53.88644	0.3610013	52.13412	0.4650856	45.60787	0.8221344	58.6314	0.1106719	60.6519	0.3083004	59.09079	0.3741766	53.08019	0.7378129	54.69403	0.2200263	57.69575	0.4334651	46.92126
ILMN_1653599	2612.125	0	4453.69	0	2640.336	0	4046.266	0	3378.687	0	4608.821	0	2866.544	0	4064.582	0	5717.56	0	3684.154	0	5755.602	0	3884.708	0	3623.207	0	4116.403	0	2658.529	0	3845.644	0	5539.161	0	2104.408	0	3111.71	0	1969.926	0	4109.747	0	3397.982	0	2452.929	0	4137.134	0	4110.638
ILMN_1653601	117.8403	0.005270092	101.9503	0.01317523	92.59215	0.01185771	159.3459	0.001317523	138.9065	0.005270092	103.7639	0.01185771	97.3205	0.003952569	106.3885	0.007905139	127.2947	0.005270092	121.6037	0.005270092	94.9537	0.01844532	98.23864	0.006587615	126.9621	0.006587615	105.5849	0.01054018	94.18437	0.01449275	112.23	0.007905139	148.0905	0.003952569	90.89068	0.01054018	103.5457	0.01185771	95.95999	0.01317523	119.2756	0.009222661	113.0682	0.01317523	81.09595	0.01317523	91.90959	0.01844532	123.0545
ILMN_1653603	50.89511	0.229249	73.67186	0.05401845	55.53825	0.4137022	56.94887	0.2318841	59.70385	0.1620553	56.8977	0.4216074	59.04961	0.03293808	59.11517	0.1633729	51.81335	0.5744401	63.21566	0.2911726	50.45911	0.9235837	54.8722	0.2885376	52.29418	0.168643	55.66479	0.6442688	54.72807	0.1884058	50.55157	0.5335968	56.40386	0.226614	44.21605	0.8827404	63.67117	0.05006588	62.07169	0.2332016	60.63203	0.284585	54.55092	0.6389987	52.81973	0.2951252	56.84092	0.4940712	45.30767
ILMN_1653607	45.85615	0.5770751	64.63359	0.1963109	65.45382	0.05928854	51.92812	0.4426877	54.9066	0.3557312	64.17911	0.1198946	53.45203	0.0685112	51.93334	0.5098814	69.14378	0.05665349	84.58898	0.01844532	45.5697	0.9868248	55.43386	0.2582345	50.37591	0.2226614	62.69048	0.2635046	49.86643	0.4808959	61.76931	0.08695652	59.59658	0.1370224	54.15425	0.2779974	61.03834	0.08168643	62.9574	0.2002635	59.28411	0.3610013	60.45439	0.2463768	54.80438	0.2147563	55.23185	0.6034256	50.52335
ILMN_1653612	527.3007	0	537.7975	0	258.6933	0	911.9721	0	653.691	0	603.3082	0	380.5775	0	580.7878	0	518.1056	0	358.1213	0	708.3424	0	403.7659	0	500.5464	0	453.8208	0	420.1082	0	506.0799	0	740.9523	0	248.1207	0	516.7855	0	342.3888	0	833.2484	0	430.9969	0	223.2653	0	493.8533	0	540.564
ILMN_1653613	107.8269	0.007905139	149.5133	0.005270092	93.12714	0.01185771	181.8352	0.001317523	135.635	0.005270092	158.863	0.003952569	138.9381	0.001317523	140.2753	0.003952569	170.7731	0.001317523	127.2051	0.003952569	192.9724	0.001317523	125.7048	0.002635046	150.1651	0.002635046	157.0991	0.006587615	106.4695	0.01185771	147.6475	0.003952569	177.9315	0.002635046	86.17749	0.01185771	125.7511	0.007905139	116.2328	0.009222661	144.7012	0.005270092	128.2323	0.009222661	92.40921	0.01054018	133.4416	0.009222661	121.3004
ILMN_1653615	52.72548	0.1554677	67.237	0.1396574	51.7883	0.6548089	46.97693	0.6772069	55.61436	0.312253	53.83118	0.6179183	48.99702	0.1805007	54.38451	0.3517787	59.78312	0.1884058	57.59916	0.6007905	51.53624	0.8787879	54.38622	0.3188406	43.49408	0.6758893	59.01193	0.4361001	42.15285	0.9288538	54.99007	0.2964427	50.14116	0.6100132	54.0597	0.284585	43.3743	0.9064559	64.63322	0.1541502	55.34461	0.6152833	54.77695	0.6245059	55.30717	0.201581	50.78059	0.8590251	52.91637
ILMN_1653618	856.8746	0	972.8668	0	467.8009	0	1246.221	0	938.3636	0	755.5261	0	846.1038	0	946.1039	0	764.3062	0	643.1151	0	802.4919	0	455.2528	0	674.7991	0	499.4535	0	368.3486	0	617.9915	0	669.8958	0	498.2891	0	792.1218	0	584.6821	0	709.0871	0	932.2956	0	501.4686	0	727.9587	0	958.9767
ILMN_1653622	51.16889	0.2200263	62.71149	0.2648221	57.55798	0.3017128	59.72903	0.1673254	67.093	0.0513834	64.6358	0.115942	54.90704	0.05270092	59.32541	0.1475626	75.26044	0.04216074	69.40767	0.1080369	70.68533	0.08827405	57.04221	0.2068511	60.58971	0.05006588	67.52071	0.1291173	48.77509	0.5533597	60.29659	0.115942	57.45038	0.1884058	54.51075	0.259552	63.16693	0.05533597	68.8571	0.07246377	60.82879	0.2740448	53.28865	0.7180501	49.24729	0.5533597	62.11325	0.2173913	55.61579
ILMN_1653628	44.17176	0.7180501	49.44796	0.9472991	50.65853	0.7220026	54.233	0.3399209	59.98507	0.1594203	55.97286	0.4795784	42.01902	0.6258234	50.03985	0.6469038	48.71557	0.7931489	65.66084	0.1949934	60.47502	0.3820817	49.81785	0.6337286	38.8471	0.9288538	56.5497	0.5862978	45.57479	0.7878788	54.26949	0.3372859	48.38035	0.7048748	48.75032	0.6363636	51.89344	0.3675889	50.83537	0.886693	55.0644	0.6376812	56.92054	0.4519104	50.87371	0.428195	60.74406	0.2727273	45.35448
ILMN_1653636	44.20468	0.7167326	61.41666	0.3227932	57.88579	0.2911726	44.89748	0.7905138	60.5537	0.14361	52.94059	0.6719368	47.77841	0.2358366	58.7137	0.173913	53.36525	0.4782609	65.08302	0.2147563	57.05779	0.5942029	51.15243	0.5401844	41.37081	0.8181818	59.78504	0.3847167	45.95198	0.7720685	51.44237	0.4769433	54.31683	0.3386034	44.2424	0.8814229	54.83204	0.2252964	57.08123	0.5256917	51.81884	0.8313571	56.37003	0.4914361	60.29637	0.07378129	52.99669	0.7496706	47.77066
ILMN_1653646	136.5478	0.003952569	143.5797	0.006587615	114.7613	0.009222661	121.5967	0.006587615	136.0565	0.005270092	97.28169	0.01317523	91.18036	0.007905139	131.4697	0.005270092	125.7085	0.005270092	123.3723	0.005270092	124.6769	0.01054018	104.6515	0.006587615	104.1972	0.007905139	147.3047	0.006587615	116.1817	0.009222661	130.7313	0.005270092	142.4757	0.006587615	109.5971	0.005270092	119.6437	0.007905139	110.2423	0.01185771	134.7992	0.007905139	132.1033	0.007905139	127.1688	0.002635046	143.5553	0.007905139	121.5482
ILMN_1653648	40.86492	0.8998682	52.1543	0.85639	57.66853	0.2990777	48.78489	0.5849802	59.19862	0.171278	44.76067	0.9749671	42.94092	0.5454546	48.69847	0.7272727	42.36954	0.9881423	65.04023	0.2173913	60.29166	0.3873518	46.55965	0.8366271	48.90226	0.2819499	54.47309	0.71278	52.18742	0.3320158	47.07499	0.7720685	46.89038	0.7878788	54.24475	0.2727273	44.7687	0.8577075	54.97943	0.6679842	58.24576	0.4071146	50.35203	0.8695652	45.42375	0.8076416	53.13329	0.7417655	59.77163
ILMN_1653650	53.59673	0.140975	59.31731	0.4479578	58.51256	0.2687747	50.54454	0.5046113	57.2122	0.2305665	55.38643	0.5177866	51.01139	0.1238472	59.56679	0.14361	54.06448	0.4347826	66.32014	0.1699605	61.59232	0.3359684	61.08315	0.08432148	53.24992	0.1370224	71.16177	0.07246377	53.37917	0.2516469	56.39485	0.2200263	53.16819	0.4031621	47.25737	0.7325428	60.05931	0.09354414	62.54065	0.2121212	65.80071	0.1238472	69.33811	0.05797102	59.90601	0.07641634	59.92984	0.3056653	53.35275
ILMN_1653652	48.89556	0.3530962	56.60577	0.6179183	56.03214	0.3754941	46.34498	0.71278	49.55111	0.6956522	52.89093	0.6758893	37.3172	0.9301713	56.47714	0.2648221	51.84285	0.5731225	49.00136	0.972332	55.05266	0.7061924	49.00476	0.6969697	48.93275	0.2819499	54.7743	0.6996047	50.84309	0.4071146	47.39658	0.7536232	56.50174	0.2239789	53.69027	0.3003953	50.37358	0.4637681	56.59869	0.544137	63.72246	0.1857708	52.88911	0.7523057	50.69287	0.4453228	54.46435	0.6455863	52.68111
ILMN_1653660	55.83307	0.09354414	55.29047	0.6996047	52.67986	0.6047431	52.77771	0.3992095	50.34198	0.6561265	50.85659	0.8076416	44.51705	0.4176548	48.7067	0.7272727	49.64685	0.7272727	60.94201	0.400527	54.18113	0.7536232	51.92767	0.4716733	49.75168	0.2476943	59.40357	0.4123847	45.18482	0.8036891	52.31985	0.4387352	53.10449	0.4057971	47.13807	0.7364954	44.08958	0.8814229	62.09434	0.2318841	60.44332	0.2938077	56.0815	0.5046113	55.54142	0.1884058	58.92891	0.3610013	59.8788
ILMN_1653665	45.17799	0.6469038	57.64921	0.5533597	49.41866	0.7826087	43.80507	0.8524374	49.08518	0.7206851	46.86079	0.9433465	43.13562	0.5322793	60.78198	0.1185771	58.62916	0.2213439	57.18817	0.6218709	48.30178	0.9525692	57.14441	0.2055336	46.25174	0.4690382	57.88179	0.5098814	40.71689	0.9565217	54.73333	0.3056653	44.44016	0.9051383	44.89655	0.85639	54.62565	0.2371542	57.86982	0.4624506	62.90388	0.2002635	64.45895	0.1304348	52.28589	0.3333333	57.55144	0.4426877	45.10927
ILMN_1653666	55.72876	0.09354414	68.03342	0.1277997	57.02486	0.3188406	58.50891	0.198946	63.41716	0.08300395	65.56152	0.1027668	52.56219	0.08300395	60.08371	0.1343874	53.10818	0.4927536	78.59337	0.03293808	77.73611	0.04611331	54.25078	0.3280632	55.38728	0.09222662	61.92606	0.2898551	61.18461	0.06587616	54.43505	0.3267457	65.63865	0.05401845	43.86505	0.8998682	51.96561	0.3636364	63.52378	0.1884058	52.7021	0.7839262	59.86639	0.2753623	47.74083	0.6561265	60.99101	0.2687747	61.00635
ILMN_1653667	58.808	0.0513834	75.64942	0.04743083	69.0767	0.03820817	55.7006	0.2793149	65.84801	0.05401845	76.16137	0.03820817	52.60928	0.08300395	63.36213	0.07905138	67.50208	0.06719368	71.95412	0.06982872	71.87152	0.08168643	54.29769	0.3267457	58.45175	0.06455863	75.00951	0.04743083	52.21806	0.3306983	66.58261	0.03820817	71.80724	0.0342556	70.21731	0.01844532	63.68554	0.05006588	72.6245	0.03952569	69.32914	0.06982872	68.61585	0.07114624	57.21475	0.1422925	76.70639	0.03293808	64.84463
ILMN_1653670	47.59759	0.4400527	56.68665	0.6126482	49.47588	0.7826087	52.37597	0.4229249	57.22929	0.2305665	60.2237	0.2411067	47.85559	0.2305665	53.28201	0.4044796	52.04363	0.5599473	68.71996	0.115942	62.95405	0.2793149	50.09466	0.6166008	44.63864	0.5942029	51.53652	0.8392622	46.2898	0.7483531	50.08652	0.5691699	51.81108	0.4848485	51.52261	0.4202898	49.18312	0.5494071	55.55317	0.6245059	62.79544	0.201581	53.98182	0.6732543	49.71911	0.5191041	61.53912	0.2411067	53.85366
ILMN_1653678	39.06126	0.9644269	54.45156	0.7496706	55.33923	0.4334651	51.67801	0.4532279	56.79855	0.2476943	62.62016	0.1660079	41.48256	0.6732543	52.16543	0.4953887	47.37562	0.8616601	52.96384	0.8511199	55.90515	0.6640316	50.8353	0.5665349	41.49257	0.8089592	57.36232	0.544137	52.37727	0.3227932	49.38552	0.6126482	47.99397	0.7272727	50.44041	0.5059289	48.1922	0.6166008	62.98012	0.2002635	61.29168	0.259552	60.1524	0.2648221	55.6797	0.1831357	58.01344	0.4123847	54.72354
ILMN_1653687	58.40915	0.05533597	83.87192	0.02371541	73.07578	0.03030303	59.61354	0.173913	67.5643	0.04611331	63.40502	0.1515152	51.91356	0.1080369	65.67399	0.06060606	64.20206	0.1040843	73.10565	0.06192358	79.36662	0.04216074	56.28873	0.2252964	78.74325	0.01317523	58.51897	0.4743083	69.97114	0.03293808	64.56068	0.0513834	80.08427	0.02239789	59.93925	0.085639	73.59869	0.02371541	67.9493	0.08432148	65.90604	0.1225296	65.83412	0.0974967	51.28905	0.3939394	70.41917	0.06060606	61.87602
ILMN_1653704	47.13586	0.4795784	57.01548	0.5849802	60.90049	0.1673254	42.72187	0.8827404	51.53423	0.5849802	54.98426	0.5428195	41.37648	0.6837944	55.45766	0.3056653	51.1807	0.6231884	60.53218	0.4255599	59.28497	0.4440053	49.86548	0.6284585	41.47136	0.8102767	59.1445	0.428195	49.75567	0.4953887	49.5094	0.6073781	49.89883	0.6192358	53.63507	0.3017128	50.21476	0.4729908	57.05999	0.5270092	59.96792	0.3201581	63.84949	0.14361	48.52365	0.6047431	54.05664	0.6666667	53.48407
ILMN_1653708	837.4656	0	1120.689	0	757.4729	0	924.2266	0	996.0933	0	1167.076	0	899.7596	0	1017.513	0	985.3499	0	1042.911	0	1107.08	0	929.3524	0	1199.298	0	1080.167	0	596.9875	0	1013.194	0	1123.627	0	851.7322	0	1539.895	0	1055.94	0	1273.32	0	1590.701	0	1148.397	0	1482.817	0	1101.927
ILMN_1653709	597.571	0	572.6142	0	307.8143	0	706.5703	0	589.0371	0	663.716	0	326.881	0	588.4823	0	719.1079	0	359.7724	0	577.5615	0	383.3047	0	417.6134	0	568.0953	0	383.7317	0	406.8349	0	632.202	0	263.6372	0	377.088	0	288.3767	0	539.8371	0	585.6834	0	378.2411	0	604.9845	0	753.2871
ILMN_1653711	813.1437	0	1254.087	0	763.2518	0	932.2922	0	1054.154	0	1013.939	0	736.7372	0	963.3928	0	867.7939	0	638.9409	0	828.9025	0	602.9691	0	594.4804	0	523.8118	0	333.675	0	317.977	0	364.3456	0	242.6607	0	642.0531	0	481.8192	0	731.5861	0	725.1947	0	555.5317	0	707.2366	0	917.8719
ILMN_1653712	240.3096	0	365.3296	0	196.4612	0	228.4159	0	240.9598	0	274.5913	0	166.1151	0	265.4571	0	315.2819	0	264.1502	0	341.5206	0	192.6684	0	161.598	0.001317523	255.4834	0	146.7682	0.002635046	148.203	0.003952569	196.4453	0	112.3708	0.005270092	123.885	0.007905139	113.4454	0.01054018	120.0028	0.009222661	244.7802	0	185.5363	0	265.7012	0	201.3716
ILMN_1653716	50.70292	0.2411067	67.11162	0.14361	51.53781	0.6706192	51.84584	0.4453228	45.90807	0.8919631	51.00742	0.801054	43.80516	0.4664032	57.60933	0.2160738	52.73008	0.5098814	65.70811	0.1923584	53.35504	0.801054	53.59253	0.3623188	41.66616	0.8023716	62.0664	0.2898551	48.52561	0.5757576	46.92385	0.7839262	54.21667	0.342556	48.00648	0.6903821	45.71716	0.7971014	52.9643	0.7931489	51.10935	0.8603426	54.71209	0.627141	47.35962	0.6811594	58.77891	0.3689065	48.80268
ILMN_1653718	360.4005	0	497.1251	0	403.8728	0	372.5669	0	408.367	0	377.0549	0	391.2606	0	476.4375	0	447.0636	0	432.4306	0	412.4662	0	322.101	0	463.722	0	416.1016	0	297.5602	0	311.613	0	286.3635	0	234.1306	0	321.9625	0	275.9051	0	257.4868	0	346.613	0	259.0333	0	326.0689	0	404.9248
ILMN_1653719	135.1004	0.003952569	210.0476	0.001317523	189.8055	0	213.26	0	205.793	0	235.9366	0	140.8501	0.001317523	155.5836	0.003952569	190.6783	0	181.7903	0	264.8934	0	172.0165	0	182.0288	0	218.9763	0	206.6421	0	166.4619	0.001317523	218.7849	0	161.5076	0	299.0501	0	250.2233	0	462.6279	0	359.8846	0	220.3035	0	538.4092	0	348.9398
ILMN_1653724	47.28679	0.4703557	60.09866	0.400527	58.28945	0.2727273	56.70971	0.2384717	55.38266	0.3306983	55.66607	0.4967062	47.90287	0.229249	54.27993	0.3583663	60.34222	0.1673254	66.6882	0.1633729	55.18318	0.6996047	53.38148	0.3754941	48.654	0.2977602	60.50635	0.3465086	52.88729	0.2832675	62.92365	0.06719368	56.87204	0.2042161	55.18499	0.2318841	59.34048	0.0974967	61.28465	0.2766798	58.47806	0.397892	62.05385	0.1976285	56.82698	0.1528327	65.93253	0.1251647	55.56446
ILMN_1653728	64.27962	0.02898551	78.90286	0.03293808	80.67224	0.01976285	78.0243	0.02371541	50.45992	0.6495389	69.79646	0.05533597	58.302	0.03557312	65.86425	0.05928854	74.10086	0.04611331	83.57109	0.01976285	75.22551	0.05533597	64.84622	0.05006588	62.26091	0.04216074	73.74564	0.05270092	57.43582	0.1212121	68.33504	0.03293808	61.01123	0.1106719	63.07854	0.04874835	64.01519	0.04874835	74.33518	0.03162055	74.63139	0.03557312	89.37207	0.0171278	66.75733	0.02766798	80.89792	0.02371541	58.60111
ILMN_1653730	70.50588	0.02239789	90.78254	0.01976285	74.3434	0.02766798	65.81942	0.09354414	74.54009	0.03162055	62.02088	0.1791831	74.04191	0.01449275	82.52314	0.0171278	89.9958	0.01844532	99.77243	0.01185771	98.78049	0.0171278	83.8115	0.01185771	86.25703	0.01317523	103.7659	0.01185771	70.54836	0.03162055	72.31114	0.02108037	91.87189	0.01449275	69.8539	0.01976285	81.30746	0.01581028	84.14682	0.0171278	77.40029	0.02898551	76.66088	0.03162055	68.62247	0.02503294	82.71684	0.02239789	67.14031
ILMN_1653738	80.50785	0.01317523	91.44942	0.01976285	79.48645	0.02108037	97.75283	0.01185771	114.5561	0.007905139	71.25605	0.04874835	61.84966	0.02898551	81.99722	0.0171278	94.87486	0.0171278	105.3645	0.009222661	88.66195	0.02503294	82.19549	0.01317523	76.79352	0.01581028	93.26113	0.01976285	84.27491	0.01581028	85.11269	0.01449275	87.65483	0.01449275	78.76668	0.01449275	71.84444	0.02371541	71.84052	0.04743083	72.76939	0.03952569	86.45697	0.02239789	52.84041	0.2938077	82.08009	0.02239789	89.57948
ILMN_1653742	48.26663	0.3913043	61.3232	0.3254282	51.53294	0.6706192	52.06421	0.4347826	54.58234	0.3781291	64.55354	0.1185771	56.25393	0.04347826	49.79869	0.6679842	58.65025	0.2200263	66.09875	0.1805007	58.65205	0.4756258	52.07877	0.4571805	49.28086	0.2621871	60.2271	0.3636364	50.26851	0.4479578	55.36229	0.2806324	55.16034	0.2990777	53.03027	0.3412385	52.52176	0.3306983	57.43906	0.5059289	66.17461	0.1146245	60.17981	0.2648221	53.15013	0.2740448	67.93017	0.085639	52.67257
ILMN_1653744	39.96752	0.9433465	49.86046	0.9354414	47.81501	0.8590251	42.61428	0.886693	48.05162	0.7747036	57.43984	0.3926219	34.88676	0.9868248	46.81586	0.8392622	47.87836	0.8300395	57.78883	0.5889328	52.32498	0.8432148	43.90506	0.9459816	44.09082	0.6205534	53.74489	0.7615283	37.39351	0.9934124	42.59986	0.9538867	46.56551	0.8089592	41.29432	0.9591568	46.38338	0.7496706	53.61063	0.7549407	57.97726	0.4229249	48.17111	0.9472991	41.74921	0.9538867	54.03184	0.6706192	48.77309
ILMN_1653745	44.35004	0.7061924	60.70008	0.3649539	50.85437	0.71278	47.17197	0.6679842	46.99889	0.8366271	54.72607	0.5638999	46.83377	0.2635046	53.31251	0.4044796	51.47372	0.5981554	58.91472	0.5283267	67.00078	0.1594203	51.91243	0.4743083	50.59583	0.2147563	63.79047	0.2226614	49.89472	0.4795784	49.59703	0.6034256	55.06459	0.2990777	51.10995	0.4505929	46.12317	0.7641634	58.83143	0.4097497	58.13713	0.4137022	58.34618	0.3662714	50.29956	0.4743083	58.04263	0.4084322	51.08377
ILMN_1653748	44.10143	0.7220026	50.69094	0.9077734	50.21769	0.743083	43.02766	0.8801054	47.44637	0.8129117	52.7604	0.6811594	41.07383	0.7114624	48.2508	0.7641634	44.82368	0.9472991	49.79963	0.9578393	55.90384	0.6640316	50.87345	0.5625824	43.00857	0.7088274	53.22764	0.7865613	49.18251	0.5322793	46.84224	0.7878788	43.19996	0.9380764	55.02727	0.2384717	46.74398	0.7246377	53.37082	0.7773386	63.84232	0.1818182	54.51722	0.6403162	41.59267	0.9591568	49.72174	0.8972332	47.42304
ILMN_1653750	43.8024	0.7404479	50.31841	0.9209486	52.00343	0.6482214	56.518	0.2490119	48.7856	0.7325428	57.93876	0.3465086	41.53288	0.6679842	54.61171	0.3478261	48.28449	0.8115942	66.58511	0.1660079	59.6625	0.4216074	55.95454	0.2345191	38.28184	0.942029	63.30751	0.2437418	51.85765	0.3517787	48.09552	0.7035573	50.46955	0.5797101	50.31504	0.5164691	44.81062	0.8537549	49.34388	0.9328063	61.11864	0.2621871	50.28314	0.8735178	47.23693	0.6943346	50.61376	0.8682477	48.12933
ILMN_1653760	52.83963	0.1541502	59.56752	0.4295125	63.25731	0.1080369	46.48825	0.6982872	49.35243	0.7061924	59.10222	0.2859025	45.71706	0.3241107	47.05753	0.828722	47.19296	0.8722003	67.84797	0.1304348	57.65768	0.5494071	47.55278	0.7931489	46.58463	0.4361001	65.26517	0.168643	46.27638	0.7496706	56.6042	0.2108037	52.16732	0.4650856	46.10244	0.7931489	50.02692	0.4822134	52.00199	0.8379447	58.15688	0.4123847	52.24141	0.7944664	47.41177	0.6798419	52.24854	0.7891963	63.28747
ILMN_1653761	44.11158	0.7206851	57.26979	0.5744401	58.54934	0.2687747	46.18966	0.7193676	49.59112	0.6956522	61.44449	0.1844532	50.52558	0.1317523	57.53227	0.2173913	57.28624	0.2727273	61.83681	0.3557312	53.07976	0.8168643	54.31446	0.3241107	49.75468	0.2476943	55.81512	0.6363636	38.84356	0.9841897	47.50066	0.7496706	54.85801	0.312253	54.09628	0.2819499	49.74401	0.5072464	56.06089	0.5823452	60.31847	0.3030303	46.91134	0.9749671	41.78818	0.9538867	64.39806	0.1515152	54.03868
ILMN_1653762	46.51578	0.5283267	55.27694	0.6996047	55.33082	0.4334651	47.22932	0.6640316	55.18494	0.3465086	61.47458	0.1844532	41.59	0.6679842	45.58682	0.9025033	59.56763	0.1936759	60.05334	0.4479578	56.90981	0.6034256	55.72841	0.2437418	40.07588	0.8774704	54.30408	0.7299078	53.92976	0.226614	52.50972	0.43083	50.15867	0.6100132	54.17742	0.2740448	50.88935	0.4347826	58.22198	0.4466403	56.42415	0.5322793	56.8971	0.4545455	52.2643	0.3333333	56.09856	0.5375494	52.17733
ILMN_1653766	41.85732	0.8616601	55.73334	0.6693017	43.85015	0.9683794	37.36189	0.9828722	45.38028	0.9051383	53.10485	0.6653491	39.38449	0.8353096	48.84319	0.7193676	51.28479	0.6152833	59.96286	0.4598155	55.01871	0.7075099	51.92104	0.4729908	40.2636	0.8748353	53.54461	0.770751	46.54932	0.7285903	44.96753	0.8787879	46.08183	0.8379447	50.60123	0.4914361	44.01101	0.8853755	53.91346	0.7378129	54.43034	0.6772069	61.2512	0.2226614	45.77524	0.7865613	53.10254	0.743083	51.78749
ILMN_1653768	42.59949	0.8221344	53.88424	0.7786561	59.59924	0.2147563	54.93895	0.3030303	51.36778	0.5968379	50.79589	0.8102767	43.76212	0.4729908	59.21066	0.1567852	51.11034	0.6258234	57.67772	0.5942029	45.8429	0.9868248	57.00172	0.2068511	40.68063	0.8590251	55.77918	0.6389987	52.5021	0.314888	53.63734	0.370224	54.49099	0.3227932	47.11945	0.7364954	49.66116	0.513834	56.56297	0.5480896	54.06728	0.6930171	57.03708	0.4466403	47.91903	0.6416337	51.48117	0.8339921	56.52496
ILMN_1653771	77.27306	0.0171278	101.4995	0.01317523	95.87946	0.01185771	123.1319	0.005270092	95.82645	0.01185771	100.2035	0.01317523	73.60757	0.01449275	97.07307	0.01449275	93.71606	0.0171278	82.3558	0.02239789	94.71139	0.01976285	69.85023	0.02503294	62.34099	0.04084321	79.58157	0.03162055	72.49704	0.02898551	56.01976	0.2476943	58.07816	0.173913	57.98037	0.1264822	44.67606	0.8629776	55.92572	0.5889328	61.03173	0.2648221	64.26109	0.1370224	58.77172	0.1001318	67.60249	0.08959157	83.72649
ILMN_1653783	48.3839	0.3873518	67.24086	0.1396574	59.32824	0.226614	56.7929	0.2371542	48.31148	0.7602108	58.60035	0.3056653	46.60666	0.2793149	51.85179	0.5151515	47.54256	0.8471673	65.04609	0.2173913	60.91168	0.3623188	52.24004	0.4492754	39.81038	0.9011858	59.59417	0.400527	61.60751	0.06192358	53.19602	0.3847167	53.96463	0.3478261	58.28061	0.1238472	50.85007	0.4374177	63.83947	0.1752306	52.0469	0.8208169	46.41141	0.9802371	47.19746	0.6982872	51.58147	0.828722	41.61883
ILMN_1653786	38.71376	0.969697	58.09651	0.5230566	54.12508	0.5098814	46.27754	0.715415	44.59618	0.9314888	56.42419	0.4519104	40.05213	0.7957839	53.33151	0.4044796	54.43033	0.4097497	56.18264	0.6719368	60.19649	0.3926219	50.87064	0.5625824	48.10682	0.3359684	66.49217	0.14361	46.81057	0.7075099	54.11991	0.3478261	51.23693	0.5270092	56.84995	0.1660079	44.37915	0.8708827	66.24081	0.1238472	53.29323	0.7470356	58.52574	0.3530962	55.13293	0.2068511	50.3381	0.8748353	47.71872
ILMN_1653787	53.82112	0.1291173	69.16164	0.113307	66.25417	0.05270092	50.38008	0.5151515	51.12743	0.6073781	59.39975	0.2793149	45.70527	0.3241107	54.27957	0.3583663	58.01068	0.2424242	61.9076	0.3530962	64.02586	0.2516469	56.91509	0.2081686	49.30822	0.2621871	69.59499	0.09222662	49.70958	0.4967062	57.26187	0.1857708	56.6625	0.2160738	51.43768	0.428195	53.91901	0.2687747	59.13046	0.3965744	54.25388	0.6824769	66.46966	0.08959157	57.72116	0.1264822	58.12055	0.4018445	54.15014
ILMN_1653788	41.85192	0.8616601	48.4139	0.969697	59.32144	0.226614	47.76743	0.6416337	51.43734	0.5942029	51.86266	0.7444005	43.72062	0.4756258	47.15044	0.8274045	53.55019	0.4637681	58.55148	0.5428195	62.6057	0.2898551	46.79727	0.8300395	41.74857	0.801054	65.55376	0.1581028	52.06121	0.3438735	51.67947	0.4677207	50.73047	0.5612648	41.82409	0.9512516	47.24656	0.6890646	50.79197	0.8880106	58.18331	0.4110672	50.46757	0.8669302	50.87562	0.428195	53.78245	0.685112	55.43834
ILMN_1653793	258.2289	0	308.1981	0	237.7095	0	422.6321	0	356.9578	0	279.0838	0	272.8972	0	318.2529	0	359.4162	0	352.1638	0	489.7202	0	290.2367	0	364.3239	0	327.9892	0	253.5612	0	312.5531	0	530.1076	0	313.5259	0	241.5417	0	185.8097	0	342.1591	0	272.8199	0	147.2028	0.001317523	290.5681	0	335.6681
ILMN_1653794	2043.64	0	2963.465	0	1580.311	0	2457.156	0	1276.722	0	4294.237	0	1061.15	0	2036.987	0	3255.66	0	2276.497	0	4528.161	0	2625.717	0	1689.769	0	2514.251	0	1825.543	0	2348.258	0	3287.533	0	1111.823	0	2451.877	0	1537.683	0	5815.969	0	2852.601	0	2331.265	0	5602.187	0	4750.674
ILMN_1653797	1737.032	0	2260.795	0	1026.107	0	2607.771	0	2488.916	0	2455.931	0	1641.111	0	2057.105	0	1778.022	0	1517.943	0	2433.495	0	1540.544	0	2258.658	0	2029.914	0	1198.005	0	1943.5	0	3223.281	0	1314.26	0	3316.418	0	1983.314	0	3682.347	0	2856.234	0	1707.298	0	2700.749	0	2963.706
ILMN_1653799	50.3347	0.2700922	55.30739	0.6996047	54.21088	0.5032938	45.72654	0.743083	52.99541	0.4914361	53.054	0.6693017	38.19844	0.8893281	52.96096	0.4268775	48.21524	0.8142292	54.22233	0.7891963	59.68773	0.4202898	45.88591	0.8708827	45.66601	0.5125165	53.19451	0.7865613	51.11475	0.3926219	50.14354	0.5678524	49.13902	0.6693017	52.39653	0.3715415	51.45072	0.397892	56.52001	0.5559947	59.96524	0.3201581	57.54818	0.4084322	50.38736	0.4664032	55.8157	0.5559947	57.81791
ILMN_1653801	51.73577	0.1963109	77.17927	0.04084321	59.46757	0.2200263	58.93608	0.1897233	53.32925	0.4637681	62.92921	0.1620553	49.42472	0.1660079	66.08947	0.05797102	58.16193	0.2384717	58.57595	0.5428195	56.43428	0.629776	61.22324	0.08036891	63.07235	0.03820817	67.85177	0.1212121	48.22196	0.5981554	64.89233	0.04611331	60.09863	0.1264822	55.40071	0.2187088	55.99883	0.1870883	56.21205	0.5731225	60.07068	0.3083004	64.81115	0.1225296	54.50478	0.229249	74.40862	0.04084321	56.52412
ILMN_1653807	42.85601	0.8089592	55.89681	0.657444	62.07732	0.1317523	53.74853	0.3596838	54.0877	0.4216074	49.46943	0.8722003	41.76524	0.6561265	53.31289	0.4044796	54.57916	0.400527	62.2924	0.3254282	54.94632	0.7140975	49.1528	0.6811594	41.41637	0.8155468	63.18526	0.2490119	61.19888	0.06587616	43.93058	0.914361	51.16665	0.5322793	60.00656	0.085639	51.33548	0.4044796	53.83743	0.7417655	58.98114	0.3781291	60.04792	0.2661397	58.79893	0.1001318	61.61485	0.2358366	48.2052
ILMN_1653814	50.59522	0.2490119	70.76363	0.085639	60.0001	0.198946	46.20284	0.7193676	57.95063	0.2147563	65.55814	0.1027668	47.47124	0.2463768	57.90759	0.2068511	57.10134	0.2766798	70.1392	0.09617918	59.12924	0.4492754	57.15265	0.2055336	48.15246	0.3333333	66.31776	0.1475626	49.33633	0.5256917	54.81958	0.3043478	56.27344	0.2318841	55.8881	0.1949934	55.99637	0.1884058	61.75519	0.256917	68.56695	0.07246377	57.22469	0.4295125	54.92949	0.2108037	65.91641	0.1251647	48.76395
ILMN_1653821	47.30823	0.4664032	53.12733	0.8155468	51.49929	0.6745718	47.07877	0.6732543	55.13411	0.3478261	43.74974	0.9841897	40.27396	0.7786561	54.84609	0.3359684	48.47451	0.8063241	64.70011	0.2305665	50.02226	0.9367589	55.64032	0.2476943	43.32116	0.6824769	47.80972	0.9710145	55.46123	0.1660079	44.79117	0.8853755	53.45033	0.3873518	47.23007	0.7351779	51.79325	0.3754941	61.9901	0.2384717	51.24421	0.8577075	56.85172	0.458498	52.56031	0.314888	57.19942	0.4729908	57.53856
ILMN_1653822	145.7855	0	210.9409	0.001317523	134.7191	0.007905139	153.9071	0.001317523	154.6332	0.001317523	151.4252	0.005270092	129.8829	0.001317523	160.8125	0.002635046	165.2982	0.002635046	163.1966	0.001317523	156.1019	0.005270092	97.23262	0.006587615	113.4606	0.006587615	112.4793	0.01054018	87.13779	0.01581028	131.2393	0.005270092	130.6877	0.007905139	112.1305	0.005270092	155.7705	0.002635046	139.0487	0.003952569	128.6245	0.009222661	120.0956	0.01054018	81.88929	0.01317523	96.32973	0.01449275	65.99316
ILMN_1653824	68.30305	0.02503294	77.57762	0.03820817	87.17586	0.01581028	111.525	0.009222661	90.43437	0.01185771	112.7705	0.009222661	59.10944	0.03293808	71.84293	0.0342556	102.8156	0.01317523	66.51291	0.1673254	80.81536	0.03820817	71.63461	0.02239789	61.17754	0.05006588	78.76702	0.03293808	60.91982	0.07246377	75.93517	0.02108037	62.88571	0.07905138	59.50539	0.09486166	52.9652	0.3069829	63.96421	0.171278	72.7085	0.04084321	61.49006	0.2187088	62.45774	0.04347826	58.36252	0.3873518	57.01586
ILMN_1653826	57.32306	0.06455863	70.56043	0.08695652	67.20027	0.04874835	57.71296	0.2108037	64.62941	0.06455863	64.62983	0.115942	47.22006	0.2503294	65.35096	0.06192358	72.99303	0.04743083	64.41965	0.2437418	75.02534	0.05533597	62.28382	0.07246377	56.29091	0.08959157	67.95423	0.1185771	66.52544	0.03820817	68.44765	0.03293808	73.866	0.03030303	60.25988	0.08168643	60.0574	0.09354414	70.66569	0.05797102	67.96729	0.08036891	69.52224	0.05533597	55.64173	0.1831357	74.38493	0.04084321	52.87011
ILMN_1653828	586.1675	0	869.4374	0	502.9066	0	750.4983	0	713.4173	0	703.3667	0	680.3234	0	754.8782	0	647.5168	0	744.3691	0	915.4197	0	555.3845	0	971.1756	0	725.8291	0	519.0632	0	827.1521	0	949.9056	0	602.8158	0	944.2195	0	601.7801	0	733.74	0	711.6089	0	481.6048	0	618.7388	0	743.5648
ILMN_1653829	60.9983	0.03557312	54.39098	0.7509881	53.47603	0.5533597	57.12129	0.226614	48.91655	0.7285903	53.72545	0.629776	43.22651	0.5243742	53.9845	0.3715415	52.95955	0.5032938	64.58089	0.2384717	62.42038	0.2977602	48.31339	0.7496706	46.4427	0.4479578	57.93256	0.5059289	48.84565	0.5494071	55.42519	0.2793149	51.66199	0.4953887	44.65278	0.8616601	49.2624	0.5428195	50.99702	0.8761528	56.18056	0.5480896	57.25951	0.4295125	48.13854	0.629776	55.49734	0.5836627	52.52188
ILMN_1653833	45.72598	0.5849802	63.58447	0.2384717	47.54655	0.8735178	48.31025	0.6139657	57.16784	0.2332016	56.59001	0.4400527	47.59887	0.2437418	54.35418	0.3544137	58.16891	0.2384717	68.72936	0.115942	64.04314	0.2503294	54.564	0.3083004	50.65668	0.2121212	74.89857	0.04874835	54.5428	0.1963109	54.15798	0.3478261	58.07943	0.173913	54.5442	0.2582345	57.96135	0.1264822	60.00468	0.342556	55.91069	0.5652174	63.39161	0.1633729	54.02065	0.2450593	66.9628	0.0974967	60.67083
ILMN_1653834	75.18717	0.01976285	74.84245	0.05270092	71.08752	0.03162055	93.04855	0.01185771	103.1249	0.01054018	78.84953	0.03293808	67.06847	0.01976285	77.43033	0.02635046	85.03644	0.02239789	89.93039	0.01581028	83.73353	0.03293808	63.55271	0.06060606	99.01398	0.009222661	100.3881	0.01185771	67.29616	0.03689064	77.58143	0.01976285	121.4381	0.007905139	83.14957	0.01317523	78.21993	0.0171278	81.04576	0.01844532	79.57619	0.02766798	64.64412	0.1264822	57.52326	0.1330698	65.33128	0.1317523	77.13406
ILMN_1653836	202.8842	0	249.0011	0.001317523	163.2821	0.002635046	294.2106	0	252.8691	0	273.1509	0	190.1526	0	254.5811	0	198.0793	0	257.0492	0	305.6614	0	204.5781	0	250.1871	0	202.0203	0.001317523	158.5996	0.002635046	172.0534	0	226.1593	0	133.2245	0.001317523	118.0444	0.007905139	105.5144	0.01317523	140.6522	0.005270092	86.49186	0.02239789	69.83621	0.02371541	93.41566	0.0171278	113.7244
ILMN_1653846	49.87446	0.2885376	78.66711	0.03293808	59.53199	0.2187088	53.42776	0.3715415	50.04946	0.6758893	64.93816	0.1093544	45.97634	0.3096179	58.93857	0.1660079	53.00118	0.4967062	61.81618	0.3570487	64.29598	0.2384717	60.53305	0.09222662	56.39079	0.08959157	69.30965	0.09617918	59.65005	0.08827405	56.90013	0.1976285	51.20267	0.5309618	58.29074	0.1238472	58.39737	0.115942	60.10469	0.3386034	61.82536	0.2397892	55.27677	0.5665349	54.06149	0.2450593	64.96479	0.140975	47.77248
ILMN_1653856	1165.12	0	1227.452	0	834.9897	0	1296.363	0	1167.91	0	1199.31	0	878.4046	0	1312.79	0	1141.801	0	1784.816	0	1923.643	0	1410.235	0	2159.018	0	2030.097	0	1307.612	0	2043.749	0	2618.386	0	1524.315	0	1215.114	0	771.822	0	1061.195	0	441.1499	0	306.7188	0	452.3864	0	280.1854
ILMN_1653861	513.1987	0	723.3723	0	552.5367	0	655.0793	0	474.076	0	507.5789	0	435.2794	0	668.5397	0	601.8947	0	659.2743	0	724.6907	0	439.2552	0	727.8957	0	649.1892	0	463.8326	0	557.269	0	599.5197	0	348.4105	0	429.8369	0	332.4223	0	376.7759	0	350.5366	0	228.8414	0	290.2178	0	353.4017
ILMN_1653864	45.17616	0.6469038	57.43372	0.5652174	65.24082	0.06587616	44.46864	0.8142292	57.35921	0.2279315	51.00387	0.801054	42.05403	0.6218709	55.49806	0.3056653	58.3881	0.2318841	60.21198	0.4374177	60.79119	0.3649539	55.36454	0.2608696	43.3227	0.6824769	64.19801	0.2055336	52.03507	0.3438735	51.9211	0.455863	49.77367	0.6310936	49.65903	0.5704875	47.13942	0.7035573	64.48996	0.1581028	50.51697	0.8906456	55.35937	0.5625824	52.36825	0.3306983	65.11014	0.1357049	51.72052
ILMN_1653865	58.71247	0.05270092	71.91048	0.07641634	60.50652	0.1778656	47.64785	0.6469038	50.71461	0.6376812	65.63806	0.1027668	50.29712	0.1396574	63.01329	0.08300395	60.85612	0.1554677	76.9588	0.03952569	64.73653	0.226614	60.36615	0.09617918	56.10938	0.08959157	63.00669	0.2555995	54.94069	0.1831357	57.61848	0.1725955	59.39219	0.140975	59.37899	0.09486166	55.10936	0.2134387	72.87649	0.03557312	56.43445	0.5322793	65.09116	0.115942	59.90759	0.07641634	57.87672	0.4242424	58.94219
ILMN_1653867	49.97038	0.284585	57.06367	0.5810277	57.98242	0.2832675	46.25671	0.715415	51.53438	0.5849802	68.2243	0.07246377	39.24657	0.8432148	55.64153	0.2911726	57.626	0.2608696	68.11738	0.1291173	55.30102	0.6969697	58.90035	0.140975	48.92261	0.2819499	68.721	0.1067194	49.22685	0.5309618	49.33762	0.6139657	54.3624	0.3306983	40.40145	0.9749671	53.99847	0.2621871	63.81919	0.1752306	53.29931	0.7470356	61.30062	0.2226614	44.7261	0.8432148	54.6907	0.6324111	56.00542
ILMN_1653871	212.4577	0	231.6455	0.001317523	165.3776	0.001317523	240.6729	0	226.7889	0	178.5781	0.001317523	273.7255	0	185.545	0	277.5797	0	213.2871	0	371.5215	0	233.9875	0	394.4113	0	361.6371	0	269.5116	0	269.4011	0	291.4333	0	227.7527	0	221.3322	0	184.4479	0	234.9018	0	227.9104	0	127.6847	0.002635046	225.2004	0	349.3573
ILMN_1653876	60.74578	0.03952569	71.51276	0.07905138	71.08372	0.03162055	59.12077	0.1805007	61.40022	0.1172596	73.43159	0.04347826	49.63785	0.1594203	67.41989	0.0513834	63.74551	0.1054018	72.70118	0.06455863	72.07941	0.07905138	70.62456	0.02503294	69.87099	0.02503294	77.23373	0.03820817	52.29324	0.3280632	64.56456	0.0513834	60.14715	0.1264822	56.99038	0.1607378	59.85642	0.09486166	70.08419	0.06324111	70.05203	0.06324111	65.64336	0.1027668	65.90716	0.03030303	71.45272	0.05401845	60.91188
ILMN_1653878	43.53003	0.7615283	58.55962	0.5019763	54.59594	0.483531	46.08363	0.7233202	54.25026	0.3992095	49.15133	0.8893281	36.36384	0.9538867	43.75108	0.9499341	55.16693	0.3675889	49.12301	0.9710145	52.0785	0.8537549	55.78676	0.2411067	33.73093	0.9947299	53.92222	0.7549407	43.81174	0.8787879	47.16774	0.7641634	54.99924	0.3043478	50.88602	0.4690382	54.38724	0.2450593	57.00529	0.5283267	64.1741	0.168643	64.26035	0.1370224	53.72149	0.256917	47.10509	0.9631094	62.75832
ILMN_1653879	46.25975	0.5507246	55.93646	0.6548089	54.36995	0.4967062	44.19418	0.8274045	48.70519	0.7338603	54.71276	0.5652174	44.65176	0.4150198	42.94324	0.9710145	49.58472	0.7312253	56.32307	0.6627141	49.74947	0.9433465	42.29764	0.9736496	38.92425	0.9288538	57.58916	0.5283267	46.87101	0.7009223	47.31547	0.7575758	48.77711	0.685112	48.32947	0.6666667	50.62423	0.4479578	62.81768	0.2068511	57.40545	0.4571805	55.14744	0.5757576	47.4137	0.6798419	57.05223	0.4782609	51.93452
ILMN_1653896	168.7319	0	250.8143	0.001317523	162.9798	0.002635046	214.7052	0	200.7361	0	215.4894	0.001317523	160.9638	0	203.6416	0	193.3949	0	219.3701	0	209.7012	0.001317523	163.3706	0	210.8716	0	198.0631	0.001317523	157.7346	0.002635046	217.6304	0	294.2987	0	178.2087	0	304.5751	0	189.8538	0	252.7784	0	233.2079	0	162.7143	0	198.2341	0.001317523	230.06
ILMN_1653904	54.75813	0.1067194	71.32164	0.08036891	57.70316	0.2990777	50.22184	0.5191041	58.2258	0.2094862	64.49898	0.1185771	55.53732	0.04874835	71.36798	0.03557312	56.38012	0.3109354	62.56696	0.3135705	64.45232	0.2332016	60.4639	0.09222662	50.44312	0.2200263	55.10498	0.6837944	64.17883	0.04874835	53.87268	0.3610013	54.9888	0.3043478	55.51632	0.2134387	58.4114	0.115942	64.09058	0.1673254	66.09175	0.1185771	66.83893	0.08432148	51.90704	0.3557312	58.19524	0.397892	53.97145
ILMN_1653910	51.0236	0.2213439	64.43988	0.2028985	57.67143	0.2990777	51.2051	0.4756258	57.33221	0.2279315	55.8578	0.4888011	41.19949	0.6996047	52.59718	0.4611331	63.0402	0.1185771	71.91076	0.06982872	65.48914	0.2108037	47.3995	0.8036891	48.75757	0.2951252	55.23937	0.6745718	52.8633	0.2832675	54.75521	0.3056653	59.26275	0.1449275	44.43315	0.8695652	50.07562	0.4822134	60.51286	0.3135705	57.35007	0.4650856	58.83988	0.3346508	52.31081	0.3320158	45.86578	0.9815547	53.21667
ILMN_1653927	42.46315	0.8300395	61.69596	0.3069829	52.08369	0.6442688	41.55578	0.9169961	45.42125	0.9038208	49.62262	0.8629776	45.1251	0.3715415	55.27574	0.3096179	55.20273	0.3662714	53.88823	0.8115942	49.18845	0.9472991	49.76585	0.6389987	46.0777	0.4822134	54.7436	0.7022398	42.98062	0.9090909	50.04483	0.5704875	46.19797	0.8326746	45.87514	0.8036891	47.45562	0.6745718	53.98709	0.7325428	59.28965	0.3596838	65.68102	0.1014493	45.71045	0.7878788	61.41274	0.2463768	54.43748
ILMN_1653934	45.52988	0.6086956	56.37781	0.629776	53.58016	0.5533597	42.82896	0.8814229	58.19682	0.2094862	51.68164	0.7602108	45.09633	0.372859	56.12354	0.2753623	51.43426	0.6034256	53.10369	0.8511199	65.34289	0.2121212	54.5934	0.3083004	45.50276	0.5283267	59.44079	0.4110672	46.69587	0.7180501	52.94704	0.3992095	60.41468	0.1225296	52.75198	0.3504611	50.78331	0.4400527	54.34774	0.7035573	59.42	0.3504611	59.02057	0.3227932	52.4662	0.3241107	62.62041	0.1923584	47.89481
ILMN_1653940	57.61251	0.06192358	63.14388	0.2516469	75.98145	0.02503294	78.25368	0.02371541	62.68307	0.09354414	59.59987	0.2687747	55.99522	0.04611331	75.40965	0.02898551	69.06674	0.05665349	76.15894	0.04611331	89.51788	0.02239789	87.82396	0.009222661	92.01141	0.01317523	81.18391	0.02766798	81.13242	0.01581028	66.15831	0.03952569	68.6766	0.03557312	56.91133	0.1660079	59.79889	0.09486166	60.74185	0.3043478	70.83188	0.05401845	73.66621	0.03689064	59.9475	0.07641634	72.67259	0.04743083	63.752
ILMN_1653945	47.93075	0.4137022	51.34796	0.8880106	58.12025	0.2779974	50.71259	0.4940712	53.12666	0.4795784	57.16179	0.4057971	41.96187	0.6324111	50.68514	0.6034256	55.20405	0.3662714	59.36752	0.4993412	61.80259	0.3214756	52.91917	0.4018445	46.13679	0.4795784	60.80484	0.3293808	51.7945	0.3596838	49.27559	0.6179183	48.57454	0.6956522	51.10709	0.4505929	49.54539	0.5204216	63.9642	0.171278	64.16762	0.168643	55.08589	0.5849802	45.97409	0.7747036	60.99171	0.2687747	56.81602
ILMN_1653956	52.7219	0.1567852	62.56787	0.2700922	58.10247	0.2779974	57.46669	0.2200263	51.94631	0.5625824	53.8093	0.6205534	40.50771	0.7562582	53.43677	0.4018445	54.47357	0.4057971	60.1739	0.4400527	60.25021	0.3899868	52.82576	0.4097497	48.64769	0.2977602	59.81493	0.3847167	58.117	0.1106719	56.05834	0.2463768	50.60778	0.5704875	56.61203	0.1765481	51.08853	0.4189723	58.79948	0.4097497	62.67804	0.2094862	58.60644	0.3438735	47.28627	0.6890646	59.68211	0.314888	56.71009
ILMN_1653965	53.08173	0.1475626	72.28705	0.07114624	60.2107	0.1884058	50.85215	0.4901186	58.79391	0.1910408	64.43993	0.1185771	46.8978	0.2582345	64.18829	0.06982872	57.64037	0.2608696	71.86021	0.06982872	58.59314	0.4795784	56.26194	0.2252964	52.80755	0.1475626	61.5757	0.2990777	56.04998	0.1475626	55.2661	0.2859025	63.64943	0.07114624	51.71746	0.4084322	55.58818	0.1936759	60.88626	0.2977602	57.30668	0.4664032	57.59501	0.4071146	48.3516	0.6152833	59.71004	0.3135705	43.99049
ILMN_1653980	53.25087	0.1449275	68.13254	0.1277997	61.77279	0.1396574	64.99314	0.1001318	61.90447	0.1054018	67.39606	0.08036891	62.81073	0.02766798	64.7383	0.06587616	76.11192	0.03689064	75.40802	0.04874835	77.89611	0.04479579	52.27384	0.4466403	53.99601	0.1212121	65.55402	0.1581028	57.26768	0.1238472	67.27313	0.03820817	71.95682	0.0342556	65.73588	0.0342556	69.89162	0.02635046	63.92022	0.1725955	78.27964	0.02898551	63.33831	0.1633729	58.01082	0.1198946	66.80204	0.1014493	67.19048
ILMN_1653991	39.55733	0.9578393	62.19275	0.28722	53.24921	0.5665349	50.12647	0.5230566	51.81413	0.5704875	47.51028	0.9314888	38.09556	0.8998682	52.19374	0.4940712	44.9943	0.9393939	58.11924	0.5731225	52.54051	0.8339921	42.05188	0.9749671	40.83088	0.8498024	63.36474	0.2424242	42.64717	0.9235837	46.30407	0.8155468	49.59268	0.6442688	42.75006	0.9341239	51.43368	0.3992095	52.72583	0.8076416	52.8667	0.7799736	57.6611	0.4044796	46.05991	0.7681159	54.49179	0.6429513	50.00817
ILMN_1653995	42.30471	0.8379447	54.3674	0.7549407	53.8073	0.5349144	36.85339	0.9828722	51.4284	0.5955204	55.47691	0.5098814	41.29128	0.6930171	48.97621	0.7114624	50.25668	0.6785244	58.90328	0.5296443	55.43068	0.6864295	48.77587	0.7088274	47.76696	0.3636364	52.43961	0.8076416	44.68708	0.8405797	46.72221	0.798419	40.19844	0.9868248	49.5148	0.5757576	45.37806	0.8129117	63.46542	0.1897233	56.75228	0.5085639	56.00425	0.5125165	46.75267	0.7299078	52.89101	0.7523057	51.46294
ILMN_1654001	56.16565	0.08036891	72.65872	0.06587616	57.66452	0.2990777	71.94629	0.04611331	66.55126	0.05270092	80.4879	0.02766798	46.12257	0.3003953	59.07315	0.1633729	61.17449	0.1488801	72.2246	0.0685112	96.49312	0.0171278	65.38473	0.04611331	53.44342	0.1330698	62.78503	0.2635046	52.42899	0.3175231	50.16214	0.5638999	73.036	0.03293808	63.3474	0.04743083	59.66434	0.09486166	62.64182	0.2108037	81.15837	0.02635046	57.57255	0.4071146	47.75621	0.6561265	73.67824	0.04347826	62.19311
ILMN_1654010	143.9943	0.003952569	145.3993	0.006587615	124.4737	0.009222661	159.4562	0.001317523	150.4131	0.002635046	150.7969	0.005270092	116.0561	0.002635046	143.7556	0.003952569	143.554	0.003952569	144.5886	0.003952569	167.8249	0.003952569	127.9808	0.002635046	135.2548	0.005270092	160.7365	0.006587615	119.4839	0.009222661	146.6235	0.003952569	184.0882	0.001317523	99.46799	0.007905139	103.5684	0.01185771	105.5812	0.01317523	149.8656	0.003952569	131.6801	0.009222661	86.60635	0.01185771	135.2182	0.007905139	151.3199
ILMN_1654013	50.76531	0.2397892	52.46895	0.8445323	63.68061	0.0974967	57.89184	0.2081686	60.95667	0.1317523	57.73507	0.3675889	47.96885	0.226614	46.77699	0.8405797	59.61787	0.1897233	65.24277	0.2081686	65.54633	0.2094862	55.56643	0.2516469	49.30347	0.2621871	63.23925	0.2490119	53.39295	0.2516469	56.1767	0.2358366	55.32513	0.2898551	47.91951	0.6943346	52.82316	0.3162055	64.34846	0.1607378	66.11224	0.1185771	53.39156	0.715415	57.34674	0.1383399	52.96551	0.7496706	55.59071
ILMN_1654016	13131.91	0	14776.6	0	11901.86	0	13431.59	0	12797.05	0	13058.76	0	10627.66	0	15953.39	0	14315.61	0	15129.55	0	14399.4	0	9169.308	0	14081.68	0	15299.55	0	6679.78	0	15943.37	0	15618.52	0	12308.31	0	15191.84	0	12415.63	0	13881.35	0	13679.51	0	11210.43	0	13058.15	0	9045.828
ILMN_1654031	43.07673	0.801054	48.76183	0.9591568	54.10939	0.5098814	45.46804	0.7641634	56.52355	0.256917	43.23372	0.9881423	39.02669	0.8537549	45.75573	0.8919631	45.17549	0.9367589	46.882	0.9881423	52.56094	0.8339921	41.23436	0.9841897	43.2207	0.6956522	48.47538	0.9578393	48.92532	0.5467721	43.52848	0.9301713	45.60748	0.85639	50.40191	0.5059289	50.75443	0.4426877	50.82741	0.886693	46.77254	0.9868248	53.50018	0.7075099	49.38012	0.5467721	51.02059	0.8498024	44.84081
ILMN_1654032	160.2177	0	217.3669	0.001317523	133.0775	0.007905139	167.7951	0.001317523	164.8776	0	184.0069	0.001317523	166.9018	0	143.8822	0.003952569	182.5765	0	163.728	0.001317523	244.6467	0	178.3345	0	180.4345	0	225.0035	0	153.6851	0.002635046	153.9606	0.002635046	214.9341	0	152.7033	0	196.7546	0	195.8818	0	214.2839	0	230.8328	0	148.2164	0.001317523	241.8707	0	245.1295
ILMN_1654043	48.1868	0.400527	56.19004	0.6403162	43.47266	0.9736496	54.06642	0.342556	48.89024	0.7285903	56.45325	0.4505929	40.15317	0.7865613	56.70137	0.256917	64.91557	0.09222662	56.15709	0.6719368	62.97573	0.2793149	57.95808	0.1752306	40.61993	0.8616601	54.90215	0.6943346	41.37865	0.9499341	46.7107	0.7997365	43.78374	0.9275362	50.4459	0.5046113	47.01168	0.7101449	59.89455	0.3504611	59.32248	0.3583663	62.76	0.1805007	52.42217	0.3254282	61.11319	0.2621871	48.7799
ILMN_1654049	43.71814	0.7444005	63.90604	0.226614	57.02312	0.3188406	45.21201	0.7747036	50.16779	0.6679842	58.36893	0.3175231	40.0242	0.798419	49.51014	0.6798419	41.85778	0.9934124	62.93449	0.2990777	58.3776	0.4940712	54.66179	0.3030303	42.45092	0.7575758	57.82926	0.5151515	47.26308	0.6693017	56.17343	0.2358366	53.96903	0.3478261	54.56155	0.256917	46.11815	0.7641634	58.31887	0.4361001	57.14407	0.4795784	58.69105	0.342556	52.77367	0.2977602	57.26903	0.4664032	46.62756
ILMN_1654056	45.3756	0.6284585	64.11053	0.2200263	62.73124	0.1198946	52.79804	0.3992095	48.01528	0.7773386	51.81979	0.7483531	40.48902	0.7562582	51.10839	0.5678524	49.14794	0.7588933	68.08389	0.1291173	52.67809	0.8326746	54.50387	0.3162055	48.71613	0.2977602	59.49605	0.4071146	58.07547	0.1106719	47.08885	0.7720685	47.61461	0.7378129	51.58397	0.4163373	50.59537	0.4492754	54.04375	0.7285903	51.08575	0.8642951	52.20464	0.7957839	55.18193	0.2055336	55.94615	0.5467721	48.30585
ILMN_1654060	119.0779	0.005270092	163.1034	0.005270092	126.471	0.009222661	130.927	0.005270092	136.0854	0.005270092	160.8907	0.002635046	100.2495	0.003952569	130.4804	0.005270092	181.5502	0	159.7606	0.002635046	246.3893	0	156.2372	0	137.6858	0.003952569	185.0557	0.003952569	148.2872	0.002635046	160.7111	0.001317523	216.0959	0	115.3938	0.005270092	167.4323	0.001317523	147.2867	0	249.2115	0	185.5443	0.001317523	143.4359	0.001317523	194.5538	0.001317523	162.3418
ILMN_1654063	67.44217	0.02766798	77.59724	0.03820817	55.20476	0.4400527	68.78467	0.06719368	66.09369	0.05270092	73.07031	0.04347826	64.36929	0.02239789	67.69167	0.04874835	87.21208	0.01976285	77.09792	0.03820817	81.76659	0.03689064	59.59959	0.1185771	59.58402	0.05928854	73.00175	0.05797102	69.19876	0.03557312	60.44224	0.115942	66.05811	0.05270092	69.00939	0.02108037	80.74258	0.01581028	70.88007	0.05533597	81.74035	0.02635046	70.62762	0.04743083	64.2339	0.0342556	73.84858	0.04216074	71.8523
ILMN_1654064	50.81596	0.2305665	54.52378	0.7444005	56.21941	0.3689065	53.81575	0.3557312	56.23247	0.2674572	55.05862	0.5362319	48.36199	0.2068511	52.40818	0.4743083	51.65841	0.5836627	70.69965	0.08432148	65.60944	0.2081686	57.1509	0.2055336	45.24021	0.541502	58.32459	0.4808959	52.71982	0.2951252	57.37406	0.1818182	57.37033	0.1910408	53.4705	0.3096179	60.73024	0.085639	69.33743	0.06587616	57.35175	0.4650856	58.52723	0.3530962	54.60948	0.2239789	52.25762	0.7865613	58.37092
ILMN_1654065	585.9645	0	902.369	0	411.3294	0	675.7308	0	599.0468	0	832.6906	0	468.0171	0	711.3788	0	702.4124	0	908.4388	0	1376.249	0	925.316	0	1144.042	0	1390.49	0	948.3772	0	833.2093	0	1127.772	0	503.8928	0	1264.833	0	875.9872	0	1620.631	0	1065.021	0	683.2136	0	1198.771	0	855.6006
ILMN_1654068	131.9996	0.003952569	164.2567	0.003952569	135.0633	0.006587615	147.6298	0.001317523	133.7662	0.005270092	155.7715	0.005270092	106.9559	0.003952569	170.9129	0.001317523	184.0943	0	146.1965	0.002635046	160.8729	0.003952569	150.9864	0.001317523	146.96	0.002635046	160.9873	0.006587615	120.9568	0.009222661	146.1586	0.003952569	167.9017	0.002635046	123.47	0.003952569	147.0933	0.002635046	151.6612	0	139.1777	0.005270092	149.7699	0.006587615	120.4562	0.005270092	167.6818	0.002635046	122.8013
ILMN_1654072	42.17925	0.8511199	54.10822	0.770751	57.65216	0.2990777	52.0117	0.4387352	50.18767	0.6666667	52.20338	0.7220026	42.39428	0.5889328	48.66815	0.7325428	46.99513	0.8801054	58.68874	0.541502	51.83331	0.8642951	48.5766	0.7220026	43.57047	0.6627141	46.8549	0.9776021	49.65045	0.5006588	53.90439	0.3610013	47.78494	0.7312253	48.62252	0.6455863	48.56165	0.5928854	56.37462	0.5665349	53.57874	0.7272727	66.86204	0.08432148	47.19364	0.6982872	56.42097	0.513834	55.76323
ILMN_1654073	47.08258	0.4808959	61.65781	0.3109354	52.24454	0.6324111	47.38565	0.657444	50.49818	0.6469038	55.37729	0.5177866	39.00612	0.8537549	52.21831	0.4940712	47.93461	0.8274045	55.79525	0.6996047	54.29418	0.7483531	56.66815	0.2173913	45.16837	0.5507246	55.21259	0.6772069	55.79224	0.1515152	50.50129	0.5388669	47.66291	0.7364954	57.70487	0.1383399	44.05343	0.8814229	57.5717	0.4953887	52.87356	0.7786561	64.93465	0.1225296	45.48922	0.801054	58.29602	0.3899868	59.11126
ILMN_1654074	71.72691	0.02239789	81.19524	0.02898551	63.58013	0.1027668	63.05056	0.1212121	78.31429	0.02503294	80.52222	0.02766798	62.08197	0.02898551	67.80254	0.04874835	75.41782	0.04084321	71.52147	0.07378129	90.34466	0.02108037	78.91525	0.01581028	68.84323	0.02635046	90.09343	0.01976285	67.20869	0.03820817	72.68365	0.02108037	78.60207	0.02503294	61.80344	0.05665349	52.57094	0.3293808	64.90329	0.1501976	78.62756	0.02898551	67.73995	0.07773386	57.47035	0.1343874	57.66434	0.4347826	61.23029
ILMN_1654099	97.86541	0.01054018	125.0613	0.007905139	103.0994	0.01054018	122.9772	0.005270092	110.4758	0.007905139	122.517	0.005270092	109.8008	0.003952569	110.148	0.007905139	122.2695	0.005270092	125.4374	0.005270092	110.8425	0.01054018	85.87634	0.009222661	115.1426	0.006587615	114.041	0.01054018	87.99642	0.01581028	101.3917	0.007905139	124.8088	0.007905139	87.50003	0.01185771	100.8589	0.01185771	98.95152	0.01317523	110.6252	0.01054018	102.5368	0.01317523	90.42439	0.01054018	105.9132	0.01449275	115.3133
ILMN_1654108	45.08964	0.6534914	55.58469	0.6772069	50.44856	0.7364954	50.27538	0.5177866	58.53402	0.198946	58.49433	0.3135705	42.3753	0.5915679	48.32251	0.7615283	50.95908	0.6337286	57.26656	0.6205534	61.83664	0.3188406	50.15721	0.6073781	37.10324	0.9657444	57.56492	0.5322793	41.87378	0.9341239	44.64511	0.8945981	45.62689	0.8550724	42.96841	0.9301713	49.32988	0.5401844	52.9184	0.7971014	48.78014	0.9393939	49.77686	0.8972332	42.16415	0.9472991	46.92067	0.9670619	47.51565
ILMN_1654109	894.051	0	1150.593	0	762.3215	0	849.8494	0	900.9355	0	853.4162	0	779.1929	0	1139.102	0	1037.381	0	1031.38	0	989.6115	0	744.7667	0	1089.643	0	1042.291	0	662.2006	0	696.8228	0	782.4139	0	518.7926	0	697.3887	0	589.5084	0	529.8773	0	595.649	0	365.6951	0	530.0761	0	548.7135
ILMN_1654112	59.63696	0.04874835	75.56849	0.04743083	64.29379	0.07641634	74.82877	0.03162055	68.81648	0.04479579	80.52459	0.02766798	59.22394	0.03293808	65.99573	0.05797102	80.79726	0.02898551	79.59782	0.02898551	87.86169	0.02766798	65.42366	0.04611331	71.01513	0.02239789	81.11422	0.02766798	62.49546	0.05928854	71.05254	0.02503294	83.23042	0.0171278	55.86871	0.1963109	69.16892	0.02635046	79.30576	0.01976285	77.93062	0.02898551	75.67032	0.03293808	70.9328	0.01976285	102.167	0.01449275	68.53471
ILMN_1654118	2981.834	0	4161.471	0	1735.169	0	4723.004	0	4595.707	0	4465.662	0	2873.884	0	3820.201	0	3722.673	0	2997.956	0	4978.125	0	3929.315	0	3502.504	0	3489.224	0	2728.759	0	3806.719	0	5617.717	0	2106.192	0	5258.397	0	3064.617	0	7617.21	0	7459.231	0	4372.985	0	8544.668	0	5488.569
ILMN_1654129	52.84386	0.1541502	61.13166	0.3372859	55.72398	0.4018445	53.194	0.3807642	47.608	0.8036891	58.53559	0.312253	46.93616	0.2582345	49.45305	0.6837944	54.94062	0.3754941	60.92138	0.4018445	65.20222	0.2147563	57.24776	0.198946	50.22221	0.2279315	59.84431	0.3833992	58.55367	0.1054018	52.9897	0.397892	51.05321	0.5401844	53.26339	0.3306983	49.48211	0.5296443	51.17728	0.8761528	56.7624	0.5072464	54.76645	0.6245059	47.86795	0.6482214	56.25888	0.5256917	53.02995
ILMN_1654137	50.80385	0.2345191	62.23888	0.284585	58.69131	0.2635046	46.65786	0.6916996	53.53982	0.4532279	60.76807	0.2094862	45.01006	0.3847167	49.53285	0.6798419	50.39674	0.6679842	60.82085	0.4084322	63.91047	0.2542819	60.55078	0.09222662	46.32017	0.4611331	59.89017	0.3833992	51.36923	0.3847167	56.22529	0.2332016	51.6859	0.4914361	46.95535	0.743083	51.63778	0.3794466	61.84615	0.2516469	55.97654	0.5573123	56.30461	0.4953887	55.03994	0.2094862	55.64333	0.571805	58.67362
ILMN_1654141	90.02361	0.01054018	92.3036	0.01844532	75.24653	0.02635046	97.6185	0.01185771	108.5828	0.009222661	86.25353	0.02108037	75.88241	0.01317523	82.58678	0.0171278	94.78475	0.0171278	95.29254	0.01449275	95.71312	0.0171278	77.57418	0.01581028	71.20446	0.02239789	102.7253	0.01185771	78.44272	0.01844532	76.8108	0.01976285	101.6245	0.01449275	69.00063	0.02108037	92.89261	0.01317523	79.68932	0.01976285	97.12727	0.01449275	95.26839	0.0171278	65.15115	0.03162055	92.10652	0.0171278	81.85104
ILMN_1654151	6513.995	0	7644.738	0	5587.463	0	6763.071	0	4409.671	0	7425.288	0	4563.755	0	6612.59	0	8520.756	0	6462.718	0	8301.644	0	5738.786	0	6253.814	0	7657.312	0	4619.367	0	7146.563	0	8358.934	0	3609.881	0	7728.484	0	5979.902	0	8618.703	0	7221.43	0	5879.332	0	8673.6	0	8473.22
ILMN_1654153	46.0828	0.5625824	73.49934	0.05401845	52.11806	0.6416337	47.05179	0.6758893	53.27722	0.4637681	52.73293	0.6837944	44.56191	0.4150198	53.59523	0.3939394	48.72774	0.7905138	66.40074	0.1673254	62.44925	0.2964427	55.9903	0.2332016	48.0974	0.3359684	58.40917	0.4795784	52.19368	0.3320158	57.279	0.1857708	55.74895	0.2516469	49.4763	0.5757576	54.21453	0.2503294	59.76778	0.3570487	58.50405	0.397892	60.24736	0.2608696	54.15206	0.2411067	62.9639	0.1831357	57.78791
ILMN_1654165	48.81627	0.3596838	52.63575	0.8379447	48.70454	0.8168643	45.93781	0.7338603	57.21623	0.2305665	52.05498	0.7312253	46.31002	0.2911726	48.11982	0.7667984	52.05366	0.5599473	59.27513	0.5072464	61.31508	0.3465086	50.23745	0.6047431	44.17997	0.6166008	55.71692	0.6442688	47.76236	0.6310936	41.61768	0.972332	50.82096	0.5546772	42.3426	0.9433465	50.33195	0.4637681	55.95188	0.5876153	57.74335	0.4374177	55.91776	0.5164691	47.05573	0.7048748	55.91743	0.5467721	52.22625
ILMN_1654170	53.76608	0.1357049	61.68237	0.3083004	58.8305	0.2555995	59.652	0.1725955	68.44958	0.04479579	68.08015	0.07246377	46.94719	0.2582345	64.81181	0.06455863	58.36853	0.2318841	76.45825	0.04347826	68.64686	0.1172596	55.56112	0.2529644	49.99025	0.2332016	66.21316	0.1501976	47.89989	0.6218709	58.66473	0.14361	62.36633	0.08300395	58.84192	0.1080369	62.2408	0.06587616	57.90753	0.4611331	62.3952	0.2187088	61.90245	0.2028985	60.7496	0.06719368	53.031	0.7496706	71.0896
ILMN_1654171	49.18554	0.3399209	54.84272	0.7272727	50.01358	0.7523057	49.15413	0.5638999	52.45504	0.5217391	52.54581	0.6930171	44.92357	0.3899868	47.47588	0.8089592	48.59996	0.7997365	54.86966	0.7509881	52.48277	0.8366271	39.09939	0.9986825	37.69973	0.9538867	57.80398	0.5177866	50.13685	0.4519104	59.03425	0.1383399	48.59702	0.6956522	45.20804	0.8445323	43.0318	0.9196311	54.5757	0.6930171	53.65637	0.7206851	54.27483	0.6534914	42.10072	0.9486166	57.50305	0.4440053	51.22821
ILMN_1654185	47.60796	0.4387352	69.16769	0.113307	55.68022	0.4018445	46.44117	0.7009223	51.04398	0.6126482	63.90954	0.1277997	46.62175	0.2779974	59.24931	0.1554677	51.85692	0.5704875	62.81348	0.3030303	60.66119	0.372859	50.98742	0.5520422	45.11803	0.5559947	61.33497	0.3069829	49.95774	0.4729908	51.10996	0.4967062	52.39574	0.455863	59.68165	0.08959157	53.35088	0.2885376	64.65746	0.1541502	57.40208	0.4571805	57.9872	0.3873518	47.20079	0.6982872	66.32189	0.1119895	52.4666
ILMN_1654187	53.31355	0.1422925	67.94633	0.1304348	66.37724	0.05270092	80.54126	0.02239789	68.68685	0.04479579	70.5477	0.05270092	51.08767	0.1212121	56.67595	0.256917	71.37469	0.05270092	67.19433	0.1462451	57.71962	0.5467721	49.33514	0.6732543	50.06337	0.2318841	75.00994	0.04743083	57.00439	0.1343874	62.54136	0.07114624	63.31066	0.07246377	53.63977	0.3017128	46.60421	0.7351779	57.27611	0.5151515	74.1572	0.03820817	73.68818	0.03689064	64.23151	0.0342556	55.00217	0.6126482	46.90957
ILMN_1654195	52.06306	0.1818182	55.09999	0.7114624	52.3234	0.6284585	47.79071	0.6403162	50.3112	0.6587615	42.71446	0.9881423	38.47042	0.8774704	47.38754	0.8142292	48.69535	0.7944664	54.234	0.7891963	62.09163	0.312253	47.46037	0.798419	47.09625	0.3965744	56.17418	0.6126482	43.72346	0.8827404	47.30604	0.7588933	50.47907	0.5797101	57.2421	0.1449275	46.1106	0.7641634	51.44963	0.8603426	56.92224	0.4967062	53.35255	0.715415	46.42718	0.7483531	56.40626	0.5151515	49.65832
ILMN_1654200	59.0708	0.05006588	67.92495	0.1304348	59.17019	0.2318841	71.9502	0.04611331	72.87785	0.0342556	66.08505	0.0974967	57.42165	0.03820817	64.80913	0.06455863	73.42698	0.04743083	71.20052	0.07773386	70.73218	0.08827405	61.59563	0.07509881	59.66955	0.05797102	67.57304	0.1277997	61.0267	0.0685112	59.48262	0.1317523	73.09534	0.03293808	62.24044	0.05270092	61.78101	0.06719368	65.72728	0.1343874	72.72981	0.04084321	63.74893	0.1475626	53.6293	0.259552	57.71902	0.4295125	60.49614
ILMN_1654204	43.11973	0.7971014	53.20112	0.8115942	44.40961	0.9552042	36.29608	0.9894598	51.93341	0.5638999	45.235	0.972332	35.99269	0.9604743	46.73465	0.8405797	40.78252	0.9973649	61.06467	0.3899868	50.0999	0.9367589	47.5043	0.7957839	39.18135	0.9262187	59.05742	0.4334651	45.62235	0.7839262	44.40977	0.9011858	35.11563	1	47.29001	0.7259552	44.75581	0.8577075	45.43568	0.9920949	45.70584	0.9947299	48.86232	0.9314888	45.38987	0.8089592	47.64362	0.9499341	43.55571
ILMN_1654210	84.58875	0.01317523	92.42238	0.01844532	68.46254	0.03952569	104.3884	0.009222661	111.1616	0.007905139	106.4986	0.01185771	62.50731	0.02898551	111.2938	0.007905139	93.05984	0.0171278	97.22878	0.01317523	133.9616	0.006587615	81.85031	0.01317523	89.93457	0.01317523	84.93887	0.02371541	105.1059	0.01185771	105.8731	0.007905139	119.2334	0.009222661	69.24443	0.02108037	107.7583	0.009222661	80.46006	0.01844532	110.271	0.01054018	97.32171	0.01581028	87.30114	0.01185771	152.0932	0.005270092	181.3662
ILMN_1654212	75.73103	0.01976285	95.97396	0.01449275	80.69203	0.01976285	70.32855	0.05533597	80.26099	0.02108037	92.90706	0.0171278	69.27324	0.0171278	81.05048	0.0171278	96.34769	0.0171278	112.4575	0.009222661	121.9505	0.01054018	111.0604	0.006587615	108.8761	0.006587615	86.31695	0.02371541	94.79173	0.01449275	79.65099	0.01976285	87.9206	0.01449275	74.88216	0.01449275	78.14087	0.0171278	74.27318	0.03162055	84.03804	0.02239789	77.91833	0.03162055	66.5868	0.02898551	77.62405	0.03162055	72.2123
ILMN_1654217	55.31453	0.1001318	73.57385	0.05401845	70.82095	0.03293808	58.42585	0.2002635	62.55524	0.09486166	66.57234	0.08827405	51.27438	0.1198946	60.78107	0.1185771	60.14414	0.1765481	78.46475	0.0342556	75.38586	0.05533597	59.94147	0.1093544	53.22079	0.1383399	57.51223	0.5362319	53.71255	0.2384717	50.44957	0.5401844	51.81919	0.4848485	52.35652	0.3741766	55.6316	0.1936759	64.16543	0.1673254	61.07551	0.2621871	58.43957	0.3610013	48.92143	0.571805	62.46148	0.198946	65.07792
ILMN_1654226	47.90695	0.4150198	56.372	0.629776	54.90207	0.4637681	54.42973	0.3267457	50.16802	0.6679842	57.30254	0.3965744	42.45089	0.5862978	56.75962	0.2516469	50.40705	0.6666667	50.47692	0.9446641	61.41074	0.3399209	55.22553	0.2727273	44.97124	0.5691699	59.33611	0.4202898	58.69155	0.1027668	46.96846	0.7799736	55.53667	0.2714097	58.87217	0.1067194	56.35565	0.171278	49.76575	0.9222661	56.27335	0.541502	55.70115	0.544137	51.96645	0.3530962	61.68907	0.2305665	46.25256
ILMN_1654228	47.99595	0.4097497	56.7346	0.6113307	54.11708	0.5098814	47.07476	0.6732543	58.39148	0.2055336	64.27649	0.1198946	40.28303	0.7786561	50.69999	0.599473	51.26162	0.6179183	61.72695	0.3583663	55.22296	0.6996047	51.22217	0.5349144	44.27844	0.6113307	60.51912	0.3465086	48.11646	0.6073781	45.22544	0.8695652	54.99366	0.3043478	46.97594	0.743083	51.81489	0.372859	60.36979	0.3241107	62.86534	0.201581	54.69072	0.627141	46.85391	0.7233202	56.8954	0.4888011	52.96765
ILMN_1654240	51.26184	0.2147563	59.41371	0.4387352	46.59968	0.9090909	48.8362	0.5810277	46.33485	0.8695652	55.23915	0.5256917	46.03988	0.3083004	45.69076	0.8959157	48.91354	0.7733861	58.28125	0.5625824	52.14481	0.8537549	59.07184	0.1357049	47.85999	0.3570487	47.75957	0.972332	40.38903	0.9617918	48.3014	0.6837944	58.8031	0.1594203	51.79228	0.4031621	48.81314	0.5770751	61.81936	0.2542819	54.81388	0.6587615	50.86003	0.8537549	51.33236	0.3899868	55.03223	0.6100132	51.92979
ILMN_1654246	59.66802	0.04743083	90.18517	0.01976285	67.45947	0.04479579	86.7823	0.01844532	76.51395	0.02898551	85.79652	0.02108037	56.81884	0.04084321	82.37376	0.0171278	81.4451	0.02766798	66.60484	0.1660079	81.16541	0.03820817	61.63403	0.07509881	61.61038	0.04743083	74.64409	0.04874835	57.64856	0.1185771	59.44858	0.1317523	81.29589	0.02108037	55.59142	0.2081686	63.38442	0.05401845	65.04554	0.1475626	89.77848	0.01844532	67.97794	0.07509881	60.46898	0.06982872	72.63212	0.04743083	77.33497
ILMN_1654249	50.29518	0.2714097	63.09917	0.2529644	61.44955	0.1488801	53.56019	0.3662714	65.38132	0.05665349	61.99698	0.1791831	51.47679	0.115942	65.70136	0.06060606	55.81907	0.342556	65.3572	0.2042161	61.00162	0.3610013	52.05	0.4611331	50.10373	0.229249	63.10116	0.2555995	65.34596	0.04479579	63.12719	0.06587616	44.52334	0.9011858	54.81427	0.2463768	50.21687	0.4729908	65.48578	0.1422925	65.33651	0.1343874	70.43393	0.04743083	58.82377	0.0974967	57.97723	0.4176548	62.04128
ILMN_1654250	56.32219	0.07773386	76.68771	0.04479579	71.1154	0.03162055	66.17005	0.09222662	68.46986	0.04479579	73.51487	0.04347826	52.70111	0.08168643	71.79797	0.0342556	77.78558	0.0342556	65.28345	0.2068511	86.70534	0.03030303	70.33716	0.02503294	53.08987	0.1422925	82.17918	0.02766798	56.83193	0.1383399	80.39149	0.01976285	56.30622	0.229249	51.07657	0.4519104	69.75176	0.02635046	62.10961	0.2305665	77.7325	0.02898551	72.80634	0.04084321	72.62109	0.01844532	106.5997	0.01317523	77.37066
ILMN_1654261	50.10791	0.2779974	61.04847	0.3412385	53.1832	0.5744401	49.14176	0.5652174	49.53172	0.6956522	61.6124	0.1844532	41.11694	0.7061924	58.27177	0.1923584	48.30246	0.8115942	63.04241	0.2924901	61.87132	0.3175231	54.43101	0.3162055	49.98503	0.2358366	62.82174	0.2621871	43.19152	0.9025033	59.5544	0.1291173	50.17639	0.6086956	48.82153	0.6337286	53.35813	0.2885376	60.67629	0.3069829	51.20994	0.8590251	57.07498	0.4440053	49.27739	0.5520422	58.29866	0.3899868	51.16531
ILMN_1654262	1922.46	0	2277.758	0	1231.593	0	1954.014	0	2626.083	0	2024.451	0	1362.65	0	1963.566	0	1842.139	0	1816.249	0	2590.85	0	1578.727	0	1601.774	0	1784.115	0	1131.457	0	1657.016	0	2353.246	0	1372.357	0	1693.945	0	1216.124	0	1955.19	0	1555.177	0	886.4672	0	1736.557	0	2965.76
ILMN_1654268	742.5846	0	925.5797	0	451.4447	0	1114.684	0	1068.594	0	845.5662	0	486.3754	0	945.3604	0	1133.118	0	650.8293	0	866.1322	0	556.7537	0	611.2686	0	617.9749	0	465.1636	0	1069.597	0	1628.29	0	622.9903	0	1261.906	0	914.4924	0	1501.81	0	560.7475	0	463.823	0	597.3603	0	381.0634
ILMN_1654279	44.29718	0.7075099	65.43672	0.173913	61.36053	0.1554677	41.35706	0.9183136	39.4173	0.9960474	63.50256	0.1475626	41.88321	0.6403162	47.52139	0.8036891	57.47739	0.2648221	63.89061	0.2687747	64.74274	0.226614	47.34562	0.8036891	44.91578	0.5770751	63.7827	0.2226614	45.61563	0.7839262	42.15634	0.9631094	47.8607	0.7299078	47.1131	0.7364954	50.11332	0.4795784	63.08633	0.198946	54.10344	0.6903821	50.39437	0.8682477	52.30243	0.3320158	53.11135	0.743083	51.94694
ILMN_1654287	333.4026	0	498.4154	0	235.4024	0	453.5019	0	461.0947	0	532.1516	0	349.5757	0	408.0524	0	394.5112	0	339.1664	0	545.9822	0	355.7799	0	457.7743	0	457.5262	0	321.7202	0	295.1519	0	411.6459	0	191.4872	0	390.1493	0	261.5203	0	436.1892	0	460.8301	0	246.7106	0	513.4104	0	516.5912
ILMN_1654288	41.80486	0.8616601	50.80227	0.9051383	51.4439	0.6798419	43.13875	0.8735178	50.18773	0.6666667	49.61487	0.8642951	41.73175	0.6613966	46.72925	0.8405797	47.60526	0.8432148	51.04692	0.9183136	51.89711	0.8629776	47.78307	0.7826087	39.01137	0.9288538	55.49426	0.6508564	55.15457	0.1765481	49.02337	0.6389987	47.41059	0.7549407	46.85343	0.7457181	46.8097	0.7233202	59.12299	0.397892	54.41939	0.6772069	57.24226	0.4295125	45.62845	0.7918314	49.21805	0.9117259	54.25862
ILMN_1654289	887.1436	0	1238.815	0	781.8959	0	918.6353	0	879.4875	0	1215.8	0	663.7833	0	940.3394	0	958.5267	0	965.2545	0	1183.446	0	877.2845	0	1038.558	0	1120.333	0	820.8347	0	920.0198	0	1117.531	0	612.8732	0	905.5443	0	773.308	0	1252.197	0	1007.585	0	615.3205	0	1006.82	0	751.0267
ILMN_1654313	85.42327	0.01185771	71.08136	0.08168643	81.55634	0.01976285	117.3602	0.007905139	106.4386	0.009222661	83.42458	0.02503294	80.8616	0.01054018	102.1361	0.01054018	93.17122	0.0171278	117.3798	0.006587615	77.83583	0.04479579	60.21859	0.09881423	85.75121	0.01317523	84.16811	0.02371541	63.91906	0.04874835	82.33132	0.01581028	105.5776	0.01449275	68.66719	0.02108037	64.27705	0.04874835	79.927	0.01976285	73.84314	0.03820817	65.84631	0.0974967	72.37333	0.01844532	70.32294	0.06060606	89.87325
ILMN_1654317	46.97459	0.4927536	65.53374	0.173913	48.73236	0.8129117	45.74898	0.7417655	58.05027	0.2108037	52.33911	0.7101449	45.24086	0.3662714	58.58305	0.1778656	51.29519	0.6152833	53.88621	0.8115942	68.72327	0.1146245	53.96706	0.3412385	47.27904	0.3860343	66.93899	0.1383399	53.12404	0.2661397	57.85939	0.1607378	52.0084	0.4716733	56.57507	0.1805007	50.16506	0.4769433	56.03832	0.5823452	59.59115	0.3412385	60.1115	0.2648221	59.18275	0.09222662	62.21151	0.2147563	53.049
ILMN_1654318	165.8026	0	225.3192	0.001317523	116.4534	0.009222661	178.363	0.001317523	193.2234	0	269.3364	0	156.8102	0	170.9312	0.001317523	224.0428	0	143.066	0.003952569	278.9821	0	191.9152	0	161.7274	0.001317523	233.5685	0	132.2264	0.003952569	148.0327	0.003952569	290.5369	0	93.20113	0.009222661	140.9514	0.005270092	119.1113	0.007905139	177.82	0	169.1425	0.003952569	137.1654	0.002635046	240.3416	0	170.0639
ILMN_1654319	184.7598	0	240.1282	0.001317523	156.9023	0.003952569	219.1257	0	189.8462	0	246.6857	0	137.6425	0.001317523	166.6781	0.001317523	180.5924	0	166.9786	0.001317523	271.6127	0	209.0483	0	198.7794	0	269.639	0	180.8915	0.001317523	183.3992	0	246.4088	0	143.6055	0	178.8375	0.001317523	152.5549	0	254.098	0	192.724	0.001317523	127.0865	0.002635046	193.1329	0.001317523	195.1273
ILMN_1654320	287.2329	0	389.0677	0	408.3642	0	336.5222	0	282.2943	0	538.7739	0	308.3011	0	303.5737	0	607.8701	0	360.0586	0	806.1978	0	361.014	0	419.076	0	394.2219	0	321.8535	0	349.7582	0	469.859	0	296.2867	0	383.4231	0	433.8289	0	455.292	0	297.8329	0	281.0822	0	453.6236	0	406.3419
ILMN_1654322	899.7078	0	1114.616	0	830.3954	0	981.1044	0	1195.224	0	799.0881	0	869.1705	0	1070.777	0	968.7761	0	1496.731	0	1707.153	0	1169.349	0	1857.134	0	2204.321	0	1229.429	0	2232.34	0	2465.191	0	1972.547	0	1704.402	0	1581.783	0	1663.598	0	979.6777	0	842.1802	0	1031.324	0	1217.365
ILMN_1654323	55.68935	0.09354414	72.96014	0.06060606	69.72168	0.03557312	58.90244	0.1897233	57.92791	0.2147563	70.05537	0.05533597	46.1864	0.2951252	57.59742	0.2160738	59.73434	0.1897233	57.23639	0.6218709	58.83245	0.4677207	53.15447	0.3860343	63.26845	0.03689064	59.16343	0.4255599	56.59769	0.1396574	60.17084	0.1172596	56.93732	0.201581	44.46652	0.8682477	64.75041	0.04347826	65.8313	0.1291173	64.47975	0.1620553	59.02103	0.3227932	51.88927	0.3557312	48.44582	0.9328063	57.72994
ILMN_1654324	58.60029	0.05270092	76.02535	0.04611331	66.17742	0.05270092	69.22263	0.06060606	69.95927	0.04347826	73.99736	0.04216074	61.71823	0.03030303	74.66182	0.03030303	74.48376	0.04479579	127.0816	0.003952569	103.2345	0.01581028	89.50444	0.009222661	144.0459	0.002635046	165.2145	0.005270092	120.8391	0.009222661	78.09818	0.01976285	87.89416	0.01449275	64.66473	0.03820817	49.42251	0.5349144	54.59011	0.6903821	62.04147	0.2397892	74.73492	0.03557312	53.97388	0.2450593	72.12211	0.05006588	86.64016
ILMN_1654331	129.9078	0.003952569	137.4891	0.006587615	119.0162	0.009222661	116.473	0.007905139	117.0057	0.007905139	107.2267	0.01185771	100.4517	0.003952569	129.9737	0.005270092	145.9547	0.003952569	97.09357	0.01317523	115.7307	0.01054018	93.80667	0.006587615	89.56857	0.01317523	106.8057	0.01054018	76.43512	0.02239789	95.12649	0.009222661	103.4182	0.01449275	82.67196	0.01317523	104.0175	0.01054018	90.16704	0.01317523	108.2129	0.01054018	115.5653	0.01317523	103.2336	0.009222661	132.0793	0.009222661	122.69
ILMN_1654336	45.66708	0.5955204	57.47465	0.5625824	60.3975	0.1805007	45.71375	0.743083	49.74923	0.6916996	51.88555	0.7404479	42.34606	0.5928854	49.29788	0.6903821	49.89529	0.7048748	60.20529	0.4374177	54.49554	0.7378129	52.55271	0.4242424	40.07693	0.8774704	56.99949	0.5612648	50.21609	0.4479578	54.98139	0.2977602	54.17637	0.3438735	53.61669	0.3030303	42.89201	0.9222661	56.76407	0.5388669	52.22342	0.8102767	54.72891	0.6258234	53.97333	0.2450593	59.12225	0.3478261	49.5497
ILMN_1654340	69.73531	0.02503294	88.97505	0.02108037	109.8779	0.009222661	78.25688	0.02371541	65.72592	0.05401845	64.50735	0.1185771	118.5012	0.002635046	74.58887	0.03030303	79.06763	0.03162055	100.9911	0.01054018	81.1165	0.03820817	79.71156	0.01449275	121.2838	0.006587615	112.1357	0.01054018	74.55991	0.02766798	89.91803	0.01185771	80.09982	0.02239789	126.1971	0.002635046	118.6304	0.007905139	124.9041	0.006587615	72.67949	0.04084321	120.3213	0.01054018	115.877	0.005270092	75.87514	0.03689064	75.62373
ILMN_1654346	44.28071	0.7088274	59.67178	0.4216074	47.68186	0.8656126	48.20786	0.6179183	57.12658	0.2332016	56.279	0.4571805	41.91647	0.6389987	52.32801	0.4888011	58.38744	0.2318841	59.34846	0.5032938	60.18682	0.3926219	50.93906	0.5546772	39.22869	0.9249012	60.76855	0.3293808	57.65271	0.1185771	49.14434	0.6231884	52.46749	0.4532279	50.72894	0.486166	52.16999	0.3544137	59.56974	0.370224	59.6477	0.3386034	58.174	0.3768116	51.56586	0.3715415	54.93775	0.6152833	46.55017
ILMN_1654354	48.47393	0.3820817	60.53403	0.3741766	54.9037	0.4637681	44.45416	0.8168643	48.3979	0.7549407	53.37214	0.6508564	43.77068	0.4690382	54.63721	0.3465086	43.9413	0.9657444	70.16252	0.09617918	56.41441	0.6310936	45.74077	0.8748353	45.09153	0.5599473	58.94191	0.4453228	48.14607	0.6060606	47.99789	0.7167326	48.51506	0.6982872	45.33754	0.8392622	38.20269	0.9947299	51.66896	0.8524374	58.77476	0.3873518	51.00924	0.8511199	43.34776	0.9104084	52.61427	0.7747036	51.05252
ILMN_1654357	129.9911	0.003952569	162.1181	0.005270092	111.4292	0.009222661	144.0067	0.001317523	146.6714	0.002635046	136.9271	0.005270092	120.6008	0.002635046	141.3836	0.003952569	128.9732	0.005270092	128.6684	0.003952569	131.9919	0.006587615	94.69931	0.006587615	126.1168	0.006587615	156.6653	0.006587615	90.90232	0.01449275	106.2286	0.007905139	137.2193	0.006587615	101.153	0.007905139	104.1194	0.01054018	90.2505	0.01317523	121.8496	0.009222661	104.0324	0.01317523	82.54836	0.01317523	111.697	0.01317523	131.7814
ILMN_1654365	50.83166	0.229249	58.49301	0.5072464	49.23679	0.7891963	48.51202	0.6034256	50.43767	0.6495389	58.60139	0.3056653	40.57109	0.7536232	56.35576	0.2687747	57.01836	0.2806324	58.34844	0.5586298	52.66921	0.8326746	52.92969	0.4018445	48.99993	0.2766798	57.78228	0.5204216	42.90041	0.9130435	53.98053	0.3570487	47.24244	0.7667984	56.16722	0.1831357	58.24665	0.1185771	48.45306	0.9552042	60.45474	0.2938077	54.90771	0.6060606	54.10786	0.2424242	57.80442	0.4255599	53.86851
ILMN_1654369	47.67108	0.4347826	63.43605	0.2437418	56.36428	0.3557312	50.94474	0.4848485	54.34068	0.3939394	58.19398	0.3280632	44.94233	0.3886693	52.52947	0.4677207	51.06831	0.6258234	63.80252	0.2700922	66.43476	0.173913	52.03556	0.4624506	46.29129	0.4650856	54.44353	0.715415	52.22537	0.3306983	46.5528	0.8076416	52.99926	0.4137022	53.34636	0.3241107	47.50211	0.6679842	64.26449	0.1646904	54.48994	0.6745718	57.51377	0.4123847	50.48125	0.4611331	63.80145	0.1699605	51.32317
ILMN_1654370	87.03431	0.01185771	115.225	0.009222661	78.47121	0.02108037	112.0297	0.009222661	84.02314	0.01976285	93.76764	0.0171278	63.43906	0.02503294	86.91155	0.01581028	87.19435	0.01976285	77.53635	0.03557312	97.26415	0.0171278	87.5664	0.009222661	70.42037	0.02503294	83.23051	0.02503294	73.33758	0.02898551	99.55817	0.007905139	150.0498	0.003952569	81.93235	0.01317523	133.3785	0.007905139	99.12542	0.01317523	176.9591	0	126.5354	0.009222661	101.8255	0.009222661	154.5141	0.005270092	170.1605
ILMN_1654378	49.84208	0.2898551	57.1873	0.5757576	63.83593	0.08959157	57.60438	0.2134387	63.64601	0.07509881	63.05216	0.1607378	45.82128	0.3188406	63.20084	0.07905138	59.07578	0.2094862	59.28823	0.5059289	59.09259	0.4519104	57.04093	0.2068511	57.73317	0.06982872	61.5494	0.2990777	51.22919	0.3899868	69.72982	0.02635046	68.7757	0.03557312	46.75648	0.7536232	53.27169	0.2911726	70.00978	0.06324111	54.59773	0.6706192	63.90522	0.1422925	69.11447	0.02371541	57.58174	0.4400527	52.1743
ILMN_1654385	127.3334	0.003952569	160.3395	0.005270092	120.6726	0.009222661	157.3775	0.001317523	167.5366	0	155.6057	0.005270092	110.8735	0.003952569	138.3784	0.003952569	132.9081	0.003952569	137.1243	0.003952569	139.9623	0.006587615	118.6821	0.005270092	143.4625	0.003952569	143.2068	0.007905139	111.2221	0.01054018	148.0916	0.003952569	147.4941	0.003952569	131.8644	0.001317523	191.799	0	149.4681	0	195.5991	0	205.5258	0.001317523	153.6097	0	191.2197	0.001317523	211.5827
ILMN_1654386	46.89496	0.4967062	67.20123	0.140975	53.70788	0.541502	49.09778	0.5678524	46.08264	0.8827404	57.91276	0.3504611	36.54334	0.9486166	45.9516	0.8814229	56.17422	0.3201581	59.13293	0.5111989	59.78649	0.4176548	45.09565	0.8998682	42.97873	0.7167326	60.64063	0.3399209	43.14207	0.9038208	42.81834	0.9499341	50.98561	0.5454546	52.25245	0.3807642	47.23205	0.6930171	60.1915	0.3346508	58.06416	0.4202898	57.28025	0.428195	46.53736	0.7444005	55.69371	0.5678524	53.60563
ILMN_1654389	47.65831	0.4347826	53.57391	0.798419	45.78114	0.9249012	49.69749	0.5349144	49.76641	0.6916996	56.10845	0.4690382	42.95019	0.5454546	47.71788	0.7891963	65.58038	0.08432148	70.92642	0.08036891	62.75379	0.28722	52.9994	0.3992095	47.29546	0.3860343	63.17175	0.2529644	49.25148	0.5309618	40.69073	0.9841897	59.70924	0.1343874	56.95798	0.1633729	47.91435	0.6389987	46.38641	0.9868248	58.99	0.3781291	66.50535	0.08959157	48.80183	0.5770751	63.24606	0.1791831	61.5802
ILMN_1654392	177.5455	0	260.6643	0.001317523	151.1981	0.003952569	174.9812	0.001317523	204.0203	0	219.2158	0	151.8198	0	189.7403	0	186.606	0	161.2701	0.001317523	201.9803	0.001317523	150.5329	0.001317523	185.2984	0	169.8073	0.005270092	96.67558	0.01449275	232.9545	0	295.8979	0	140.7939	0.001317523	265.9195	0	204.8071	0	279.1851	0	287.3219	0	191.9067	0	260.911	0	209.9194
ILMN_1654394	40.69976	0.9117259	52.94569	0.8221344	49.32716	0.7865613	51.82565	0.4453228	54.64698	0.3781291	59.07253	0.28722	36.96954	0.9393939	51.77887	0.5164691	47.39774	0.8603426	62.98659	0.2938077	62.75394	0.28722	49.6745	0.6389987	42.27605	0.770751	55.5034	0.6508564	49.05614	0.5388669	52.75726	0.4137022	52.55805	0.4453228	47.66904	0.7088274	41.5745	0.9591568	60.67783	0.3069829	51.21581	0.8590251	58.26274	0.3715415	54.10492	0.2424242	49.98696	0.884058	52.74369
ILMN_1654396	441.6115	0	643.3898	0	448.1554	0	515.1264	0	425.8812	0	662.6288	0	426.0991	0	565.1124	0	546.6352	0	510.3538	0	564.7599	0	494.0361	0	610.0563	0	557.559	0	386.4401	0	447.6471	0	540.0812	0	327.9006	0	520.447	0	376.4342	0	538.7146	0	485.0291	0	315.2917	0	460.3169	0	371.125
ILMN_1654398	740.2452	0	999.1329	0	588.9874	0	1119.399	0	988.1683	0	1130.969	0	774.1392	0	1035.614	0	962.639	0	746.0197	0	1038.229	0	707.5584	0	597.613	0	614.4787	0	501.9492	0	512.4396	0	760.3308	0	402.3471	0	761.8082	0	602.9689	0	1096.189	0	751.1964	0	451.6205	0	831.8508	0	1094.984
ILMN_1654402	44.12629	0.7193676	59.50991	0.4347826	57.59476	0.3003953	53.77888	0.3570487	54.3515	0.3939394	60.223	0.2411067	48.08662	0.2187088	57.53287	0.2173913	49.34953	0.7509881	57.46367	0.6086956	63.06168	0.2766798	64.86228	0.05006588	57.47453	0.07378129	64.52111	0.201581	43.28085	0.8972332	59.9416	0.1212121	55.46656	0.2740448	51.89597	0.3992095	51.23893	0.4097497	66.05853	0.1264822	58.89746	0.3807642	60.50821	0.2437418	51.63752	0.3649539	53.41891	0.7193676	65.34765
ILMN_1654403	53.29951	0.14361	67.58987	0.1304348	58.78141	0.2582345	52.69896	0.4031621	54.95913	0.3557312	59.9896	0.2529644	51.76744	0.1106719	59.35432	0.1475626	67.59058	0.06455863	74.50368	0.05401845	67.00385	0.1594203	52.50511	0.4242424	50.20069	0.229249	66.54481	0.14361	54.43557	0.2042161	50.6929	0.5270092	60.19614	0.1251647	58.08658	0.1238472	57.93094	0.1264822	69.6152	0.06587616	68.57079	0.07246377	61.91566	0.2028985	61.95467	0.05006588	62.65554	0.1923584	57.27968
ILMN_1654408	43.92261	0.7325428	64.81279	0.1923584	61.60588	0.1422925	62.4567	0.1277997	53.69332	0.4466403	64.15797	0.1198946	47.85526	0.2305665	54.99055	0.3293808	60.82936	0.1567852	60.3202	0.43083	72.46222	0.07246377	57.88305	0.1805007	50.56507	0.2147563	66.11928	0.1528327	45.8041	0.7760211	58.23248	0.1515152	55.21321	0.2977602	51.22658	0.4466403	51.73938	0.3754941	55.81105	0.6060606	54.6305	0.6693017	53.90328	0.6758893	46.99946	0.71278	57.61441	0.4387352	58.4003
ILMN_1654411	48.10709	0.4031621	71.05669	0.08300395	52.97169	0.5876153	58.15417	0.2028985	55.58836	0.314888	60.90499	0.2002635	54.32233	0.05928854	47.17302	0.8260869	57.68021	0.259552	70.48632	0.08959157	67.98984	0.1357049	50.01648	0.6218709	45.25723	0.541502	54.15973	0.7391304	53.69438	0.2384717	58.45988	0.1462451	57.09737	0.1963109	53.10171	0.3346508	54.71927	0.2318841	56.05431	0.5823452	59.58565	0.3412385	62.99701	0.173913	42.64472	0.9354414	69.09225	0.07114624	48.63816
ILMN_1654413	51.71824	0.1976285	53.95164	0.7747036	48.71636	0.8142292	70.98053	0.04874835	55.48955	0.3214756	60.32489	0.2345191	47.78876	0.2332016	68.94688	0.04216074	55.82161	0.342556	66.83629	0.1594203	65.64386	0.2055336	50.04678	0.6205534	45.92157	0.4980237	60.82447	0.3293808	50.76899	0.4137022	57.26686	0.1857708	56.36328	0.2279315	54.20111	0.2740448	57.97133	0.1264822	60.381	0.3241107	59.77954	0.3306983	58.43227	0.3610013	49.31528	0.5507246	61.04043	0.2674572	53.77665
ILMN_1654414	96.0563	0.01054018	93.62469	0.01449275	72.14195	0.03162055	92.3316	0.01185771	123.4773	0.006587615	74.22963	0.04216074	95.52039	0.005270092	108.2948	0.007905139	101.3247	0.0171278	130.4033	0.003952569	106.8109	0.01317523	76.98057	0.01581028	104.2103	0.007905139	110.9684	0.01054018	86.38644	0.01581028	105.6616	0.007905139	140.2633	0.006587615	77.91524	0.01449275	93.85986	0.01317523	100.2173	0.01317523	85.67097	0.01976285	74.59531	0.03557312	73.25822	0.01844532	67.15435	0.09486166	113.2158
ILMN_1654415	41.23075	0.8880106	59.1002	0.4650856	48.55379	0.8221344	48.73199	0.5902503	54.11271	0.4189723	54.02859	0.6021081	36.96091	0.9393939	53.68628	0.3886693	49.57181	0.7312253	60.18377	0.4374177	73.64111	0.06324111	55.63511	0.2476943	40.39866	0.8708827	53.17048	0.7865613	49.99445	0.4690382	42.57559	0.9538867	47.20951	0.7667984	45.01408	0.8537549	48.01216	0.6284585	55.65927	0.6152833	51.63478	0.8405797	54.03254	0.6693017	50.10057	0.4769433	60.50401	0.2806324	48.47486
ILMN_1654421	158.1467	0	192.1528	0.003952569	127.8605	0.007905139	249.9443	0	204.3355	0	189.5443	0.001317523	171.1079	0	192.5757	0	182.5343	0	171.3459	0.001317523	247.4643	0	158.2852	0	175.299	0	192.3279	0.002635046	127.8208	0.006587615	177.1714	0	209.9535	0	116.4318	0.005270092	192.6634	0	127.5999	0.005270092	205.6393	0	169.3593	0.003952569	100.8157	0.009222661	156.8781	0.003952569	191.0513
ILMN_1654422	68.0988	0.02503294	110.6657	0.01185771	85.28121	0.01844532	84.85104	0.01976285	87.29671	0.01317523	91.16708	0.01976285	67.08603	0.01976285	90.33968	0.01581028	88.94231	0.01844532	87.05111	0.0171278	109.7141	0.01185771	84.08694	0.01185771	86.53833	0.01317523	88.91631	0.02239789	82.3284	0.01581028	81.76889	0.01581028	85.61621	0.01581028	70.83495	0.01844532	80.06404	0.01581028	79.14008	0.01976285	96.20336	0.01449275	85.12325	0.02371541	63.86971	0.03952569	80.87015	0.02371541	73.799
ILMN_1654427	44.13247	0.7193676	51.94638	0.8669302	46.87236	0.8959157	44.70668	0.7944664	48.82458	0.7312253	50.27148	0.8379447	32.97891	0.9934124	49.63376	0.6732543	55.77736	0.3438735	51.71469	0.9011858	58.35424	0.4980237	63.96959	0.05928854	40.48882	0.8656126	44.12007	0.9947299	46.31093	0.7444005	45.64851	0.8432148	47.20868	0.7667984	47.73571	0.7061924	44.10872	0.8801054	45.41157	0.9920949	50.31373	0.8985507	50.33167	0.8708827	45.14344	0.8221344	45.14529	0.9881423	42.28382
ILMN_1654429	105.4441	0.007905139	143.9494	0.006587615	124.9421	0.009222661	104.1263	0.009222661	96.9493	0.01185771	102.3421	0.01185771	77.27824	0.01185771	132.9401	0.003952569	145.3865	0.003952569	142.2956	0.003952569	157.597	0.005270092	110.2276	0.006587615	99.18934	0.009222661	110.2289	0.01054018	102.6265	0.01185771	130.5675	0.005270092	154.3077	0.002635046	96.89942	0.009222661	108.3456	0.009222661	125.3118	0.006587615	128.411	0.009222661	105.1724	0.01317523	86.6177	0.01185771	99.75528	0.01449275	79.87292
ILMN_1654430	46.4309	0.5349144	49.30013	0.9499341	49.55118	0.7733861	41.61444	0.9169961	60.48169	0.1449275	49.27311	0.886693	46.4196	0.28722	43.66062	0.9499341	47.54338	0.8471673	66.21067	0.1752306	65.51736	0.2094862	44.59388	0.9235837	47.73102	0.3662714	47.91311	0.9670619	50.93752	0.400527	41.09137	0.9789196	46.56291	0.8102767	48.76739	0.6363636	47.79791	0.6455863	51.16168	0.8761528	54.96417	0.6442688	54.98018	0.5942029	48.49501	0.6060606	55.32385	0.5981554	52.36993
ILMN_1654436	47.26192	0.4716733	63.85103	0.226614	62.68656	0.1225296	53.75892	0.3583663	62.57471	0.09486166	55.80421	0.4927536	51.36513	0.1198946	53.37686	0.4031621	53.69924	0.4492754	61.41737	0.3715415	57.58475	0.5533597	55.31908	0.2621871	51.81431	0.1831357	65.20074	0.1699605	57.484	0.1198946	52.55523	0.4295125	64.376	0.06587616	53.76567	0.2977602	51.42237	0.3992095	57.20356	0.5177866	66.8158	0.1014493	45.45921	0.9868248	56.94219	0.1515152	58.37951	0.3873518	58.38285
ILMN_1654441	2245.838	0	2673.973	0	1150.409	0	3043.196	0	3082.542	0	2912.349	0	2101.956	0	2812.951	0	2256.884	0	2005.587	0	3060.592	0	2305.457	0	2426.589	0	2733.919	0	1942.98	0	2636.359	0	4194.117	0	1692.709	0	2631.761	0	1589.741	0	3780.837	0	1960.872	0	1053.866	0	1983.141	0	2525.828
ILMN_1654445	492.8971	0	806.0044	0	552.8262	0	604.9063	0	330.7036	0	785.4086	0	489.0746	0	602.1512	0	772.307	0	551.2099	0	1037.895	0	647.7861	0	637.625	0	738.9848	0	685.6066	0	499.4165	0	801.698	0	364.7131	0	627.5157	0	422.886	0	997.3805	0	761.194	0	517.5663	0	1031.578	0	856.2861
ILMN_1654452	61.40145	0.03557312	69.85919	0.09617918	68.52721	0.03952569	64.9696	0.1001318	54.03325	0.4229249	58.84931	0.2977602	49.16497	0.171278	55.99224	0.2779974	51.36133	0.6086956	53.23276	0.8484849	62.51124	0.2924901	61.85946	0.07378129	58.05881	0.06587616	69.68939	0.08959157	51.95913	0.345191	56.06789	0.2450593	46.52714	0.8142292	59.69075	0.08959157	62.9035	0.05928854	69.3709	0.06587616	60.62766	0.2859025	50.45328	0.8669302	54.24459	0.2384717	69.41927	0.0685112	57.13726
ILMN_1654457	60.94916	0.03557312	95.00298	0.01449275	88.49905	0.01449275	76.50677	0.02898551	79.82567	0.02239789	62.7474	0.1646904	56.86997	0.04084321	90.25873	0.01581028	75.94043	0.03689064	89.77906	0.01581028	73.30836	0.06455863	73.08236	0.01844532	71.5608	0.02239789	79.61862	0.03162055	67.49789	0.03689064	71.51418	0.02239789	84.842	0.0171278	64.70417	0.03820817	69.93552	0.02635046	70.03159	0.06324111	82.35677	0.02635046	89.16525	0.0171278	62.55264	0.04347826	89.1625	0.01976285	80.51898
ILMN_1654458	49.11946	0.342556	59.72297	0.4216074	49.7494	0.7654809	41.22107	0.9183136	43.10741	0.9604743	66.0758	0.0974967	44.80904	0.4018445	52.56502	0.4637681	53.02906	0.4953887	65.10066	0.2134387	59.3455	0.4426877	51.61333	0.5032938	49.1627	0.2687747	53.04806	0.7905138	52.05368	0.3438735	44.53174	0.8959157	47.26548	0.7654809	47.5729	0.7101449	47.02826	0.7075099	54.36308	0.7035573	52.24772	0.8102767	54.01818	0.6693017	48.3948	0.6073781	53.22169	0.7338603	56.52422
ILMN_1654459	44.85923	0.6653491	49.42496	0.9472991	49.9569	0.7536232	40.97896	0.9249012	50.10312	0.6732543	40.93683	0.9973649	41.56993	0.6679842	50.76003	0.5889328	48.07514	0.8194993	59.61791	0.4795784	59.52169	0.4295125	46.84702	0.8274045	46.82697	0.4216074	50.18557	0.914361	49.33434	0.5256917	51.90976	0.4571805	47.59317	0.7378129	54.27158	0.2700922	49.80696	0.4953887	56.28082	0.5704875	55.41341	0.6113307	54.14214	0.6653491	38.70493	0.9907773	52.91661	0.7523057	47.55091
ILMN_1654466	45.22742	0.6469038	58.36741	0.5125165	51.00729	0.7048748	58.36869	0.201581	62.39462	0.09486166	45.1543	0.972332	45.49499	0.3438735	60.01471	0.1357049	67.18191	0.06982872	69.92284	0.1001318	59.01001	0.4532279	44.66153	0.9196311	48.13664	0.3346508	61.57972	0.2990777	64.24345	0.04874835	56.01753	0.2503294	53.12238	0.4031621	52.31416	0.3768116	51.09755	0.4176548	63.70941	0.1818182	65.37302	0.1330698	64.07991	0.140975	56.25325	0.1673254	53.89698	0.6798419	52.88406
ILMN_1654468	54.18107	0.1212121	65.78829	0.1673254	67.2633	0.04479579	51.21035	0.4756258	62.08252	0.1001318	71.60023	0.04743083	51.14336	0.1198946	59.56383	0.14361	66.6606	0.07378129	84.22403	0.01976285	71.86971	0.08168643	69.3478	0.02503294	64.07624	0.0342556	70.48143	0.07509881	58.73382	0.1027668	59.40038	0.1317523	66.90166	0.04743083	62.67645	0.04874835	58.05149	0.1251647	81.37025	0.0171278	63.22756	0.1963109	80.04759	0.02635046	58.03773	0.1172596	72.40072	0.04874835	56.81042
ILMN_1654473	53.9415	0.1277997	63.79547	0.2279315	58.3801	0.2714097	50.57216	0.5032938	59.06617	0.1805007	58.77935	0.2990777	54.18108	0.06060606	49.16209	0.6996047	58.15106	0.2397892	57.74343	0.5889328	66.17645	0.1818182	53.09005	0.3939394	48.92732	0.2819499	61.7603	0.2964427	48.3555	0.5928854	51.1602	0.4927536	47.94517	0.7285903	49.84716	0.5520422	55.79679	0.1923584	49.18469	0.9367589	67.56754	0.085639	51.78649	0.8142292	50.38751	0.4664032	62.51817	0.1936759	66.85177
ILMN_1654474	38.8899	0.9657444	51.14391	0.8906456	53.01877	0.5823452	41.5375	0.9169961	49.5682	0.6956522	49.63986	0.8629776	40.80085	0.7325428	46.45341	0.8577075	52.79673	0.5072464	58.23262	0.5652174	57.4999	0.5573123	50.17083	0.6060606	43.79114	0.6442688	54.54201	0.7088274	48.51645	0.5770751	51.83073	0.4598155	50.85804	0.5533597	48.6467	0.6429513	50.9043	0.4347826	54.17807	0.7114624	55.62664	0.5915679	58.03912	0.3873518	46.05009	0.7720685	51.00937	0.8511199	44.90524
ILMN_1654479	47.25037	0.4729908	59.04342	0.4716733	54.24174	0.5032938	70.57718	0.05533597	45.19533	0.914361	58.58709	0.3069829	44.409	0.4216074	55.14302	0.314888	62.79179	0.1212121	62.27246	0.3280632	60.06955	0.3992095	49.40944	0.6666667	41.1334	0.8313571	59.25347	0.4229249	49.58478	0.5072464	71.74935	0.02239789	55.66886	0.259552	42.00562	0.9459816	61.6631	0.07114624	65.924	0.1264822	60.25454	0.3043478	70.36689	0.04874835	50.82948	0.43083	62.08429	0.2187088	49.51649
ILMN_1654488	131.8033	0.003952569	212.7109	0.001317523	138.43	0.006587615	211.2809	0	211.6776	0	167.7753	0.002635046	153.0228	0	230.3603	0	200.8349	0	169.7215	0.001317523	213.7658	0.001317523	120.4805	0.005270092	123.696	0.006587615	147.5105	0.006587615	113.8396	0.01054018	153.4606	0.002635046	205.5469	0	117.8936	0.003952569	148.315	0.002635046	126.8817	0.005270092	144.0494	0.005270092	153.051	0.005270092	112.5666	0.006587615	151.4287	0.005270092	180.0067
ILMN_1654493	99.84695	0.01054018	128.9667	0.006587615	114.5825	0.009222661	97.54205	0.01185771	92.55244	0.01185771	117.213	0.007905139	80.37074	0.01054018	91.94777	0.01449275	109.676	0.007905139	102.2382	0.01054018	122.5617	0.01054018	95.99812	0.006587615	73.89119	0.01844532	90.79379	0.01976285	86.51372	0.01581028	81.02605	0.0171278	86.35117	0.01581028	88.6572	0.01054018	84.86641	0.01449275	81.52094	0.0171278	85.82044	0.01976285	80.97775	0.02635046	80.01055	0.01317523	94.95637	0.0171278	74.46954
ILMN_1654496	46.04984	0.5638999	67.11385	0.14361	59.35994	0.2226614	44.37352	0.8221344	60.5148	0.14361	57.20609	0.4031621	51.01822	0.1238472	55.2776	0.3096179	58.1875	0.2371542	62.83364	0.3017128	64.31458	0.2371542	55.00661	0.2832675	45.19152	0.5494071	60.86782	0.3280632	48.11856	0.6073781	53.45593	0.3754941	56.68368	0.2160738	53.01555	0.3412385	50.35438	0.4637681	48.14162	0.9604743	56.37759	0.5335968	58.98209	0.3227932	59.45377	0.08695652	54.97872	0.6139657	55.72522
ILMN_1654497	752.5493	0	796.1428	0	429.7983	0	993.8013	0	872.6809	0	737.5081	0	630.6325	0	865.6506	0	666.3315	0	674.5815	0	930.6151	0	663.8873	0	652.0474	0	715.4882	0	586.087	0	855.8508	0	1148.312	0	485.9505	0	737.3493	0	442.9344	0	828.7639	0	785.9446	0	457.7927	0	638.9973	0	1131.315
ILMN_1654504	37.75816	0.9855072	57.88384	0.541502	47.73795	0.8616601	44.80456	0.7918314	44.37782	0.9341239	47.594	0.9301713	38.8097	0.8616601	48.85959	0.7193676	42.34385	0.9881423	49.49351	0.9644269	49.72302	0.9433465	53.3096	0.3794466	45.25412	0.541502	57.65842	0.5243742	54.85323	0.1857708	44.50816	0.8972332	52.70184	0.4321476	49.37682	0.5836627	46.83004	0.7220026	51.19839	0.8722003	48.41818	0.9472991	54.79754	0.6192358	50.04318	0.4874835	47.60742	0.9525692	46.42385
ILMN_1654516	321.0963	0	547.0644	0	350.4933	0	438.1678	0	378.4792	0	485.2975	0	345.1281	0	391.0611	0	543.4199	0	362.5351	0	506.1402	0	403.3975	0	427.8796	0	498.4035	0	332.4294	0	430.5475	0	494.2665	0	358.0414	0	410.0225	0	392.6897	0	502.1693	0	457.79	0	354.2823	0	506.3114	0	441.8473
ILMN_1654518	58.42025	0.05401845	66.42674	0.1541502	73.13617	0.02898551	61.09913	0.14361	66.08459	0.05270092	74.38808	0.04216074	41.14355	0.7048748	61.6911	0.1027668	65.37282	0.08827405	68.37418	0.1225296	85.05598	0.03293808	46.12175	0.8616601	62.19005	0.04216074	64.14893	0.2068511	53.60625	0.2424242	58.2879	0.1501976	73.56317	0.03162055	48.99089	0.6152833	64.53478	0.04611331	67.46855	0.09222662	69.55215	0.06587616	77.4668	0.03162055	48.4922	0.6060606	65.65629	0.1277997	74.10047
ILMN_1654522	39.34731	0.9604743	55.99923	0.6508564	51.71473	0.6627141	52.20291	0.43083	47.03782	0.8339921	65.08678	0.1067194	43.7046	0.4756258	62.85527	0.08695652	52.83867	0.5072464	60.96249	0.400527	53.68781	0.7786561	48.98254	0.6982872	42.72429	0.7364954	59.7633	0.3860343	46.17872	0.7641634	53.74186	0.3662714	47.7733	0.7325428	45.9634	0.7997365	55.17328	0.2094862	59.2626	0.3860343	55.58238	0.599473	43.55288	0.9947299	51.01357	0.4176548	53.78614	0.685112	54.67903
ILMN_1654526	46.41418	0.5362319	54.40821	0.7496706	56.27356	0.3636364	48.94611	0.5757576	49.80478	0.6903821	54.97287	0.5454546	37.38197	0.9301713	50.16786	0.6403162	45.48326	0.9262187	61.3316	0.3754941	52.28423	0.8484849	49.51118	0.6561265	43.65421	0.657444	57.7895	0.5204216	54.39971	0.2055336	45.9867	0.8260869	47.58312	0.7378129	43.46885	0.9183136	42.85755	0.9222661	58.44612	0.4268775	69.69887	0.06455863	48.28595	0.9459816	50.19664	0.4769433	54.88995	0.6192358	47.40168
ILMN_1654534	51.05312	0.2213439	57.6874	0.5494071	65.5648	0.05928854	60.24989	0.1581028	59.09422	0.1778656	65.73652	0.09881423	51.18543	0.1198946	49.28769	0.6930171	52.37261	0.5322793	65.18571	0.2094862	63.27475	0.2753623	51.82846	0.4808959	49.81922	0.2437418	68.71622	0.1067194	55.33691	0.1699605	60.08816	0.1185771	60.1186	0.1264822	49.79162	0.5573123	51.93401	0.3636364	63.13278	0.1976285	62.54562	0.2108037	59.69714	0.2819499	52.45969	0.3241107	55.52772	0.5823452	61.21862
ILMN_1654540	45.32862	0.6350461	58.39426	0.5098814	58.38182	0.2714097	52.14331	0.43083	53.90705	0.4334651	54.01054	0.6047431	38.93071	0.8590251	55.45156	0.3056653	52.91168	0.5032938	59.48407	0.4914361	61.05688	0.3583663	51.31374	0.5270092	42.82473	0.7285903	49.82019	0.9222661	38.292	0.9855072	48.15329	0.6996047	43.53109	0.9328063	50.60318	0.4914361	54.53589	0.2384717	59.46243	0.372859	50.52825	0.8906456	53.31606	0.715415	49.08507	0.5665349	64.37184	0.1528327	47.36473
ILMN_1654541	176.8683	0	262.7343	0.001317523	209.6952	0	224.4595	0	240.1242	0	253.6738	0	220.0923	0	270.9226	0	272.1697	0	223.3158	0	283.4321	0	194.1406	0	246.6918	0	256.1045	0	183.6673	0.001317523	243.1373	0	254.5689	0	216.5087	0	329.2252	0	226.4744	0	376.2521	0	427.3553	0	274.0189	0	382.5478	0	467.7587
ILMN_1654542	792.5475	0	875.6887	0	603.3148	0	956.5333	0	969.3627	0	817.1363	0	748.3095	0	922.2654	0	701.3235	0	819.5861	0	955.9081	0	664.8474	0	1012.317	0	890.4501	0	658.2856	0	883.9402	0	1121.71	0	606.8016	0	1168.932	0	920.7065	0	1002.177	0	1171.827	0	729.7852	0	1034.486	0	1364.306
ILMN_1654543	1284.221	0	1584.998	0	828.6411	0	1416.861	0	1488.955	0	1543.555	0	1124.078	0	1510.643	0	1374.073	0	1291.693	0	1513.307	0	1036.519	0	1248.786	0	1160.018	0	943.4426	0	1170.217	0	1470.936	0	973.8573	0	1158.991	0	815.3112	0	1141.012	0	1023.679	0	642.8371	0	941.5385	0	1182.232
ILMN_1654545	265.0243	0	341.0585	0	355.3317	0	272.1665	0	256.9287	0	300.891	0	310.8685	0	278.4298	0	290.5051	0	371.4621	0	311.8884	0	253.242	0	432.2578	0	326.361	0	257.5901	0	296.1012	0	313.8435	0	265.1996	0	407.1807	0	356.1227	0	335.4949	0	322.3042	0	222.735	0	299.3625	0	241.0333
ILMN_1654552	533.576	0	649.143	0	412.8302	0	660.5664	0	665.5442	0	599.6943	0	465.4249	0	644.1832	0	754.4923	0	501.5769	0	559.356	0	377.7412	0	523.8202	0	544.3522	0	312.0493	0	618.4509	0	764.575	0	430.037	0	709.8525	0	458.9708	0	591.6188	0	492.8277	0	412.6932	0	495.2599	0	657.062
ILMN_1654560	56.85101	0.06982872	74.63818	0.05270092	63.54543	0.1040843	54.90391	0.3043478	63.21986	0.085639	77.02141	0.03820817	54.12973	0.06192358	56.46509	0.2648221	68.41727	0.06192358	67.18492	0.1462451	75.06284	0.05533597	57.49062	0.1897233	55.83739	0.08959157	68.01836	0.1185771	52.18446	0.3320158	59.41627	0.1317523	63.3633	0.07246377	63.09161	0.04874835	63.28329	0.05533597	65.12203	0.1475626	66.98079	0.09881423	62.6034	0.1831357	57.15834	0.1422925	56.80392	0.4940712	54.94012
ILMN_1654563	111.6714	0.005270092	151.4201	0.005270092	109.5293	0.009222661	135.6288	0.002635046	141.2937	0.005270092	162.8537	0.002635046	114.7854	0.002635046	128.2792	0.005270092	133.6907	0.003952569	111.0771	0.009222661	151.0349	0.005270092	124.5972	0.002635046	119.2002	0.006587615	135.8683	0.007905139	106.5679	0.01185771	102.2156	0.007905139	151.4095	0.002635046	82.11259	0.01317523	114.8184	0.007905139	105.3248	0.01317523	161.1021	0.002635046	191.1194	0.001317523	124.1378	0.003952569	173.3614	0.002635046	227.3293
ILMN_1654566	86.4246	0.01185771	106.1233	0.01185771	77.22307	0.02371541	93.0452	0.01185771	104.653	0.01054018	141.0623	0.005270092	74.64751	0.01449275	91.95532	0.01449275	96.53546	0.0171278	81.43225	0.02371541	88.51471	0.02635046	80.10322	0.01449275	64.27303	0.0342556	83.84122	0.02371541	65.74701	0.04084321	90.449	0.01185771	99.63489	0.01449275	73.46284	0.01581028	94.8031	0.01317523	77.16431	0.02371541	89.41407	0.01844532	87.10392	0.02108037	66.64156	0.02898551	93.10142	0.0171278	97.052
ILMN_1654570	56.36141	0.07641634	63.63348	0.2384717	53.53528	0.5533597	56.40808	0.2555995	49.34385	0.7061924	64.18256	0.1198946	55.61485	0.04743083	62.67721	0.08827405	61.1118	0.1488801	57.26264	0.6205534	74.39599	0.05665349	64.91492	0.05006588	42.11069	0.7799736	66.78401	0.1396574	54.10082	0.2173913	64.92964	0.04479579	64.84768	0.05928854	57.08935	0.1554677	62.74803	0.05928854	58.96196	0.4018445	63.31686	0.1923584	62.55769	0.1831357	60.20235	0.07509881	64.09168	0.1594203	65.71486
ILMN_1654571	51.54713	0.2081686	57.45901	0.5638999	53.89888	0.5296443	49.23467	0.5625824	52.95485	0.4953887	61.24127	0.1884058	45.84475	0.3162055	58.62828	0.1765481	59.44272	0.2028985	55.35242	0.7206851	67.86188	0.1370224	55.28201	0.2648221	47.6114	0.3689065	63.75099	0.2239789	57.08998	0.1291173	56.91622	0.1976285	48.98099	0.6772069	49.93075	0.5428195	50.86882	0.4347826	59.73685	0.3610013	67.86243	0.08432148	65.13477	0.113307	44.4838	0.8616601	67.46268	0.09090909	50.62812
ILMN_1654583	360.3905	0	432.9351	0	290.7067	0	406.7048	0	420.9152	0	560.5313	0	321.2023	0	445.7182	0	478.8354	0	489.933	0	876.4684	0	505.9867	0	519.9608	0	490.9894	0	371.4842	0	326.5941	0	374.4159	0	257.3412	0	340.9811	0	284.9366	0	444.0544	0	361.5334	0	217.4905	0	397.6309	0	449.6518
ILMN_1654586	202.7786	0	303.6889	0	186.2007	0	210.5304	0	180.8298	0	220.2048	0	165.7328	0	216.0572	0	231.9766	0	203.4714	0	297.0227	0	176.2847	0	225.1759	0	214.0444	0.001317523	239.9019	0	185.2039	0	222.3828	0	160.7359	0	220.2323	0	185.2569	0	205.8037	0	261.3676	0	202.5684	0	308.3254	0	258.2042
ILMN_1654588	44.89654	0.6640316	42.33781	1	54.97426	0.458498	42.67702	0.884058	48.36092	0.7602108	54.16667	0.5955204	37.1314	0.9341239	46.09127	0.8774704	51.19169	0.6205534	61.34614	0.3754941	61.49272	0.3386034	60.56955	0.09222662	45.28024	0.5401844	45.37287	0.9881423	47.62151	0.6416337	42.28539	0.9604743	44.41254	0.9051383	51.95209	0.397892	44.51076	0.8642951	52.20664	0.8260869	55.12466	0.6337286	53.24691	0.7246377	42.0034	0.9525692	53.93892	0.6772069	50.42256
ILMN_1654594	47.42259	0.455863	55.27641	0.6996047	52.65404	0.6047431	51.99371	0.4387352	64.15509	0.0685112	58.91319	0.2938077	43.11974	0.5322793	52.14139	0.5006588	59.76568	0.1884058	64.92136	0.2226614	69.25346	0.1054018	47.80825	0.7826087	41.64437	0.8036891	60.8481	0.3293808	46.61959	0.7246377	53.48526	0.3741766	55.73631	0.2529644	49.71122	0.5665349	53.80186	0.2727273	69.93021	0.06324111	54.74057	0.6627141	67.11044	0.08168643	53.46453	0.2635046	62.54723	0.1936759	59.55891
ILMN_1654598	50.46862	0.2582345	64.94147	0.1884058	55.63962	0.4018445	45.57327	0.7562582	56.78582	0.2476943	62.37714	0.1699605	44.86101	0.3939394	51.72022	0.5204216	54.84862	0.3807642	66.95498	0.1541502	65.19447	0.2147563	61.02578	0.085639	55.24287	0.09354414	62.80009	0.2635046	49.93737	0.4729908	45.51245	0.8524374	59.1642	0.1515152	54.45205	0.2635046	55.19099	0.2081686	72.71825	0.03820817	70.35155	0.05928854	70.81944	0.04743083	55.98564	0.171278	62.7383	0.1923584	61.5629
ILMN_1654602	53.05441	0.1488801	59.61515	0.4242424	62.91962	0.1146245	46.59455	0.6930171	51.04449	0.6126482	62.78194	0.1646904	48.27248	0.2121212	53.40865	0.4031621	58.81513	0.2147563	67.08006	0.1515152	69.69875	0.1027668	59.34405	0.1238472	49.9913	0.2332016	61.00204	0.3254282	51.80224	0.3583663	54.70951	0.3056653	61.56161	0.09881423	52.47754	0.3675889	54.18658	0.2516469	57.81898	0.4690382	62.06504	0.2384717	52.88678	0.7523057	51.16095	0.4057971	62.10105	0.2187088	58.72953
ILMN_1654606	47.95681	0.4123847	68.46859	0.1238472	66.45404	0.0513834	80.10185	0.02239789	55.18204	0.3465086	65.53949	0.1027668	40.82484	0.7312253	61.97221	0.1001318	53.13543	0.4901186	66.86006	0.1581028	69.78032	0.1001318	62.69759	0.06719368	69.86572	0.02503294	64.34232	0.2028985	60.27563	0.085639	67.41519	0.03689064	57.66977	0.1844532	68.25897	0.02108037	67.13681	0.03293808	58.04004	0.458498	71.29635	0.05006588	58.71572	0.342556	56.73627	0.1581028	68.11019	0.085639	70.41084
ILMN_1654609	1128.783	0	1593.896	0	1008.477	0	1251.654	0	1077.389	0	1373.328	0	995.434	0	1444.907	0	1500.861	0	1522.812	0	1941.842	0	1474.322	0	1453.849	0	1371.932	0	953.6804	0	1254.927	0	2051.532	0	829.1656	0	1499.394	0	970.6735	0	1818.571	0	1906.405	0	1490.882	0	2347.074	0	3360.63
ILMN_1654612	81.33502	0.01317523	100.7081	0.01317523	69.17661	0.03820817	88.19617	0.01581028	84.45399	0.0171278	78.7115	0.03293808	58.68275	0.03557312	84.72524	0.01581028	88.93425	0.01844532	71.82281	0.06982872	79.45155	0.04216074	60.35154	0.09617918	67.97225	0.02635046	66.7197	0.1396574	53.01094	0.2740448	94.61604	0.009222661	107.1538	0.01317523	69.77631	0.01976285	88.33224	0.01449275	81.53105	0.0171278	112.6278	0.009222661	132.4682	0.007905139	80.4608	0.01317523	123.3051	0.009222661	144.4194
ILMN_1654613	55.45116	0.09617918	72.78361	0.06455863	60.54282	0.1765481	62.82097	0.1251647	75.42169	0.03030303	57.76955	0.3649539	61.9165	0.02898551	64.60677	0.06587616	61.31571	0.1462451	69.59427	0.1054018	63.76904	0.2555995	55.37548	0.259552	55.46838	0.09222662	66.69288	0.140975	53.12796	0.2648221	70.45807	0.02503294	66.6339	0.04743083	60.62964	0.07773386	61.3231	0.07773386	61.55853	0.2648221	55.53093	0.6047431	79.28346	0.02635046	56.81044	0.1541502	72.98209	0.04743083	57.76859
ILMN_1654626	42.65672	0.8221344	55.82981	0.6640316	51.3204	0.6877471	50.80253	0.4914361	64.02737	0.0685112	52.12383	0.7285903	43.30944	0.513834	53.82312	0.3781291	51.10027	0.6258234	57.93608	0.5823452	59.47356	0.4321476	55.90156	0.2345191	47.82735	0.3596838	57.8493	0.5125165	43.66877	0.884058	47.35139	0.7575758	48.81115	0.685112	46.39281	0.7747036	49.4886	0.5296443	60.46087	0.3162055	53.6463	0.7220026	61.17376	0.2226614	49.05883	0.5678524	59.80643	0.3083004	45.12743
ILMN_1654629	374.6231	0	551.1111	0	474.6495	0	490.873	0	421.8518	0	512.26	0	467.302	0	509.2215	0	512.6128	0	512.6966	0	518.3015	0	510.0773	0	551.5618	0	504.6749	0	419.1959	0	539.0834	0	573.3239	0	412.8723	0	569.2402	0	432.6197	0	594.09	0	667.5678	0	580.616	0	613.8105	0	807.5809
ILMN_1654630	62.30815	0.0342556	79.00424	0.03293808	88.4354	0.01449275	79.58909	0.02371541	78.71851	0.02371541	84.55392	0.02371541	55.83673	0.04743083	65.23199	0.06324111	92.3658	0.0171278	63.69884	0.2753623	75.55542	0.05401845	66.72146	0.0342556	62.32956	0.04084321	80.63795	0.03030303	69.24162	0.03557312	72.56459	0.02108037	88.23229	0.01449275	56.65915	0.1752306	86.06561	0.01449275	74.16009	0.03162055	74.79857	0.03557312	89.99606	0.0171278	66.18244	0.03030303	74.16516	0.04216074	79.77438
ILMN_1654632	49.23818	0.3372859	61.33006	0.3254282	56.96022	0.3201581	47.84944	0.6376812	49.08052	0.7206851	57.57429	0.3794466	46.03147	0.3083004	49.12896	0.7022398	49.13348	0.7602108	56.14885	0.6719368	62.65301	0.2898551	59.81164	0.113307	54.90909	0.09881423	64.75624	0.1923584	49.71529	0.4953887	58.42218	0.1462451	53.50811	0.3833992	56.10553	0.1857708	52.89359	0.312253	62.20027	0.2226614	60.34714	0.3030303	58.92928	0.3280632	49.31004	0.5520422	60.99367	0.2687747	55.79658
ILMN_1654634	52.589	0.1594203	63.4055	0.2437418	75.81793	0.02635046	51.24664	0.4716733	60.35853	0.1475626	62.27931	0.1725955	48.08134	0.2187088	51.94741	0.5098814	53.80737	0.4426877	71.19694	0.07773386	69.23049	0.1054018	62.07734	0.07246377	46.46833	0.4479578	65.74094	0.1567852	49.52388	0.5111989	58.70748	0.1422925	61.13271	0.1054018	63.6757	0.04216074	61.03603	0.08168643	67.92387	0.08432148	67.1679	0.09354414	60.47179	0.2450593	56.06315	0.1673254	66.02509	0.1212121	49.94838
ILMN_1654637	59.99896	0.04479579	66.20226	0.1607378	51.08105	0.7009223	59.18623	0.1805007	55.187	0.3465086	61.57137	0.1844532	44.60276	0.4150198	58.63544	0.1765481	58.88159	0.2134387	60.70723	0.4137022	66.36801	0.1752306	59.3056	0.1277997	46.65034	0.43083	59.96062	0.3794466	57.9457	0.1119895	57.19627	0.1857708	56.70986	0.2134387	50.78943	0.4782609	52.29136	0.3478261	59.93899	0.3465086	55.25053	0.6258234	57.54688	0.4084322	54.87785	0.2134387	63.66915	0.171278	51.85529
ILMN_1654639	128.9904	0.003952569	151.4553	0.005270092	108.1722	0.009222661	137.5224	0.002635046	126.3198	0.006587615	140.0224	0.005270092	105.9601	0.003952569	150.7746	0.003952569	157.924	0.002635046	162.0904	0.001317523	158.6639	0.005270092	112.1556	0.006587615	106.8342	0.006587615	163.2843	0.005270092	111.724	0.01054018	123.7667	0.006587615	132.6479	0.007905139	97.30212	0.009222661	83.53158	0.01449275	74.17496	0.03162055	86.82773	0.01844532	100.3872	0.01317523	80.82661	0.01317523	91.80865	0.01844532	111.479
ILMN_1654641	46.17673	0.5559947	58.49021	0.5072464	48.5972	0.8208169	48.86082	0.5797101	52.63379	0.5111989	47.43276	0.9328063	41.48343	0.6732543	47.26423	0.8208169	45.56763	0.9235837	52.15242	0.8814229	56.65526	0.6218709	50.80971	0.5665349	43.95938	0.6310936	52.00257	0.8208169	47.18398	0.6785244	54.0198	0.3557312	43.60861	0.9314888	51.87566	0.3992095	45.03589	0.8405797	48.27489	0.9578393	55.83238	0.5770751	60.86321	0.229249	48.52824	0.6034256	71.12054	0.05533597	55.85218
ILMN_1654653	845.2221	0	1146.206	0	971.0219	0	964.2423	0	861.7427	0	1021.204	0	875.2291	0	959.4623	0	1105.774	0	1146.67	0	1153.742	0	783.6386	0	1235.184	0	1035.458	0	638.6218	0	984.0717	0	1171.138	0	784.2894	0	950.4785	0	745.1252	0	881.4858	0	716.2901	0	530.4244	0	715.4576	0	542.7825
ILMN_1654663	48.71494	0.3649539	74.98842	0.05006588	46.58308	0.9090909	57.13121	0.226614	49.21431	0.7101449	66.92413	0.08432148	38.33411	0.884058	44.03924	0.9446641	59.47671	0.2002635	54.65622	0.7681159	69.39059	0.1027668	49.43144	0.6666667	36.38474	0.972332	66.9399	0.1383399	61.41219	0.06324111	60.68694	0.1119895	52.33586	0.4611331	52.593	0.3583663	43.58467	0.9038208	72.7363	0.03689064	66.21033	0.1146245	65.55907	0.1027668	49.46138	0.544137	58.46286	0.3860343	60.07493
ILMN_1654671	111.5168	0.005270092	139.1735	0.006587615	114.6383	0.009222661	128.6902	0.005270092	121.6881	0.006587615	175.0211	0.002635046	79.74776	0.01054018	119.2826	0.007905139	126.5653	0.005270092	131.0421	0.003952569	164.2529	0.003952569	115.6777	0.006587615	101.2528	0.007905139	119.3594	0.009222661	98.15102	0.01317523	88.30325	0.01317523	92.11698	0.01449275	79.43149	0.01449275	77.99353	0.0171278	87.90819	0.01317523	118.276	0.009222661	93.93905	0.0171278	76.50937	0.01581028	104.7828	0.01449275	102.3544
ILMN_1654672	54.63385	0.1106719	56.25858	0.6324111	51.85729	0.6548089	44.83524	0.7905138	49.36628	0.7048748	53.71799	0.629776	40.44622	0.7641634	54.77913	0.3399209	60.79309	0.1567852	55.01814	0.7404479	63.3566	0.2700922	50.84485	0.5638999	43.74048	0.6521739	61.49117	0.3003953	49.03923	0.5401844	47.88625	0.7285903	47.9654	0.7285903	48.77647	0.6363636	50.03894	0.4822134	60.08866	0.3386034	60.37774	0.3030303	48.64486	0.9393939	52.3832	0.3293808	54.79729	0.6218709	49.99651
ILMN_1654673	47.11293	0.4795784	57.34795	0.5678524	56.69788	0.3412385	49.26397	0.5625824	57.23125	0.2305665	57.16664	0.4057971	44.62167	0.4150198	44.92084	0.9249012	49.60752	0.7312253	57.38266	0.6139657	64.80198	0.2252964	53.05812	0.3952569	47.87833	0.3570487	65.05925	0.1791831	52.34918	0.3241107	48.95004	0.6389987	51.9248	0.4756258	47.31007	0.7259552	51.44719	0.3992095	61.22134	0.2806324	61.26435	0.259552	58.42699	0.3610013	49.93267	0.4993412	50.12722	0.8801054	57.06973
ILMN_1654677	51.08149	0.2200263	62.44117	0.2793149	60.12288	0.1923584	55.86223	0.2766798	51.81271	0.5704875	63.3101	0.1567852	39.11865	0.8511199	47.30828	0.8181818	59.53334	0.1963109	58.4631	0.5467721	64.1272	0.2437418	57.76227	0.1844532	44.86751	0.5783926	56.62399	0.5836627	62.75102	0.05797102	62.79691	0.0685112	55.38963	0.2832675	55.74946	0.201581	54.39474	0.2450593	51.19773	0.8722003	61.66519	0.2437418	55.87544	0.5243742	55.76226	0.1791831	58.99874	0.3583663	59.26174
ILMN_1654685	48.07254	0.4031621	59.8746	0.4137022	52.19478	0.6350461	54.18681	0.3399209	72.77981	0.0342556	52.37341	0.7048748	52.70829	0.08168643	56.75461	0.2529644	51.21758	0.6192358	63.14251	0.2911726	58.53008	0.486166	58.78241	0.1462451	49.7677	0.2476943	61.41131	0.3043478	46.9309	0.6943346	78.21732	0.01976285	76.91694	0.02766798	58.54708	0.115942	56.34188	0.171278	63.7806	0.1778656	69.97904	0.06455863	50.76248	0.8603426	47.88895	0.6469038	54.76228	0.6258234	61.82371
ILMN_1654689	105.8318	0.007905139	146.9261	0.006587615	93.07237	0.01185771	148.334	0.001317523	120.4365	0.006587615	122.0842	0.006587615	91.75172	0.006587615	109.5466	0.007905139	101.2963	0.0171278	85.18071	0.0171278	117.8717	0.01054018	109.0777	0.006587615	108.0292	0.006587615	119.1394	0.009222661	94.43603	0.01449275	135.284	0.005270092	137.491	0.006587615	102.9919	0.007905139	137.7135	0.005270092	93.61816	0.01317523	135.0239	0.007905139	138.4771	0.006587615	93.89475	0.01054018	142.0492	0.007905139	118.814
ILMN_1654690	742.3561	0	1164.162	0	730.5001	0	803.74	0	837.2007	0	930.6151	0	667.9556	0	897.3596	0	981.1129	0	864.5272	0	1052.356	0	701.7199	0	863.3613	0	815.8209	0	537.9494	0	756.3779	0	964.9603	0	638.8694	0	1055.411	0	832.2363	0	1026.435	0	912.3478	0	666.1006	0	961.792	0	987.9052
ILMN_1654691	171.7373	0	198.1733	0.002635046	122.6506	0.009222661	243.7442	0	202.9783	0	243.6046	0	118.7418	0.002635046	195.4425	0	225.0628	0	188.0864	0	255.3428	0	183.7496	0	210.3051	0	183.9407	0.003952569	214.3291	0	186.8432	0	230.6087	0	146.0484	0	175.6741	0.001317523	113.0569	0.01054018	281.6071	0	156.338	0.005270092	117.835	0.005270092	206.5892	0	240.0353
ILMN_1654692	59.506	0.04874835	63.95063	0.2252964	56.75511	0.3359684	65.34787	0.09617918	56.59641	0.2529644	67.68858	0.07641634	49.51598	0.1646904	57.73565	0.2134387	62.35058	0.1304348	55.45958	0.715415	59.26231	0.4440053	57.56158	0.1884058	46.9688	0.4071146	67.42333	0.1304348	43.82331	0.8787879	55.81671	0.259552	53.31448	0.3965744	52.91352	0.3465086	60.71711	0.085639	63.36263	0.1910408	65.77076	0.1264822	62.63668	0.1831357	50.62547	0.4505929	71.68179	0.0513834	53.79616
ILMN_1654696	46.83953	0.5006588	51.91854	0.8669302	48.4465	0.8313571	37.40995	0.9828722	55.69445	0.3069829	49.43955	0.8748353	41.83222	0.6469038	55.25041	0.3096179	44.31792	0.9591568	55.06652	0.7391304	56.25715	0.6429513	52.03265	0.4624506	47.38986	0.3833992	57.86637	0.5111989	48.89237	0.5494071	50.74738	0.5230566	52.52452	0.4479578	44.73759	0.8577075	43.0757	0.9183136	55.40009	0.6376812	56.50129	0.5309618	49.01618	0.9222661	45.70813	0.7878788	47.65136	0.9499341	45.83953
ILMN_1654697	75.38326	0.01976285	93.9483	0.01449275	75.26686	0.02635046	85.04291	0.01976285	82.97351	0.01976285	93.04827	0.0171278	54.40067	0.05928854	83.20625	0.0171278	68.372	0.06324111	74.42622	0.05401845	73.44402	0.06324111	68.0705	0.02898551	62.23946	0.04216074	78.40189	0.0342556	64.91006	0.04743083	71.59447	0.02239789	74.54981	0.02898551	64.84431	0.03820817	65.35616	0.04216074	67.69745	0.08959157	70.10528	0.06192358	65.92593	0.0974967	63.76443	0.03952569	64.61938	0.1449275	72.06947
ILMN_1654703	43.18396	0.7905138	50.08114	0.9314888	47.42353	0.8735178	46.587	0.6930171	52.98176	0.4940712	55.16306	0.5309618	37.56404	0.9183136	46.69876	0.8445323	50.5062	0.6627141	59.59883	0.4795784	54.87632	0.715415	51.44037	0.5177866	42.69215	0.7391304	49.75399	0.9249012	49.81933	0.4874835	46.06519	0.8247694	38.14484	0.9973649	42.65762	0.9354414	46.51867	0.743083	51.14565	0.8761528	52.84218	0.7799736	50.98915	0.8511199	43.264	0.9156785	56.41832	0.513834	45.54678
ILMN_1654721	46.97524	0.4927536	55.49921	0.685112	50.70768	0.7180501	55.12881	0.2977602	43.98851	0.9407114	58.46209	0.3135705	39.69561	0.8168643	47.49735	0.8063241	52.69303	0.5098814	65.21324	0.2094862	59.90425	0.4097497	53.68264	0.3530962	39.44939	0.914361	53.39949	0.7760211	48.62208	0.5652174	52.28646	0.4413702	48.39752	0.7035573	54.15167	0.2793149	57.82728	0.1291173	54.54485	0.6930171	56.41907	0.5322793	55.94568	0.5151515	53.48201	0.2635046	57.05564	0.4782609	55.60967
ILMN_1654722	61.15413	0.03557312	85.84583	0.02108037	68.80487	0.03952569	66.06773	0.09222662	64.7537	0.06192358	90.01438	0.01976285	61.16961	0.03162055	65.98799	0.05797102	73.3931	0.04743083	87.01028	0.0171278	62.16678	0.3109354	64.95723	0.04874835	66.17107	0.03162055	71.6874	0.0685112	88.7923	0.01581028	65.24072	0.04347826	85.19653	0.0171278	57.324	0.1449275	62.87915	0.05928854	68.70647	0.07378129	89.98508	0.01844532	78.15714	0.03030303	63.24541	0.04216074	77.21377	0.03162055	72.40949
ILMN_1654726	41.55465	0.8722003	59.88802	0.4123847	55.91737	0.3860343	47.69748	0.6416337	43.26024	0.9565217	57.45663	0.3913043	43.45934	0.4980237	52.31555	0.4888011	49.81126	0.7114624	57.11079	0.6245059	57.54339	0.5546772	51.12384	0.5401844	40.94441	0.8432148	58.52215	0.4743083	45.77639	0.7786561	52.02073	0.4532279	44.92013	0.8853755	46.98172	0.743083	38.40799	0.9934124	58.60681	0.4229249	54.35937	0.6798419	55.74252	0.541502	42.54031	0.942029	64.76237	0.14361	46.61295
ILMN_1654732	39.51655	0.9578393	59.22601	0.4545455	42.62506	0.9789196	37.45178	0.9828722	50.22147	0.6653491	50.24493	0.8379447	37.99256	0.9064559	46.69307	0.8445323	49.5527	0.7325428	47.95209	0.9855072	53.1229	0.8142292	43.89134	0.9459816	48.73436	0.2964427	54.38641	0.7206851	53.13156	0.2648221	49.64018	0.5981554	39.6219	0.9920949	49.7176	0.5652174	42.37771	0.9354414	47.89581	0.9670619	52.11241	0.8142292	53.39774	0.715415	45.9509	0.7760211	49.04121	0.914361	46.70947
ILMN_1654735	294.6589	0	383.1672	0	225.3887	0	348.8297	0	389.1465	0	399.4507	0	248.3078	0	361.2364	0	399.6425	0	415.0652	0	365.1174	0	308.1822	0	355.8851	0	340.0504	0	222.0117	0	310.2222	0	427.9157	0	216.4736	0	271.4329	0	185.1863	0	315.3842	0	287.9673	0	227.924	0	327.2664	0	386.9121
ILMN_1654737	681.2892	0	832.3952	0	417.8998	0	768.163	0	917.8346	0	815.7172	0	477.4055	0	662.6462	0	672.5767	0	350.5698	0	419.4287	0	352.8948	0	619.4324	0	601.5804	0	374.2675	0	672.9844	0	843.0176	0	387.9782	0	620.3365	0	366.5527	0	562.1318	0	621.6523	0	351.5009	0	693.6421	0	770.9943
ILMN_1654742	52.07371	0.1818182	53.70737	0.7931489	56.1328	0.3741766	41.9789	0.8985507	51.50407	0.5902503	56.34695	0.4545455	42.49893	0.5810277	47.62319	0.7944664	50.44181	0.6666667	63.39137	0.2898551	55.63216	0.6837944	51.54544	0.5125165	43.82586	0.6429513	61.69724	0.2964427	50.60348	0.4255599	50.77995	0.5204216	63.94412	0.0685112	52.08388	0.3939394	52.70194	0.3227932	56.51953	0.5559947	66.63445	0.1040843	55.74419	0.541502	46.13634	0.7667984	56.48547	0.5125165	55.35726
ILMN_1654759	44.02415	0.7246377	62.27595	0.2819499	49.80308	0.7628459	49.09432	0.5678524	56.24084	0.2674572	58.84398	0.2977602	46.8971	0.2582345	60.02987	0.1357049	57.65277	0.2608696	57.92646	0.5836627	56.93386	0.599473	51.64228	0.5032938	52.77408	0.1501976	59.38737	0.4150198	56.859	0.1383399	56.78369	0.2042161	48.31762	0.7101449	44.81658	0.85639	53.88971	0.2700922	61.39947	0.2714097	58.46168	0.3992095	62.3323	0.1897233	53.99861	0.2450593	57.91074	0.4189723	56.05838
ILMN_1654766	51.24283	0.2147563	56.71715	0.6113307	60.98751	0.1660079	50.20262	0.5217391	58.47945	0.201581	56.93125	0.4189723	47.50751	0.2450593	66.49906	0.05533597	59.95023	0.1818182	74.20393	0.05401845	79.52446	0.04216074	59.62185	0.1185771	57.40564	0.07509881	59.0093	0.4387352	68.29679	0.03557312	60.19761	0.1172596	54.59512	0.3188406	53.66868	0.3017128	60.17737	0.09354414	76.65925	0.02503294	57.57193	0.4453228	55.99648	0.5125165	55.19875	0.2055336	62.75461	0.1910408	57.71244
ILMN_1654771	51.33922	0.2147563	58.13	0.5191041	55.68122	0.4018445	65.60296	0.09617918	48.38649	0.7562582	66.92537	0.08432148	45.89797	0.314888	58.57467	0.1778656	58.78921	0.2147563	57.21423	0.6218709	73.27018	0.06587616	45.25437	0.8919631	47.49991	0.3754941	44.49249	0.9907773	51.46016	0.3807642	52.28664	0.4413702	53.06472	0.4097497	54.52275	0.259552	49.51672	0.5256917	64.44966	0.1594203	69.95032	0.06455863	55.42071	0.5599473	53.76089	0.2555995	58.21738	0.3952569	56.90129
ILMN_1654772	51.47389	0.2094862	69.46295	0.1040843	50.69074	0.7193676	62.63609	0.1277997	54.95082	0.3557312	63.56832	0.14361	46.58461	0.2819499	46.47698	0.85639	68.7264	0.06192358	60.77007	0.4097497	58.67545	0.4743083	53.86505	0.3465086	52.86222	0.1462451	71.74947	0.0685112	59.10739	0.0974967	53.50301	0.372859	56.89472	0.2028985	46.33452	0.7773386	51.77221	0.3754941	54.52472	0.6943346	56.39629	0.5322793	59.00343	0.3227932	45.14209	0.8221344	62.34809	0.2081686	46.72713
ILMN_1654773	358.4163	0	417.0978	0	225.9496	0	386.7113	0	472.7358	0	371.6017	0	305.7915	0	417.1361	0	369.0012	0	389.976	0	425.665	0	285.2929	0	367.8524	0	331.7876	0	251.0686	0	405.1645	0	434.3789	0	257.2837	0	286.9462	0	292.8604	0	287.294	0	273.7798	0	183.3819	0	242.3129	0	393.2356
ILMN_1654778	143.0386	0.003952569	182.4182	0.003952569	120.8227	0.009222661	145.1514	0.001317523	182.4025	0	141.0373	0.005270092	118.9169	0.002635046	129.0633	0.005270092	146.0019	0.003952569	160.121	0.002635046	171.6676	0.002635046	142.0991	0.001317523	174.5095	0	169.9846	0.005270092	163.7884	0.002635046	123.2083	0.006587615	211.8949	0	117.8184	0.003952569	120.3598	0.007905139	98.61565	0.01317523	166.1899	0.001317523	174.9735	0.002635046	129.2974	0.002635046	161.8523	0.002635046	222.1
ILMN_1654779	57.90161	0.06060606	66.44502	0.1541502	67.38538	0.04479579	61.64985	0.1383399	53.52554	0.4545455	60.06854	0.2450593	46.33035	0.2898551	48.75748	0.7246377	68.29765	0.06324111	70.26431	0.09222662	68.9229	0.1106719	57.15596	0.2055336	49.27938	0.2621871	57.97213	0.5046113	58.82389	0.1014493	57.36769	0.1818182	61.94502	0.08959157	58.38365	0.1198946	64.14062	0.04874835	66.26492	0.1225296	77.86382	0.02898551	71.56042	0.04347826	57.551	0.1317523	55.55201	0.5797101	55.7941
ILMN_1654786	40.49756	0.9275362	57.33513	0.5678524	50.30596	0.7391304	51.38554	0.4664032	47.48268	0.8115942	53.80416	0.6205534	37.67702	0.9156785	45.62637	0.8998682	56.98998	0.2806324	53.77557	0.8194993	51.39558	0.884058	53.09305	0.3939394	37.76998	0.9525692	54.01162	0.7470356	38.24848	0.9855072	40.05973	0.9868248	48.52472	0.6969697	41.05333	0.9631094	44.95068	0.8418972	55.06852	0.6600791	54.29731	0.6824769	49.65884	0.8998682	49.45252	0.544137	53.56168	0.7088274	43.66116
ILMN_1654792	50.19461	0.2753623	61.82509	0.3003953	57.33491	0.3135705	52.39342	0.4216074	50.13506	0.6719368	61.70165	0.1831357	46.05628	0.3030303	53.82808	0.3781291	55.76577	0.3438735	58.99276	0.5217391	54.09584	0.7575758	53.55627	0.3623188	39.86148	0.8945981	57.22962	0.5520422	52.7307	0.2938077	49.35872	0.6139657	49.98599	0.6126482	45.22041	0.8445323	49.47979	0.5296443	69.51561	0.06587616	50.62836	0.8880106	61.32956	0.2200263	51.29218	0.3926219	56.89998	0.4874835	47.2728
ILMN_1654812	109.2602	0.006587615	106.1855	0.01185771	90.81354	0.01317523	92.8262	0.01185771	111.1546	0.007905139	117.7893	0.006587615	68.11909	0.01844532	87.10866	0.01581028	104.0567	0.01317523	97.5095	0.01317523	124.8932	0.01054018	88.72544	0.009222661	88.83851	0.01317523	92.8028	0.01976285	93.85959	0.01449275	88.21674	0.01317523	104.8979	0.01449275	77.61073	0.01449275	107.4536	0.009222661	87.08414	0.01449275	128.1692	0.009222661	188.6434	0.001317523	141.2102	0.001317523	174.9745	0.001317523	248.821
ILMN_1654819	50.56081	0.2503294	71.20379	0.08036891	62.93811	0.1146245	56.95021	0.2318841	69.91077	0.04347826	57.36118	0.3952569	54.47181	0.05533597	59.77056	0.1383399	63.96626	0.1040843	66.9019	0.1567852	66.75552	0.168643	57.13233	0.2055336	46.80791	0.4216074	62.60209	0.2700922	52.27081	0.3280632	65.77778	0.04084321	59.46016	0.140975	63.50077	0.04611331	65.48393	0.04084321	71.55348	0.0513834	67.37584	0.08959157	67.80762	0.07641634	63.46905	0.04084321	68.39695	0.08168643	84.07535
ILMN_1654823	126.9546	0.003952569	151.2015	0.005270092	116.4399	0.009222661	122.0071	0.006587615	152.5575	0.002635046	129.0963	0.005270092	114.8765	0.002635046	152.8363	0.003952569	148.7482	0.003952569	155.6748	0.002635046	135.427	0.006587615	104.5989	0.006587615	118.9066	0.006587615	125.5418	0.007905139	88.30157	0.01581028	106.619	0.007905139	125.9918	0.007905139	98.17874	0.009222661	85.90942	0.01449275	115.6415	0.009222661	86.71586	0.01844532	76.61938	0.03162055	77.85352	0.01581028	80.60635	0.02635046	87.6888
ILMN_1654851	294.1625	0	410.9209	0	303.8235	0	261.6948	0	292.1695	0	371.3537	0	270.3829	0	338.4605	0	468.981	0	365.6522	0	372.2986	0	240.809	0	283.6585	0	375.593	0	182.6765	0.001317523	311.5007	0	359.1139	0	192.206	0	271.0642	0	257.4878	0	297.8425	0	312.0558	0	243.5846	0	282.0973	0	277.7185
ILMN_1654854	80.87224	0.01317523	113.8747	0.01054018	102.7723	0.01054018	100.8644	0.01185771	96.77119	0.01185771	108.3396	0.01054018	111.5058	0.003952569	129.686	0.005270092	160.9234	0.002635046	149.8605	0.002635046	138.1971	0.006587615	135.3272	0.002635046	144.397	0.002635046	137.646	0.007905139	107.5289	0.01054018	140.4719	0.005270092	159.1013	0.002635046	131.9814	0.001317523	144.6748	0.005270092	140.8858	0.002635046	150.3412	0.003952569	125.8027	0.009222661	92.80299	0.01054018	127.3418	0.009222661	104.8402
ILMN_1654855	53.79533	0.1317523	59.43349	0.4387352	52.37849	0.627141	44.2564	0.8260869	49.69517	0.6916996	58.49311	0.3135705	41.60313	0.6666667	57.30683	0.2305665	53.02968	0.4953887	58.56276	0.5428195	56.62333	0.6218709	52.02792	0.4637681	49.20075	0.2674572	57.87164	0.5098814	49.18079	0.5322793	52.36763	0.4374177	43.47436	0.9328063	47.92645	0.6943346	44.1503	0.8774704	57.14734	0.5230566	65.0792	0.1396574	49.41555	0.9051383	47.8843	0.6469038	52.63381	0.7720685	55.507
ILMN_1654857	48.17112	0.4031621	51.19311	0.8893281	56.62262	0.345191	39.95376	0.9433465	58.9864	0.1831357	59.50131	0.2753623	41.09637	0.7088274	45.18733	0.9156785	43.47203	0.9762846	57.99286	0.5810277	54.92918	0.7140975	55.30293	0.2635046	45.93753	0.4953887	59.47184	0.4084322	46.03748	0.7667984	47.2015	0.7628459	48.54416	0.6969697	44.95913	0.8550724	40.43077	0.9776021	55.15944	0.6495389	46.03923	0.9920949	54.3059	0.6521739	51.51878	0.3754941	51.80974	0.8155468	49.83323
ILMN_1654858	51.89551	0.1844532	56.24524	0.6337286	53.23695	0.5704875	50.29605	0.5177866	68.96712	0.04479579	51.50556	0.7733861	38.05761	0.9025033	57.22578	0.2345191	43.69607	0.972332	49.19708	0.969697	58.83926	0.4677207	50.12672	0.6126482	64.11222	0.0342556	51.87784	0.8221344	51.6968	0.3675889	50.57857	0.5322793	55.51414	0.2714097	51.49094	0.4242424	45.02214	0.8405797	57.4544	0.5046113	61.5115	0.2490119	58.07802	0.3820817	50.30057	0.4743083	56.18128	0.5296443	47.24206
ILMN_1654861	267.4297	0	376.4248	0	287.7999	0	347.1864	0	315.3624	0	318.306	0	251.3384	0	301.6472	0	331.0523	0	327.0461	0	500.2922	0	303.0878	0	341.749	0	347.2819	0	219.086	0	285.2663	0	425.4498	0	273.0007	0	244.9242	0	274.5919	0	402.2481	0	240.5665	0	174.227	0	285.0046	0	372.8345
ILMN_1654864	82.55962	0.01317523	73.83568	0.05270092	67.61781	0.04347826	122.6841	0.005270092	102.0688	0.01054018	79.67316	0.03030303	94.38296	0.005270092	80.30352	0.0171278	99.16722	0.0171278	79.42545	0.02898551	82.91689	0.0342556	73.95152	0.01844532	86.93279	0.01317523	91.83134	0.01976285	90.58035	0.01449275	67.58364	0.03557312	93.93176	0.01449275	63.38888	0.04743083	82.71201	0.01449275	81.38778	0.0171278	87.57436	0.01844532	83.02816	0.02503294	53.35445	0.2674572	78.52196	0.02766798	75.49232
ILMN_1654866	71.06332	0.02239789	91.17498	0.01976285	66.08053	0.05401845	100.9553	0.01054018	89.34383	0.01185771	130.5421	0.005270092	70.99834	0.01581028	78.04931	0.02371541	85.41606	0.02108037	100.7535	0.01185771	135.3759	0.006587615	101.9671	0.006587615	87.55054	0.01317523	93.94102	0.01844532	84.95825	0.01581028	76.57806	0.01976285	109.9615	0.01054018	83.35897	0.01317523	85.6056	0.01449275	75.87644	0.02635046	115.8186	0.009222661	83.39522	0.02503294	53.74123	0.2555995	85.53064	0.02239789	95.38769
ILMN_1654870	48.42012	0.3860343	59.5874	0.4295125	57.82733	0.2911726	45.35289	0.7694334	54.28787	0.3952569	58.70731	0.3017128	51.0227	0.1238472	54.23376	0.3583663	57.1509	0.2766798	67.81181	0.1317523	61.70612	0.3306983	53.55556	0.3623188	46.96971	0.4071146	63.21263	0.2490119	52.07715	0.3438735	50.05466	0.5704875	51.43544	0.5111989	57.07816	0.1554677	51.91513	0.3649539	57.73722	0.4769433	63.81695	0.1818182	53.21121	0.7299078	46.14567	0.7667984	57.64614	0.4361001	56.26899
ILMN_1654871	46.56154	0.5256917	67.99193	0.1291173	65.80293	0.05533597	62.08924	0.1330698	55.06574	0.3504611	61.55169	0.1844532	50.29522	0.1396574	56.95881	0.2450593	63.09116	0.1172596	69.37281	0.1080369	72.03871	0.07905138	61.84791	0.07378129	60.34598	0.0513834	62.96887	0.2582345	64.42548	0.04874835	59.84576	0.1238472	61.79868	0.09222662	54.15922	0.2779974	52.11029	0.3583663	62.35246	0.2200263	61.78562	0.2397892	66.91247	0.08432148	50.40754	0.4664032	70.00434	0.06324111	68.99298
ILMN_1654875	54.40538	0.1172596	80.61902	0.03162055	60.96457	0.1660079	60.11348	0.1594203	68.54012	0.04479579	60.58929	0.2213439	54.20119	0.06060606	56.66634	0.256917	50.59876	0.657444	67.29158	0.14361	63.80601	0.2542819	57.85415	0.1818182	57.13913	0.07509881	76.9154	0.03952569	59.51397	0.09090909	55.46057	0.2753623	66.95949	0.04743083	58.87089	0.1067194	53.68773	0.2753623	63.52064	0.1884058	56.12198	0.5520422	53.04121	0.743083	60.18231	0.07509881	64.13125	0.1594203	69.65415
ILMN_1654890	60.20943	0.04347826	88.2716	0.02108037	67.0958	0.0513834	72.15974	0.04479579	70.11999	0.04084321	90.80955	0.01976285	60.40385	0.03162055	65.00993	0.06455863	91.19913	0.0171278	74.25554	0.05401845	100.0951	0.0171278	74.32248	0.01844532	53.98434	0.1225296	69.94784	0.08300395	61.91821	0.06060606	64.00105	0.05928854	90.28508	0.01449275	56.78963	0.1699605	64.16562	0.04874835	65.04079	0.1475626	72.03317	0.04479579	80.59433	0.02635046	67.29365	0.02766798	90.46633	0.01976285	70.07605
ILMN_1654893	169.9038	0	200.2223	0.002635046	186.006	0	148.2548	0.001317523	207.7513	0	165.5778	0.002635046	161.4715	0	193.1442	0	194.7647	0	173.8466	0.001317523	164.0108	0.003952569	147.7637	0.001317523	205.2591	0	194.3903	0.001317523	119.6126	0.009222661	185.105	0	232.8097	0	147.2719	0	161.3704	0.002635046	163.1168	0	140.782	0.005270092	192.4138	0.001317523	141.7253	0.001317523	165.5676	0.002635046	139.3575
ILMN_1654895	33.98212	0.9986825	58.30246	0.513834	55.43631	0.4255599	52.33781	0.4229249	50.4175	0.6495389	52.80815	0.6798419	40.58446	0.7523057	52.27465	0.4901186	53.32781	0.4782609	66.02281	0.1818182	55.01852	0.7075099	51.08856	0.5428195	44.00251	0.6258234	58.80789	0.4505929	53.11344	0.2661397	46.36448	0.8142292	45.75882	0.8471673	47.93027	0.6943346	49.51953	0.5256917	45.9076	0.9907773	53.36111	0.743083	52.97445	0.7470356	55.42734	0.1976285	55.78784	0.5612648	49.46022
ILMN_1654899	56.69276	0.07378129	71.51173	0.07905138	55.43263	0.4255599	48.17368	0.6179183	59.52777	0.1646904	52.81374	0.6785244	52.15046	0.09617918	56.99783	0.2411067	58.2061	0.2371542	55.36592	0.7206851	65.63176	0.2055336	57.94002	0.1778656	52.22015	0.171278	57.95052	0.5059289	59.50552	0.09090909	59.58026	0.1291173	63.64879	0.07114624	51.22478	0.4466403	53.63171	0.2766798	58.56078	0.4255599	74.80828	0.03557312	64.06029	0.140975	53.04657	0.2819499	52.44826	0.7786561	57.37145
ILMN_1654900	55.30565	0.1001318	67.30375	0.1370224	62.37136	0.1264822	45.86512	0.7404479	52.34015	0.5309618	63.40353	0.1515152	48.70994	0.1910408	55.16309	0.3135705	55.1013	0.3689065	65.0226	0.2187088	70.98539	0.08695652	58.41633	0.1567852	47.46724	0.3781291	63.12001	0.2555995	55.27295	0.1752306	58.87764	0.140975	51.52619	0.5046113	59.67032	0.09222662	59.03374	0.1040843	70.76745	0.05797102	61.51886	0.2476943	60.69524	0.2384717	52.11137	0.3386034	59.28673	0.3386034	52.8721
ILMN_1654915	167.0127	0	208.1767	0.002635046	173.6161	0	198.235	0	195.4548	0	230.6258	0	154.8503	0	231.7919	0	261.2362	0	271.1884	0	415.813	0	204.7962	0	241.1241	0	263.3428	0	184.1818	0.001317523	244.9251	0	351.881	0	187.6851	0	222.5783	0	165.09	0	317.3893	0	161.3822	0.005270092	106.3767	0.007905139	209.093	0	199.1978
ILMN_1654916	287.9787	0	381.6885	0	244.4077	0	325.899	0	265.2114	0	335.1916	0	228.7549	0	279.6439	0	335.4914	0	267.7042	0	366.4911	0	210.7472	0	322.7893	0	331.0184	0	219.3798	0	261.2374	0	258.0804	0	139.7412	0.001317523	229.4211	0	227.3303	0	286.4561	0	298.4815	0	201.4387	0	335.356	0	463.4105
ILMN_1654920	670.615	0	736.8538	0	459.9108	0	981.1923	0	838.6054	0	911.7198	0	393.5179	0	695.1685	0	851.7648	0	591.7711	0	943.6951	0	610.9352	0	636.0334	0	548.6387	0	431.412	0	454.7275	0	610.4481	0	348.2512	0	385.8489	0	303.6031	0	610.5761	0	387.1768	0	252.9	0	605.0408	0	513.6876
ILMN_1654922	51.11927	0.2200263	59.49566	0.4347826	54.03118	0.5164691	50.17587	0.5230566	55.28086	0.3372859	54.47007	0.5744401	50.4828	0.1343874	55.15383	0.314888	52.68785	0.5098814	60.15318	0.4413702	68.8856	0.1119895	54.92273	0.284585	46.02245	0.4874835	63.36212	0.2424242	53.64952	0.2424242	54.31168	0.3320158	51.8568	0.4822134	56.60412	0.1778656	46.53933	0.7417655	68.30357	0.07905138	70.79453	0.05401845	57.33932	0.4229249	51.19595	0.4031621	53.00502	0.7496706	59.80011
ILMN_1654939	2773.444	0	2603.468	0	1658.397	0	2555.96	0	2831.881	0	2297.549	0	2011.869	0	2292.677	0	2183.838	0	2225.696	0	2422.263	0	1467.131	0	2329.948	0	2851.996	0	1506.721	0	1798.185	0	2279.227	0	1576.808	0	2571.727	0	1942.365	0	2733.84	0	2020.198	0	1452.927	0	1820.814	0	2023.26
ILMN_1654942	79.10172	0.01317523	89.95773	0.02108037	79.41123	0.02108037	128.4593	0.005270092	111.3798	0.007905139	104.1329	0.01185771	77.50244	0.01185771	90.77287	0.01449275	141.5425	0.003952569	91.90996	0.01449275	141.5411	0.006587615	114.9655	0.006587615	94.36167	0.01054018	111.4671	0.01054018	89.51864	0.01581028	97.51296	0.007905139	151.9818	0.002635046	86.90514	0.01185771	74.6128	0.02371541	68.62875	0.07378129	114.3395	0.009222661	110.2588	0.01317523	87.81692	0.01185771	115.9364	0.01185771	101.729
ILMN_1654945	51.69945	0.198946	59.99441	0.4057971	55.14368	0.4440053	67.16277	0.08300395	51.82286	0.5704875	70.6442	0.0513834	48.23565	0.2121212	60.82293	0.1185771	58.24217	0.2371542	70.35334	0.09222662	58.23045	0.513834	55.18186	0.2727273	59.52357	0.05928854	55.13063	0.6811594	50.5346	0.43083	48.05918	0.7088274	56.72444	0.2108037	48.6024	0.6455863	52.04495	0.3610013	57.57465	0.4953887	58.66265	0.3926219	50.64379	0.8616601	46.52943	0.7444005	58.91549	0.3623188	68.25884
ILMN_1654946	1089.731	0	1397.578	0	878.4307	0	1376.86	0	1319.306	0	1270.935	0	1002.422	0	1485.626	0	1206.521	0	1336.16	0	1486.682	0	1109.179	0	1215.482	0	1171.099	0	790.7507	0	1201.684	0	1557.868	0	803.2197	0	1167.373	0	899.971	0	1288.565	0	1222.202	0	745.4947	0	1385.828	0	1777.519
ILMN_1654950	42.03349	0.8577075	60.5854	0.372859	55.09206	0.4453228	36.41654	0.9868248	47.48886	0.8115942	41.26167	0.9973649	41.55701	0.6679842	44.38395	0.9328063	52.88665	0.5046113	54.06659	0.8023716	53.20535	0.8063241	48.76196	0.7088274	44.8843	0.5783926	50.01555	0.9183136	45.5322	0.7905138	48.71017	0.6548089	49.38632	0.6600791	48.71445	0.6403162	43.12415	0.9169961	56.46586	0.5599473	56.39196	0.5322793	49.28942	0.9130435	45.14866	0.8221344	48.88297	0.9235837	49.48858
ILMN_1654965	45.92505	0.5691699	62.10563	0.2885376	59.04322	0.2371542	52.76376	0.400527	64.70177	0.06192358	51.76379	0.7549407	49.77423	0.1581028	56.35224	0.2687747	52.93232	0.5032938	75.67071	0.04743083	62.1223	0.312253	55.57835	0.2516469	53.72709	0.1251647	67.26474	0.1330698	51.41875	0.3807642	52.52198	0.43083	56.74978	0.2094862	53.24431	0.3306983	56.28646	0.173913	66.47702	0.1198946	53.2332	0.7496706	60.16715	0.2648221	52.96444	0.28722	63.6692	0.171278	59.72873
ILMN_1654966	180.4465	0	253.7979	0.001317523	140.0663	0.005270092	261.6846	0	196.8748	0	278.6811	0	140.6922	0.001317523	213.5818	0	227.312	0	215.0338	0	266.4465	0	210.7883	0	199.4649	0	196.034	0.001317523	169.0472	0.002635046	124.8221	0.006587615	150.1535	0.002635046	119.8965	0.003952569	97.53374	0.01317523	93.33375	0.01317523	133.3182	0.007905139	103.3423	0.01317523	76.06086	0.01581028	147.2095	0.006587615	85.21428
ILMN_1654973	47.84565	0.4229249	55.58646	0.6772069	58.72023	0.2621871	68.99867	0.06324111	57.99239	0.2121212	58.58969	0.3069829	51.55127	0.115942	52.10734	0.5032938	57.92136	0.2516469	65.22083	0.2081686	70.48318	0.08959157	57.20208	0.201581	59.02287	0.06060606	53.43535	0.7760211	53.6468	0.2424242	55.66414	0.2674572	58.30294	0.1699605	44.1073	0.8893281	57.1152	0.1501976	62.18433	0.2252964	62.48371	0.2134387	64.82687	0.1225296	49.1874	0.5586298	60.52153	0.2806324	59.37901
ILMN_1654979	42.14069	0.8524374	51.34113	0.8880106	48.44066	0.8313571	38.70349	0.9736496	49.26096	0.7088274	59.33443	0.2806324	48.40725	0.2028985	57.0763	0.2397892	58.92389	0.2121212	58.14133	0.571805	55.37493	0.6903821	48.78587	0.7088274	46.20519	0.4743083	56.95771	0.5652174	43.23731	0.8985507	46.45791	0.8089592	49.04455	0.6758893	46.24406	0.7799736	52.03263	0.3623188	47.54252	0.9736496	63.27335	0.1923584	49.86291	0.8959157	53.35234	0.2674572	56.42787	0.513834	56.43423
ILMN_1654980	41.23642	0.8880106	59.24476	0.4545455	47.17709	0.884058	46.51331	0.6982872	55.83093	0.2938077	46.21807	0.9565217	45.71655	0.3241107	44.11749	0.942029	47.03538	0.8761528	48.49459	0.9776021	52.46116	0.8379447	51.50748	0.5151515	40.54451	0.8656126	55.7514	0.6389987	49.26657	0.5296443	46.42435	0.8089592	47.73114	0.7338603	46.77074	0.7536232	42.62955	0.9288538	48.85209	0.9407114	52.39226	0.7957839	49.00317	0.9222661	45.1093	0.8274045	56.36684	0.5151515	52.7607
ILMN_1654987	46.14603	0.5573123	68.62461	0.1212121	57.57076	0.3017128	53.33565	0.3754941	59.4389	0.1673254	62.18822	0.1765481	42.82848	0.5559947	53.3471	0.4031621	51.55453	0.5942029	62.14603	0.3399209	59.15265	0.4479578	48.71763	0.7114624	48.31917	0.3201581	63.99126	0.2121212	43.91935	0.8761528	55.59436	0.2714097	57.54252	0.1884058	48.67059	0.6416337	53.96533	0.2674572	66.55466	0.1198946	57.06414	0.4822134	67.23168	0.08036891	54.13583	0.2411067	52.25934	0.7865613	52.06632
ILMN_1654997	43.21696	0.7905138	63.68544	0.2332016	54.74882	0.4769433	67.47591	0.07641634	57.00722	0.2411067	59.12195	0.2859025	47.59419	0.2437418	60.90646	0.1172596	68.06287	0.06324111	59.69574	0.4769433	66.65434	0.171278	55.59647	0.2503294	49.38998	0.259552	73.02752	0.05797102	52.81809	0.28722	62.3785	0.07378129	59.2259	0.1488801	50.46713	0.5032938	56.97221	0.1541502	61.49219	0.2674572	62.21828	0.229249	55.4398	0.5599473	57.60285	0.1317523	71.61079	0.0513834	64.13811
ILMN_1654998	50.483	0.2555995	56.96186	0.5902503	49.35793	0.7865613	65.72424	0.09486166	54.38281	0.3913043	51.13386	0.7957839	40.39902	0.7667984	59.80246	0.1383399	52.9502	0.5032938	69.93216	0.1001318	55.16652	0.7009223	52.23732	0.4505929	48.15858	0.3320158	53.16729	0.7865613	42.30263	0.9275362	53.98958	0.3570487	55.90569	0.2463768	51.24121	0.4453228	55.78015	0.1923584	60.90467	0.2964427	55.11859	0.6337286	50.09599	0.884058	54.47937	0.229249	48.60426	0.9301713	54.18429
ILMN_1655011	1346.646	0	1669.708	0	1116.34	0	1164.349	0	952.106	0	1192.746	0	880.3572	0	1449.194	0	1829.172	0	1537.186	0	1390.17	0	1061.975	0	1152.2	0	1425.607	0	768.1651	0	1415.989	0	1360.384	0	830.8672	0	1183.302	0	1100.397	0	1258.202	0	1212.728	0	1109.704	0	1335.487	0	1282.882
ILMN_1655026	47.34571	0.4598155	70.61064	0.08695652	52.57122	0.6139657	55.55865	0.2819499	65.6745	0.05401845	57.52914	0.3873518	41.54313	0.6679842	51.41738	0.5454546	48.6182	0.7997365	57.93829	0.5823452	61.97573	0.314888	57.9028	0.1778656	47.44336	0.3781291	70.9026	0.07509881	54.91457	0.1831357	51.81853	0.4598155	53.70846	0.3689065	52.34624	0.3741766	47.11376	0.7061924	52.50425	0.8142292	54.6053	0.6706192	61.36896	0.2200263	48.00697	0.6403162	57.18828	0.4729908	49.1359
ILMN_1655039	51.72412	0.1976285	58.97717	0.4769433	59.12234	0.2358366	65.13684	0.0974967	63.61107	0.07641634	61.95463	0.1805007	52.31501	0.09090909	73.62736	0.03162055	74.15279	0.04479579	67.41917	0.140975	62.08916	0.312253	61.97078	0.07378129	51.72081	0.1844532	63.23502	0.2490119	44.4244	0.8524374	54.75921	0.3056653	56.01593	0.2437418	49.63613	0.571805	58.02789	0.1251647	53.34147	0.7786561	59.70266	0.3359684	66.42728	0.08959157	57.80436	0.1251647	62.59704	0.1923584	57.098
ILMN_1655045	45.35883	0.629776	53.38917	0.8036891	53.84408	0.5335968	52.79138	0.3992095	53.18562	0.4716733	49.00081	0.8932806	38.72735	0.8616601	52.46077	0.4716733	45.82619	0.9156785	58.60967	0.5428195	59.91666	0.4084322	51.27106	0.5296443	46.692	0.4295125	57.59858	0.5270092	39.41073	0.9776021	48.18633	0.6943346	41.11419	0.9802371	53.48122	0.3096179	46.0313	0.7720685	56.82529	0.5349144	56.59285	0.5256917	55.40503	0.5599473	56.69153	0.1607378	54.48925	0.6429513	45.17224
ILMN_1655046	216.5858	0	303.7104	0	279.1664	0	238.6933	0	205.0981	0	297.6682	0	135.2038	0.001317523	228.5689	0	288.9883	0	256.0616	0	289.3646	0	221.6881	0	188.5728	0	213.4249	0.001317523	154.8881	0.002635046	207.4149	0	306.3228	0	190.0302	0	176.433	0.001317523	169.0176	0	245.7525	0	184.3566	0.001317523	140.8178	0.001317523	263.4074	0	169.6546
ILMN_1655047	58.7238	0.05270092	63.1131	0.2529644	59.62852	0.2121212	69.62092	0.05928854	49.29502	0.7075099	63.08742	0.1607378	52.58168	0.08300395	59.06866	0.1633729	60.05492	0.1805007	68.22411	0.1264822	67.36061	0.1515152	56.77888	0.2121212	48.43929	0.312253	66.04414	0.1528327	52.9579	0.2766798	58.47829	0.1462451	52.26057	0.4650856	49.02301	0.6086956	68.61435	0.02898551	64.33214	0.1633729	61.16733	0.2608696	70.58106	0.04743083	56.59538	0.1607378	66.17583	0.115942	58.45501
ILMN_1655051	235.2474	0	311.1338	0	254.4081	0	249.5631	0	250.9203	0	258.6263	0	183.9497	0	331.3712	0	307.1212	0	273.337	0	231.9965	0	212.6869	0	256.9486	0	283.1107	0	193.1689	0	215.2682	0	277.3126	0	199.5976	0	176.4464	0.001317523	146.8531	0	168.6727	0.001317523	194.9063	0.001317523	200.1564	0	226.3073	0	199.559
ILMN_1655052	51.25731	0.2147563	61.1971	0.3359684	66.56317	0.0513834	54.46046	0.3254282	50.67876	0.6376812	57.88528	0.3517787	47.65425	0.2397892	58.57259	0.1778656	61.62055	0.1422925	56.37323	0.6587615	66.41611	0.173913	46.04178	0.8656126	52.26625	0.171278	68.22385	0.113307	50.84912	0.4071146	57.21342	0.1857708	53.57737	0.3768116	55.30027	0.2213439	46.47712	0.7444005	71.09753	0.05533597	55.98287	0.5573123	53.96156	0.6732543	55.19482	0.2055336	57.47991	0.4466403	55.65512
ILMN_1655068	189.2855	0	249.2789	0.001317523	204.4212	0	200.1545	0	220.5599	0	205.163	0.001317523	202.8275	0	219.8919	0	208.8228	0	267.6252	0	256.9258	0	194.3321	0	290.9578	0	243.6728	0	176.3671	0.001317523	225.494	0	233.6765	0	198.8489	0	229.446	0	209.943	0	197.189	0	131.969	0.007905139	113.5391	0.006587615	132.8209	0.009222661	107.5112
ILMN_1655077	96.63273	0.01054018	107.0353	0.01185771	81.29661	0.01976285	129.5914	0.005270092	134.7774	0.005270092	141.9073	0.005270092	70.5165	0.01581028	93.30609	0.01449275	91.72161	0.0171278	86.71416	0.0171278	108.9071	0.01317523	74.88395	0.01844532	102.2139	0.007905139	104.8399	0.01054018	83.08681	0.01581028	91.18594	0.01185771	124.5139	0.007905139	77.67922	0.01449275	148.7562	0.002635046	122.2546	0.007905139	178.7611	0	126.9841	0.009222661	104.1412	0.009222661	177.4044	0.001317523	106.4357
ILMN_1655080	46.87133	0.4980237	55.00101	0.7180501	49.97945	0.7536232	46.00576	0.7285903	47.99187	0.7773386	43.42487	0.9881423	38.45717	0.8774704	46.62997	0.8471673	51.03327	0.627141	59.26519	0.5085639	52.73715	0.828722	44.6646	0.9196311	40.99202	0.8405797	55.87385	0.6324111	45.20535	0.8036891	40.45039	0.9868248	47.57503	0.7391304	52.52387	0.3649539	44.59057	0.8642951	53.32138	0.7799736	54.2497	0.6824769	52.45315	0.7812912	45.02273	0.8313571	54.18134	0.6640316	51.17112
ILMN_1655086	45.62456	0.599473	57.34201	0.5678524	52.53305	0.6152833	55.77473	0.2779974	43.61889	0.9512516	53.07756	0.6666667	43.36132	0.5085639	53.22642	0.4084322	53.90473	0.4374177	48.95514	0.9736496	57.5023	0.5573123	46.81822	0.8300395	41.13081	0.8313571	54.33616	0.7246377	44.73022	0.8379447	45.64639	0.8432148	46.462	0.8208169	52.71978	0.3517787	52.35194	0.342556	58.22009	0.4466403	52.78756	0.7812912	51.86131	0.8129117	48.73709	0.5849802	57.23312	0.4716733	48.06216
ILMN_1655093	75.27785	0.01976285	79.88396	0.03162055	68.16125	0.04084321	95.08067	0.01185771	106.8001	0.009222661	92.30778	0.01844532	66.72437	0.01976285	72.88987	0.03293808	89.43847	0.01844532	94.96222	0.01449275	107.3151	0.01317523	70.51022	0.02503294	57.66568	0.06982872	77.579	0.03820817	69.42461	0.03557312	74.21019	0.02108037	85.88528	0.01581028	71.90813	0.0171278	84.50072	0.01449275	71.80251	0.04743083	80.08424	0.02766798	67.40023	0.07773386	70.90356	0.01976285	73.19135	0.04743083	71.10105
ILMN_1655095	51.72991	0.1963109	52.11845	0.8590251	58.96834	0.2476943	75.7722	0.03030303	52.30187	0.5349144	64.73933	0.113307	44.41017	0.4216074	64.67298	0.06587616	69.005	0.05797102	62.0741	0.3478261	72.73998	0.07114624	62.27048	0.07246377	47.97345	0.3504611	70.27731	0.07905138	53.37217	0.2516469	56.63501	0.2108037	54.28085	0.3386034	59.7491	0.08959157	53.084	0.3003953	55.59964	0.6192358	64.6131	0.1554677	53.34937	0.715415	48.5069	0.6060606	63.85899	0.1660079	55.06942
ILMN_1655096	48.1876	0.400527	61.13786	0.3372859	61.62805	0.1422925	53.19057	0.3807642	59.13504	0.1778656	66.30942	0.09354414	44.90566	0.3926219	50.57416	0.6100132	61.46508	0.14361	58.50576	0.5454546	68.83911	0.1119895	54.7675	0.2951252	48.72777	0.2977602	63.1738	0.2516469	52.43898	0.3162055	54.07132	0.3517787	56.0642	0.2411067	52.92487	0.345191	54.87271	0.2226614	56.05908	0.5823452	59.28532	0.3610013	57.03227	0.4466403	63.78638	0.03952569	62.3151	0.2094862	55.50261
[truncated: 47,911 more rows]
[truncated: 83 more columns]
