# Supplementary material for: Weighted gene correlation network analysis reveals novel biomarkers associated with mesenchymal stromal cell differentiation in early phase
Source: PeerJ. 2020 Apr 3;8:e8907. doi: 10.7717/peerj.8907 (PMC7134052; doi:10.7717/peerj.8907)
Supplement: Supplemental Information 5 [file peerj-08-8907-s005.zip › probeMatrix.txt]

ID_REF	GSM2131663	GSM2131664	GSM2131665	GSM2131666	GSM2131667	GSM2131668	GSM2131669	GSM2131670	GSM2131671	GSM2131672	GSM2131673	GSM2131674	GSM2131675	GSM2131676	GSM2131677	GSM2131678	GSM2131679	GSM2131680	GSM2131681	GSM2131682	GSM2131683	GSM2131684	GSM2131685	GSM2131686	GSM2131687	GSM2131688	GSM2131689	GSM2131690	GSM2131691	GSM2131692	GSM2131693	GSM2131694	GSM2131695	GSM2131696	GSM2131697	GSM2131698	GSM2131699	GSM2131700	GSM2131701	GSM2131702	GSM2131703	GSM2131704	GSM2131705	GSM2131706	GSM2131707	GSM2131708	GSM2131709	GSM2131710	GSM2131711
ILMN_1343291	15.26192976	15.36804174	15.19384016	15.0404674	15.15375862	15.21407986	15.36804174	15.09913498	15.26192976	15.26192976	15.1751605	15.21407986	15.26192976	15.21407986	15.26192976	15.03177306	15.23698311	15.13925109	15.05212289	15.36804174	15.26192976	15.23698311	15.36804174	14.94502378	15.03177306	15.26192976	15.13925109	15.15375862	15.26192976	15.08633762	15.1751605	15.21407986	15.13925109	15.1751605	15.26192976	15.26192976	15.36804174	15.23698311	15.08633762	15.36804174	15.23698311	15.26192976	15.19384016	15.36804174	15.26192976	15.26192976	15.26192976	15.12748832	15.1751605
ILMN_1343295	13.47664926	13.56398382	13.75362659	13.27940613	13.55357668	13.26221049	13.76539197	13.44372309	13.40319167	13.46543501	13.05851051	13.29289688	13.64601766	13.70902122	13.49594941	13.66274421	13.49594941	13.78368936	13.53716294	13.58326592	13.06584967	13.58326592	13.62535116	13.29667876	13.14898953	13.61401113	13.84157246	13.50478323	13.51123388	13.32720276	13.70327186	13.53716294	13.55357668	13.47120039	13.43371097	13.30462392	13.46543501	13.40319167	13.37652651	13.69205679	13.46543501	13.35692467	13.74668308	13.28819303	13.22962539	13.46543501	13.27940613	13.00842871	13.52189729
ILMN_1651199	6.728958019	6.702161527	6.803543429	6.732533854	6.74437515	6.828855121	6.871504712	6.668799867	6.819965393	6.839107199	6.837916071	6.806206669	6.851396532	6.746595024	6.75676906	6.744279264	6.740265467	6.788455763	6.811857064	6.771932535	6.756080045	6.760688828	6.841335159	6.758252422	6.634671984	6.854966794	6.713778819	6.835861465	6.753356311	6.794614044	6.832120603	6.74162342	6.80534685	6.753183027	6.662653227	6.809141367	6.837293557	6.721497187	6.71778498	6.741461863	6.732701651	6.731675041	6.667065083	6.728837457	6.837764822	6.7576597	6.754722852	6.746413576	6.746778742
ILMN_1651209	6.95583421	6.893895937	6.80326842	6.762793999	6.85416812	6.926242607	6.965405476	6.899248697	6.909600575	6.884505823	6.88571342	7.004786087	6.922386765	6.84768169	6.836293403	6.880983288	6.80201688	6.717830603	6.896591899	6.994195777	6.928758454	6.951874691	6.900036476	6.85829599	6.946139358	6.959089971	6.915015743	6.831108081	6.823579581	6.857072825	7.031506452	6.866185904	6.986622822	7.08999336	6.915842985	6.894853599	6.917365809	6.908043329	6.882881409	6.882836004	6.952714392	6.916321014	6.933260851	6.810160122	6.863719706	6.950568305	6.893038194	6.887831608	6.88053389
ILMN_1651210	6.748369856	6.829138755	6.831215249	6.766726281	6.704431927	6.760760314	6.697816559	6.74259757	6.714419358	6.766899383	6.761520889	6.851794346	6.741498881	6.74249189	6.778412015	6.770829538	6.82360092	6.767971884	6.767505401	6.732076058	6.769994075	6.696941342	6.79370531	6.764387357	6.765753338	6.815003033	6.819573026	6.719560124	6.789251777	6.752167092	6.790021002	6.821774303	6.727173713	6.731542477	6.701499316	6.657571158	6.785405699	6.788545404	6.7721203	6.788756384	6.742174657	6.885465373	6.76984112	6.803279465	6.737154059	6.806082744	6.785306685	6.700747786	6.696141475
ILMN_1651221	6.845152734	6.812845029	6.841195387	6.709478633	6.852043809	6.742035765	6.832872202	6.764181088	6.746449912	6.741822876	6.755484046	6.880322549	6.822510738	6.876168035	6.817272247	6.773347587	6.790478874	6.795828658	6.832395079	6.825761024	6.9154512	6.722519457	6.917003931	6.792206031	6.779797099	6.830177245	6.843459856	6.81498031	6.784915898	6.775015257	6.772240162	6.819610828	6.882922822	6.865487302	6.772859634	6.77918012	6.826348178	6.884792373	6.831529693	6.824285772	6.760024069	6.814879304	6.832992676	6.834952246	6.685409083	6.868250102	6.840295714	6.816550368	6.766673874
ILMN_1651228	11.52519161	11.79543952	12.3940453	11.91955494	10.55755872	12.65019832	11.11581809	11.21144301	12.28193848	11.70666004	13.10068602	12.43845443	11.23353476	11.80426113	12.11572558	11.47067219	11.84042112	11.45672658	11.51231364	12.08782992	12.86822657	12.10880413	12.18575714	13.01822657	12.44842996	12.59643994	12.48467306	11.7403911	11.5480389	12.65019832	11.82084489	11.64638089	12.54343211	11.90122293	11.50118168	11.51401365	11.65604285	11.36570569	11.97147923	11.53563699	11.35022941	12.35340703	11.13730518	12.18083762	12.38382586	11.35022941	12.09819053	12.85276083	11.88981625
ILMN_1651229	8.165208341	8.368365399	8.221382868	8.570835775	8.251228104	8.465959382	8.248164293	8.18428338	8.34961756	8.038434513	8.283570871	8.559074916	8.434057695	8.443026853	8.211238397	8.370468782	8.572873299	8.134318302	8.45244159	8.069567411	8.519157433	8.59884739	8.330915276	8.866065457	8.560156164	8.152170514	8.390114004	8.555791538	8.669474136	8.857288191	8.686461697	8.501730287	8.313717517	8.493812985	8.114535637	8.330673737	8.209496617	8.256571228	8.328770882	8.12089949	8.310835348	8.434887336	8.297908153	8.332053658	8.275666817	8.562076387	7.797491324	8.468727247	8.095569013
ILMN_1651230	6.766371257	6.696546691	6.845688368	6.746948535	6.788785421	6.710956755	6.735451296	6.756020724	6.670247848	6.790629711	6.674144482	6.858340293	6.78114881	6.72502459	6.760406319	6.88113543	6.756731292	6.772114457	6.801645361	6.716373252	6.723883068	6.813046325	6.81824226	6.719044885	6.690444262	6.739736103	6.810742757	6.710083344	6.798531295	6.776022918	6.743881877	6.737729506	6.743718671	6.701197535	6.716591502	6.821204986	6.674707168	6.706987331	6.685392063	6.728402957	6.657750554	6.705675879	6.667313427	6.755067221	6.835007997	6.70383874	6.763059534	6.841015393	6.719855538
ILMN_1651232	6.971941488	7.060799303	6.992472244	6.922524806	6.908965296	7.028720304	7.037040713	7.009917263	6.939396489	7.057175927	6.934370884	6.978391804	6.848761329	7.020068094	6.984121655	6.944447744	6.98787765	6.96724459	6.922266915	6.913918626	6.980229564	6.912279983	7.055067022	7.032460595	7.013041147	7.058180748	7.078225231	6.985313248	6.884185991	7.036993178	7.047592686	7.10207274	7.260923487	7.006783938	6.920735883	6.900053357	6.982628782	6.986391357	6.97010787	6.927487076	7.007258991	7.019679553	6.954286734	7.004132611	6.91984867	7.012565282	6.975827096	6.916670163	6.942984318
ILMN_1651235	6.974477849	6.880217026	6.932079853	6.871143975	7.053653371	6.887040665	6.908025591	6.988172333	6.884707681	6.877043057	7.006934002	6.950231403	6.926696861	6.920913129	6.805015663	6.945002601	6.881526894	6.835359122	6.862458844	6.87628688	6.794841489	6.877928747	6.877605824	6.79085542	6.897185542	6.996306489	6.797131163	6.825994404	6.787283728	6.873366774	6.836010879	6.889372585	6.854913461	6.95445628	7.000664959	6.976727471	6.899286672	6.788164839	7.005146085	6.877010575	6.927846016	6.908143104	7.042738927	6.866671247	7.00355614	6.917432165	6.920627789	6.950568305	6.882280699
ILMN_1651236	6.892655679	6.897756494	6.724830888	6.841832275	6.793591675	6.863893814	6.818247112	6.872970155	6.873981747	7.020722386	6.818576927	6.872997281	6.751273837	6.783029351	6.77234922	6.879626891	6.779961954	6.803114729	6.76661549	6.842226217	6.760057702	6.862574791	6.900788729	6.707033507	6.878233744	6.802665858	6.840935216	6.890954445	6.909064491	6.862304441	6.951145877	6.862398889	6.895242186	6.918801179	6.822397846	6.902179662	6.905950991	6.801838877	6.844618213	6.777097172	6.852857273	6.859588886	6.923238197	6.856755366	6.854027742	6.824519095	6.912839989	6.782856654	6.79781298
ILMN_1651237	7.703749555	7.697328522	8.350920429	7.608770916	7.563592847	7.469972701	7.875894209	7.756657945	7.634287268	8.006495592	7.571677933	7.557582172	7.768291786	7.653430453	7.608447292	7.718715066	7.56486712	7.88774966	7.718715066	7.803709056	7.314877097	7.371482533	7.372908337	7.247132902	6.938182635	7.036555617	6.855170326	6.992432477	7.121076369	6.893413053	7.234099978	7.171663412	7.198526982	7.676206353	7.83428915	7.687979817	7.704554324	7.65906327	7.51054076	8.131896756	7.781078088	7.608954417	8.173127062	7.907400067	7.942142404	7.833111334	8.147827639	7.591620355	7.974401726
ILMN_1651238	6.760612133	6.806626327	6.571034285	6.770105093	6.758331531	6.738729611	6.715138327	6.834654798	6.732909552	6.824460615	6.767479264	6.702181987	6.716413519	6.699142258	6.703366173	6.731760696	6.713428449	6.739949336	6.664216592	6.806856263	6.679896776	6.785188787	6.790576668	6.741789438	6.686857713	6.825722645	6.727012278	6.753756338	6.780341589	6.67709012	6.703005693	6.784578985	6.69622398	6.694104376	6.667739323	6.732076058	6.780989613	6.651611206	6.704766595	6.779715891	6.747461183	6.753264727	6.645555335	6.719470704	6.766751155	6.762233223	6.678342372	6.754557509	6.759114533
ILMN_1651249	6.77734239	6.750371415	6.745102452	6.790653916	6.790344816	6.728253536	6.771629571	6.793236282	6.879545056	6.713729706	6.735124775	6.806519415	6.774965637	6.759818571	6.754194771	6.722383573	6.806421531	6.712991137	6.773255352	6.752977951	6.691149202	6.888203415	6.845988583	6.77521651	6.687909427	6.715385568	6.720566443	6.606309075	6.808377013	6.884071309	6.829762505	6.82742404	6.792276976	6.715722771	6.844056266	6.708971826	6.773137321	6.76633944	6.640959507	6.721642051	6.779618249	6.740049979	6.773854528	6.794521036	6.794156666	6.824962726	6.744922967	6.78475461	6.677050351
ILMN_1651253	6.729664889	6.762531997	6.813253886	6.807193018	6.73788598	6.719470704	6.714947981	6.795686138	6.766527273	6.750525284	6.704746587	6.695154705	6.745382652	6.785856553	6.828748196	6.736110741	6.776148261	6.708910714	6.8173924	6.684326705	6.781624153	6.724108666	6.789566459	6.783683235	6.661853499	6.701824503	6.723144117	6.770216601	6.739150426	6.76365946	6.762364159	6.76665064	6.715738671	6.75711999	6.732081953	6.687217353	6.723122073	6.684586826	6.803691013	6.843563304	6.747512513	6.738071614	6.730026105	6.747783429	6.756461692	6.744279264	6.757877276	6.751179981	6.791565536
ILMN_1651254	11.09890012	10.98643108	10.61088356	11.23579384	11.36851853	11.04376428	11.29030494	10.89978097	10.72638349	10.92700381	11.04158943	10.99667693	11.46207615	11.13519405	11.09475715	11.10450007	11.03247976	10.84427837	11.46919196	10.96627497	11.15376166	10.9444762	10.83581585	11.03474097	11.38585189	11.24130034	10.90666304	11.57174443	11.52981545	11.2528823	11.63447206	10.98737296	10.75973084	10.72804196	10.91034814	11.04376428	11.09688972	10.98178365	10.8895598	10.89128378	10.77695335	10.71158171	11.04054698	10.92517342	10.92700381	11.01284721	10.75036777	10.9807369	10.89604306
ILMN_1651259	6.892622944	6.894313	6.91833287	7.041069526	6.915520001	6.941137573	7.068222182	6.964673685	6.938301127	6.923376185	6.850832269	6.860759762	7.080593916	7.137911689	7.0572529	6.973904196	7.012308367	6.962960869	7.011265941	6.850850071	6.820528337	6.813803835	6.959712218	6.929967491	6.923478745	6.876916588	6.932871183	6.976177998	7.049343819	6.80996789	6.938877471	7.025879291	6.950760444	6.799649039	7.065143689	6.911354254	6.836786561	6.958376749	6.940112207	6.91288354	6.916574581	6.827665035	6.951719256	6.975255755	6.782410484	6.918668654	7.097787044	6.946618056	7.040860207
ILMN_1651260	6.700089564	6.658313547	6.692497477	6.834330603	6.77057657	6.752589618	6.653772166	6.727740614	6.684408683	6.735457171	6.79949657	6.764786634	6.689992845	6.710169842	6.700788725	6.748915952	6.73404286	6.637290444	6.724305924	6.717507534	6.771063313	6.75448955	6.697594934	6.781365044	6.650503729	6.764780926	6.781738107	6.753894716	6.774816231	6.653330856	6.773426333	6.701263067	6.789605683	6.782797694	6.717693974	6.75267555	6.71921084	6.749269097	6.818816388	6.768373319	6.673038298	6.753473001	6.703692638	6.692037546	6.727377924	6.681321223	6.835136026	6.781738107	6.69450095
ILMN_1651262	12.8769954	12.87988082	12.70725366	13.02837141	13.01467189	13.02121833	12.86243253	13.1530938	13.12295184	13.10452425	13.20494973	13.18844966	12.87399474	13.03901859	13.00842871	12.8496618	12.99811363	12.74113965	12.34348954	12.23729058	12.60749212	12.4666998	12.31674119	12.44076393	12.63989501	12.36153869	12.45964221	12.50845607	12.33652051	12.64494223	12.36153869	12.6050641	12.52181406	13.18099601	12.72929033	13.08535674	12.99489462	12.98823985	12.953387	13.01822657	13.28374397	13.0427222	13.00515919	13.20494973	13.14898953	13.28819303	13.21409186	13.1924466	13.12625998
ILMN_1651268	7.005099227	7.071059706	7.072761358	7.029950392	7.043826557	7.127246065	7.157210212	7.02102895	7.0753274	7.115399787	6.992902354	6.933061415	7.007586123	6.974828101	7.161615877	7.078485957	6.979423124	6.926000236	7.116835471	7.091851889	7.054389686	6.96378141	7.070568724	7.177201947	7.123143688	7.113281701	7.019679553	7.1909717	6.939519387	7.021089332	7.061168865	6.971795892	7.099206561	7.045541842	6.953948098	7.094712341	7.087362338	7.054900173	7.078878239	7.049425821	7.057557581	7.161120859	7.05018175	7.035208623	7.066965315	7.089928351	6.902299719	7.117466352	7.058180748
ILMN_1651278	8.338508407	8.334713976	8.410899887	8.064719106	8.18125077	8.141351306	8.180210744	8.277858467	8.203914467	8.621546474	8.219332779	8.232080375	8.477577267	8.274467925	8.42742063	8.407569882	8.435204709	8.586794711	8.195857201	8.366392989	8.186241168	8.234651692	8.011020135	7.969861741	8.101163013	7.881021333	8.294759304	8.094604238	8.160508699	7.917278149	7.874082469	8.197126771	8.158734602	8.156940983	8.126017291	8.210531106	8.383657106	8.164685655	8.122139409	8.585545358	8.387573389	8.13796063	8.399279153	8.541855416	8.383374235	8.354793803	8.417800908	8.389036893	8.276006383
ILMN_1651279	6.745867457	6.852876693	6.78690705	6.720129198	6.800844792	6.764093037	6.740418296	6.818802581	6.839855503	6.798644698	6.849310163	6.814683884	6.784904845	6.84155768	6.787155566	6.85298459	6.873099802	6.823262152	6.812338576	6.760118015	6.859333121	6.835998126	6.749416311	6.863421833	6.866103889	6.872600705	6.904436797	6.782465303	6.777298715	6.843975465	6.871779953	6.754370111	6.779483946	6.827959419	6.834443908	6.726517413	6.808319672	6.78943547	6.791991378	6.803589556	6.886351653	6.753222746	6.739572646	6.815761993	6.759083714	6.833965357	6.894361174	6.857509363	6.753356311
ILMN_1651281	6.663622737	6.738650766	6.706833918	6.823594995	6.758027699	6.757477092	6.813240687	6.678026807	6.671613571	6.727772926	6.644659869	6.834018957	6.678324731	6.698135331	6.687990142	6.648716631	6.719705315	6.880589764	6.696880834	6.715564861	6.659238109	6.734597661	6.717627055	6.720081964	6.696012104	6.814246033	6.71816296	6.644404483	6.597953864	6.718411306	6.546913277	6.580575823	6.732157556	6.673246362	6.706613338	6.771863474	6.780476497	6.612537928	6.7880906	6.642554749	6.703658145	6.712016432	6.732265096	6.742585947	6.690707274	6.733480729	6.624289288	6.67980618	6.747620275
ILMN_1651282	6.975576818	6.931445265	6.991283611	6.901617475	6.940027822	7.017395332	6.922842596	7.019940239	7.011522195	6.893480088	7.092593945	6.87791706	7.002590148	6.798625931	7.007095156	7.020564923	6.948291498	6.938937102	7.055425823	7.070316021	6.904156663	6.892154345	6.852857273	6.923024853	7.073878028	7.05201684	7.041069526	7.00286154	7.069610141	7.007095156	6.965032392	6.916711193	7.116206386	6.992647561	6.929844969	6.914712914	6.911749294	7.017721068	6.950760444	6.976015346	6.877605824	6.955663376	6.978114961	6.973308572	6.949882007	6.897033161	6.810610811	6.939720489	6.815402502
ILMN_1651285	6.967676932	6.959758278	6.984121655	6.950823219	6.874729251	6.944447744	6.901716374	6.92117853	6.922101385	6.870032795	6.886708645	7.073165076	6.979734141	6.857777669	6.949453034	6.92547104	6.966721087	6.904418071	6.850524601	6.828931642	6.942345814	6.912024179	7.097592993	6.93528678	6.872539212	6.833221073	6.918736782	6.846781487	6.924129321	6.976177998	7.050718964	6.916111337	6.903113222	6.908614706	6.973861424	6.712179751	6.867906662	6.962316609	7.109141594	6.93778568	7.02016385	6.856421531	6.971108596	7.047453568	6.858885858	6.98679756	7.034024541	6.97152451	6.86269662
ILMN_1651286	6.829541876	6.844018413	6.763512969	6.932353631	6.813168902	6.79309655	6.880112515	6.892642648	6.838633823	6.847725989	6.912773294	6.884667316	6.906662132	6.818711396	6.839367024	6.89000805	6.832681027	6.920190493	6.807857671	6.67551173	6.894067865	6.853620569	6.81538918	6.913396288	6.965783687	6.880136531	6.849819541	6.867220684	6.883297988	6.920964911	6.825262214	6.795914888	6.892304382	6.817258482	6.919240862	6.886188055	6.8528844	6.785706383	6.926696861	6.783892055	6.855500866	6.937728252	6.856022699	6.827720679	6.795527221	6.838535584	7.030536735	6.908594419	6.815543687
ILMN_1651288	6.923575542	6.894955526	6.838175527	6.772940014	6.942956272	6.861533995	6.800144082	6.835779511	6.823927079	6.912640026	6.76524535	6.867117062	6.907308461	6.909199046	7.022832971	6.898901045	6.859915035	6.960883089	6.915250377	6.885066482	6.906845343	6.89559584	6.899572495	6.94949305	6.887069259	6.832455839	6.938216171	6.938554999	6.909122839	6.878422838	6.865834335	6.872404465	6.901841089	6.906808516	6.874946789	6.929316053	6.879931315	6.834220678	6.928497281	6.965704191	6.906828437	6.999332741	6.887544032	6.841649124	6.847910834	6.834205068	6.957594001	6.826835044	6.809522191
ILMN_1651292	6.73674122	6.789652944	6.753197402	6.84305251	6.764631962	6.739868905	6.76110784	6.739712541	6.912024179	6.699232424	6.583415161	6.779423317	6.780893032	6.819986022	6.719634669	6.730805732	6.839637322	6.864786716	6.723922744	6.716681124	6.807037658	6.752205242	6.718783452	6.636333938	6.739185755	6.671069022	6.766258364	6.717599144	6.838799703	6.766963353	6.793460381	6.737918605	6.708183306	6.688205531	6.723868722	6.816100624	6.719444319	6.807348274	6.777208408	6.739431432	6.869185912	6.712730098	6.793442804	6.717192678	6.839171828	6.813079932	6.751473713	6.797077116	6.776988916
ILMN_1651296	7.085925887	7.157879821	7.041069526	6.990768355	7.083875661	7.111617283	7.083620684	7.141568458	7.09842174	6.991377615	7.212840916	6.937474112	7.128762037	6.969444335	6.946188467	7.012662815	7.022832971	6.98390231	6.994779614	6.982715262	7.046896814	7.138613928	7.0768602	7.101534025	6.927814763	7.046301973	6.842007386	6.859386437	6.878283578	6.827012157	6.899317216	6.932662928	6.911689273	7.125562789	7.043078075	7.047800174	7.039574238	7.112173191	7.119068339	7.048704427	7.192813592	7.137990107	7.165419314	7.141764621	7.16439803	7.241499396	7.253081099	7.174452744	7.140791751
ILMN_1651303	6.772319078	6.704887844	6.795936629	6.808319672	6.686302649	6.730468679	6.720792106	6.774691648	6.756961723	6.695154705	6.749373866	6.752240693	6.826326903	6.802597009	6.742170055	6.568051483	6.739273347	6.79096661	6.689954385	6.668869083	6.769911955	6.820581987	6.766355031	6.764448181	6.686505305	6.661206946	6.705065574	6.761128192	6.770251323	6.776909333	6.722629424	6.848980979	6.710020839	6.795081169	6.658225896	6.702119751	6.838559945	6.646912335	6.834346951	6.731866819	6.712619904	6.807019894	6.705104298	6.756476052	6.91304412	6.694474139	6.701364297	6.830390528	6.72446106
ILMN_1651309	6.721703948	6.714241587	6.720053894	6.790717005	6.67551173	6.724027499	6.705065574	6.800677461	6.788484606	6.741668096	6.878590893	6.730493098	6.816806105	6.727164915	6.80457474	6.800833018	6.81076937	6.736721599	6.790976455	6.758383065	6.845623806	6.726264875	6.823027689	6.730325652	6.711974404	6.749082036	6.856333565	6.855354112	6.761465674	6.684939128	6.77969991	6.733780024	6.819942297	6.696994475	6.734161236	6.642936401	6.752498722	6.775806706	6.800626763	6.802145123	6.735647936	6.750353495	6.788957317	6.825582469	6.756311133	6.790473651	6.783343907	6.780484689	6.722585356
ILMN_1651310	6.708049924	6.809597598	6.754563899	6.736677863	6.75813499	6.77960788	6.829527791	6.797200039	6.779878975	6.797527048	6.696397144	6.746710801	6.713394749	6.737061234	6.687621948	6.872868313	6.758784633	6.745589514	6.751169737	6.835924075	6.719226866	6.76063885	6.799132171	6.693951292	6.796721839	6.734456302	6.810814634	6.86945814	6.815127392	6.824500874	6.769776142	6.759524327	6.823890401	6.756008373	6.767902275	6.760617056	6.756881275	6.732305021	6.745991635	6.728381963	6.747816918	6.745242217	6.777948205	6.793420737	6.739086645	6.821016899	6.796618836	6.75179462	6.801938109
ILMN_1651315	9.782444461	9.801130637	10.28805323	9.592447682	10.03326472	9.767431188	10.28805323	9.901683539	10.11610104	10.21069501	10.19493369	10.14683151	9.992378902	10.02255893	10.06053883	9.96589833	9.870497696	10.40704252	10.10466852	10.17637522	9.967457287	10.16096661	10.30409051	10.1898212	9.930250888	10.41763792	10.34027034	10.01704576	10.09987281	10.1898212	9.911521016	9.95359172	10.07782807	10.12808976	10.11610104	9.916564332	9.822007885	9.789416337	9.924311199	10.05356155	9.877947996	9.958976322	9.993030602	9.868206716	10.03749681	10.10403372	9.841391045	9.77317934	10.07988964
ILMN_1651316	6.725489436	6.686599112	6.728043998	6.690497263	6.835594834	6.773286705	6.757626322	6.773095984	6.760802241	6.792412568	6.750496325	6.773604067	6.798381958	6.788673917	6.792432827	6.738958859	6.761459981	6.783207384	6.794137621	6.728698142	6.735993043	6.768914102	6.708656303	6.766722381	6.771393176	6.796172092	6.812670214	6.709582594	6.745270488	6.792024674	6.701649169	6.703435213	6.821590182	6.673794599	6.758495514	6.739347661	6.788059074	6.802413416	6.790267087	6.777224005	6.79507612	6.773032331	6.655639584	6.80225238	6.753870203	6.741720688	6.712009049	6.806705394	6.871457305
ILMN_1651325	6.749508107	6.803493166	6.708510965	6.807768302	6.76572585	6.718010568	6.723378724	6.737221764	6.758566446	6.751127762	6.710771464	6.775620091	6.739443203	6.662541061	6.70993939	6.731570313	6.708157805	6.71644316	6.709088238	6.719600079	6.854623166	6.778133424	6.901597734	6.627117138	6.782970194	6.777885368	6.754043543	6.729604652	6.810543988	6.630238823	6.754598003	6.831267069	6.736539896	6.842596194	6.767805367	6.720566443	6.690564805	6.810962633	6.779780158	6.736375082	6.732416392	6.677683806	6.711015099	6.726537666	6.791828521	6.79164774	6.77969991	6.674980178	6.745985761
ILMN_1651328	7.098941136	7.151492973	7.073383352	6.929566746	6.978569619	6.966387169	7.257857313	7.080998728	7.128231369	7.083458797	7.201987365	7.091692777	6.987628454	7.122591066	7.160250847	6.960883089	6.973746131	7.185285055	7.00810482	7.102998074	6.938469195	6.966571227	6.998832326	6.914281064	6.917244605	6.913477787	6.997891574	6.957836454	6.978979618	6.974438838	6.922641493	7.008473641	6.996416097	7.10603489	7.139830346	6.977714421	7.145929834	7.102595907	7.007965749	7.432811739	7.257962376	7.350165083	7.316010039	7.120508533	7.282818452	7.171782529	7.211197385	7.150701515	7.171663412
ILMN_1651329	6.701092068	6.820895986	6.817765806	6.809081699	6.754965034	6.741679116	6.705162424	6.909544833	6.788566228	6.853641334	6.720060005	6.709914124	6.770741198	6.883588427	6.739134171	6.725677659	6.748435312	6.829669662	6.819636939	6.888453461	6.760617056	6.846249324	6.792913841	6.873298371	6.692239653	6.826024769	6.802286104	6.801062164	6.827158759	6.770077238	6.759428751	6.85612169	6.850832269	6.748554937	6.754862069	6.819044691	6.870044753	6.889886787	6.771624145	6.857519917	6.835820762	6.818501109	6.809302299	6.690376862	6.747237439	6.737135304	6.803336587	6.788862997	6.83327314
ILMN_1651330	6.703123358	6.716097574	6.763238995	6.644404483	6.720901228	6.701987234	6.749398415	6.703435213	6.589998598	6.7676357	6.708329572	6.684457357	6.828454012	6.742911112	6.758151237	6.660526509	6.654528924	6.718714571	6.776864262	6.6745674	6.774547262	6.709822906	6.719721824	6.741858714	6.706234787	6.774672382	6.706715858	6.726208032	6.713502108	6.762911552	6.74640315	6.737791254	6.675078619	6.691644746	6.736902758	6.704006821	6.700987806	6.687421268	6.713386483	6.672617756	6.672450919	6.77832994	6.708475011	6.740919738	6.696914997	6.62761535	6.642200242	6.719658614	6.776932993
ILMN_1651336	7.163312715	7.320984029	7.094890613	7.192598381	7.22849864	7.140220173	7.143525796	7.190315492	7.168501089	7.186151013	7.15650862	7.055929881	7.13598925	7.149536601	7.046219933	7.427632541	7.307197013	7.410593914	7.493710909	7.6320632	7.235110461	7.401915776	7.569093354	7.474865906	7.380419295	7.535124526	7.460672378	7.595803501	7.481696366	7.548592369	7.748318705	7.655398344	7.496062294	7.117553052	7.312819688	7.199353448	7.180266359	7.163417641	7.169241312	7.215378944	7.177626551	7.154378851	7.205907525	7.185731288	7.117381409	7.181470323	7.19726579	7.027410573	7.282572569
ILMN_1651339	7.004997913	6.968204164	7.008522663	6.933260851	6.993609657	6.948472383	6.99525652	6.9243087	6.99087791	7.020447948	6.932819909	6.94985579	7.051302854	7.034487683	6.898999679	6.972288859	6.943195519	7.130112066	6.951750792	6.890522845	6.886259982	6.869398861	6.870354048	6.923478745	6.952890522	6.77549698	7.035140443	6.797263108	6.933705678	6.739020918	6.92189385	6.89845739	6.77896994	6.954562106	7.076037785	6.989592915	6.968645369	6.935557586	6.931183777	6.947366838	6.99035545	6.945805671	7.070487022	6.99571408	6.953986515	7.004358664	6.970933964	6.956288231	7.136393347
ILMN_1651341	7.250594683	7.301451533	7.150209397	7.069610141	7.043141865	7.161520515	7.06433875	7.095936933	7.128687788	7.139423604	7.173455695	7.103276287	7.218173471	7.160532985	7.234639335	7.074544497	7.067188906	7.204772219	7.167444085	7.157210212	7.032882598	7.170609758	7.115154431	6.976682093	7.077024181	7.058387466	7.034285156	7.124304202	7.050871635	7.221031733	7.292296746	7.398305699	7.148595908	7.130690311	7.192376335	7.10635266	7.102826098	7.195902552	7.218746643	7.109672282	7.188824008	7.013041147	7.10068729	7.03442517	7.134415747	7.133951538	7.153085925	7.150886825	7.204394004
ILMN_1651343	11.22376931	11.11237836	10.96393162	10.98935027	11.10930085	11.09286266	11.18807975	10.9560477	10.82757066	11.05521819	10.86078607	11.15148413	11.32278022	11.1281023	11.33329715	11.04258221	10.9560477	10.84170846	11.07295765	11.06263101	10.89308445	11.12495417	10.96627497	11.05129683	11.31458125	11.47827777	10.93582208	10.87084256	10.9405825	10.92517342	10.51837303	10.51660544	10.35153043	11.3198077	11.06981303	11.20085903	11.04258221	10.97114662	10.88654393	10.93870469	11.047452	11.1552094	10.96276434	11.25816138	11.12262708	10.91420342	11.01940896	10.79367944	10.99876133
ILMN_1651346	9.949060996	9.953030992	9.627096652	10.03220025	9.936924385	9.771726935	9.947329695	9.717797636	9.624348284	9.338334194	9.435153041	9.326957744	9.553910692	9.135896895	9.335716782	9.35308142	9.16680444	9.22657257	9.286607861	9.087535397	9.003608099	9.077034283	8.846210821	8.915193753	9.17384199	9.172243727	9.091832081	9.340399683	9.48813579	9.118766026	9.429392243	9.210273829	9.170337866	9.897113463	10.02000305	10.03696647	9.889920579	9.94162778	9.738225383	9.870497696	9.8170155	9.617610092	9.899978496	9.76165022	9.792771106	10.02328067	9.758115372	9.740463691	10.21603042
ILMN_1651347	11.57174443	11.55642444	11.7844187	11.15626239	11.70148065	11.50956187	11.51099513	11.48860242	11.32278022	11.0304061	10.66406669	10.86812594	9.958976322	10.00937333	9.920933931	10.62300312	10.41609874	10.49013541	10.52534829	10.77046019	10.32085102	10.50203688	10.89885782	10.64556857	10.65148581	11.05631153	10.79115732	11.09079799	10.81411894	10.75546263	10.97321822	10.86900236	10.35301626	11.52981545	11.67767046	11.61633141	11.60715811	11.70011305	11.46091175	11.64978566	11.42673828	11.54135733	11.71196223	11.37906183	11.40534309	10.84874148	10.96627497	10.77230788	10.6958063
ILMN_1651351	6.866647232	6.752911758	6.710714946	6.697707493	6.807249717	6.751381777	6.711855966	6.756427845	6.842351252	6.790168099	6.72663425	6.68869503	6.680685264	6.764453855	6.775847337	6.72400537	6.83176271	6.78414031	6.720998809	6.7333668	6.710780941	6.691631592	6.748153367	6.727540816	6.827458605	6.602137723	6.765663863	6.697455379	6.799360902	6.834571457	6.827482003	6.754228613	6.72456581	6.738882562	6.748000483	6.777126684	6.726640397	6.760886938	6.756254955	6.773512804	6.723715447	6.764699194	6.757181013	6.721021343	6.701806374	6.787779591	6.820535326	6.749707575	6.780664705
ILMN_1651354	7.484876469	7.398034446	7.404427656	7.244686105	7.477717776	7.21075075	7.341655783	7.636408002	7.361776494	7.331314222	7.335049406	7.318041428	7.409536473	7.36893022	7.217257874	7.482069455	7.456834724	7.459878083	7.313773238	7.236814068	7.248877552	7.024385881	7.137528349	7.088820786	6.848905619	6.850316072	6.823941425	6.801147981	6.790530574	6.815199682	6.813592721	6.923197469	6.849432584	7.38909116	7.410102541	7.46100712	7.414457155	7.425050797	7.46001894	7.359382356	7.361926558	7.284727739	7.435328128	7.349433897	7.356096338	7.192489445	7.322704776	7.285238274	7.381468556
ILMN_1651358	6.706733333	6.730454448	6.713713452	6.810539257	6.708022631	6.697444343	6.713080389	6.697278959	6.782319398	6.706059875	6.67515178	6.686479491	6.769871298	6.670930737	6.709655331	6.824232646	6.762008472	6.685499075	6.729868882	6.757570316	6.729958262	6.712830249	6.729958262	6.651885948	6.682253904	6.725489436	6.706272466	6.733850845	6.69370471	6.709219336	6.660460076	6.768190128	6.747930158	6.82035089	6.699902414	6.756939587	6.805315405	6.727456164	6.726073595	6.676421974	6.743541937	6.668747276	6.75191107	6.710407169	6.705375832	6.705375832	6.768729739	6.772335427	6.819500249
ILMN_1651364	7.19568855	7.130894027	7.228613262	7.141764621	7.3082074	7.244459636	7.119441103	7.127327225	7.202603417	7.195258459	7.08322091	7.060102391	7.080936829	7.032337094	7.060592303	7.048135898	7.041693048	7.251751889	7.171663412	7.126853426	7.061849847	7.048362804	7.03500836	7.284465064	7.228367296	7.30554362	7.185615591	7.249501997	7.230000969	7.200185579	7.268305019	7.071059706	7.178502262	7.094397938	7.132635104	7.223487695	7.149625225	7.208392117	7.11720443	7.145087922	7.017131952	7.165317344	7.022832971	7.125343728	7.096790485	7.027999908	7.08777872	7.046566935	7.140595181
ILMN_1651365	6.708694762	6.770339659	6.678526527	6.776587411	6.780110169	6.531709362	6.779236709	6.717213811	6.76316796	6.776148261	6.732157556	6.704006821	6.756090358	6.695199202	6.704555379	6.718684948	6.659741926	6.759316161	6.780421321	6.798724104	6.672900735	6.731400429	6.720633102	6.690118832	6.781065851	6.682456023	6.788683697	6.752786166	6.739658263	6.674122871	6.688095612	6.721680152	6.947999682	6.70113351	6.792825257	6.830232487	6.796417913	6.731473786	6.727423819	6.754234257	6.758347932	6.836004224	6.738525856	6.830460261	6.745276346	6.757168573	6.808019213	6.6745674	6.712975004
ILMN_1651369	6.738324164	6.745762175	6.820324514	6.753173214	6.730766207	6.737592117	6.701209071	6.799046079	6.939877855	6.866330515	6.806737646	6.770136704	6.836940574	6.743198655	6.755838333	6.782574084	6.872811494	6.775126808	6.838497173	6.795898616	6.826241812	6.792813916	6.818802581	6.822768518	6.836624324	6.74541125	6.939813759	6.813865899	6.784817483	6.699553854	6.756961723	6.873390865	6.716144013	6.779493561	6.797430592	6.744521584	6.841302424	6.843452163	6.815695533	6.764361135	6.824328097	6.828058103	6.74689772	6.872764518	6.819838686	6.803659923	6.789925478	6.750662338	6.771152562
ILMN_1651370	6.745860433	6.7238453	6.789284026	6.84645925	6.801426533	6.685210848	6.730861955	6.787587163	6.746419383	6.686420853	6.74968416	6.776203214	6.757356205	6.753155911	6.787563125	6.681599564	6.770933126	6.711647921	6.718965031	6.852615719	6.839888718	6.758011277	6.670377303	6.770150812	6.718282402	6.672160514	6.699982035	6.775120634	6.79669935	6.810096976	6.732429435	6.741822876	6.767405715	6.826935538	6.841094477	6.844813186	6.734132782	6.705496217	6.815362133	6.693785391	6.810096976	6.708112622	6.737551941	6.739851875	6.757046849	6.710896148	6.579866674	6.777934399	6.688029406
ILMN_1651373	6.777219812	6.792374486	6.770234709	6.746731929	6.758842861	6.78634349	6.731322329	6.750115941	6.610806404	6.666784383	6.710470816	6.687336707	6.789207552	6.624990093	6.729714974	6.688871774	6.729045079	6.772940014	6.697640764	6.77292697	6.768141813	6.740614647	6.85968409	6.746927427	6.732330866	6.828607618	6.614450304	6.774906802	6.876916588	6.724209308	6.774206924	6.710617534	6.775276771	6.678614243	6.71507145	6.759041373	6.740591795	6.727423819	6.747665331	6.8076174	6.808766701	6.685762268	6.698479997	6.774195575	6.720916392	6.736609045	6.642991152	6.812732234	6.670486444
ILMN_1651378	8.295860182	8.335632899	8.487098642	8.241626797	8.295354938	8.138231326	8.223694204	8.03665865	8.280921539	8.214197397	8.284844775	8.18304191	8.443963015	8.297644943	8.779935128	8.097902464	8.120143146	8.534840727	8.401597971	8.299858945	8.315545072	8.222611209	8.267727799	8.395975533	8.03986876	8.208719973	8.574141857	8.371596154	8.379153515	8.207650344	8.769599742	8.263872511	8.686753855	8.239568368	8.270726453	8.160786465	8.100476472	8.113207934	8.214996952	7.941674267	8.222291247	8.29402288	8.13320712	8.121122	8.132182937	8.345291484	8.376670566	8.297644943	8.210759708
ILMN_1651380	6.693582889	6.82990342	6.7595391	6.762353145	6.708101504	6.733898433	6.825892651	6.751442469	6.728302349	6.870492449	6.815334875	6.790712255	6.798054907	6.918563111	6.769831032	6.736058217	6.73245688	6.825538093	6.808072943	6.836261591	6.731586565	6.783414027	6.700933718	6.854473299	6.745527582	6.732521323	6.756175479	6.811787411	6.755336796	6.737454632	6.773614947	6.80752955	6.833175595	6.739436921	6.80063629	6.84765221	6.738667447	6.779800472	6.768209923	6.767880185	6.80170447	6.83274633	6.737154059	6.821192076	6.839015541	6.822877214	6.853987855	6.714931632	6.818678859
ILMN_1651385	9.199682572	9.177129035	9.258272273	9.10751157	9.105964185	9.05280722	8.948338522	9.224159262	9.34563354	9.249265682	9.299712042	8.964941562	9.216900175	9.254151623	9.269416022	9.338334194	9.096486028	9.262108968	8.729873756	8.782161427	9.013856509	8.876860168	8.819638575	8.87929247	8.788233239	9.05588789	9.00057317	8.781889436	8.757665709	9.055438634	8.847011537	8.904678879	9.145932071	9.306269701	9.198535094	9.146289571	9.091832081	9.14818465	9.099877164	9.151561859	9.389589197	9.025231207	8.898562131	9.141366976	9.27889337	9.243814094	9.094981552	8.99403216	9.240194621
ILMN_1651388	6.766442993	6.753870203	6.766258364	6.838068817	6.797360594	6.783259324	6.853067919	6.74667048	6.74911679	6.795087533	6.806958452	6.804043466	6.790696275	6.722751652	6.739610642	6.794646581	6.746821664	6.80661447	6.677205025	6.807491612	6.793286904	6.789219326	6.729253073	6.832804102	6.797491998	6.806653769	6.827880541	6.799330301	6.716873242	6.721910765	6.776714461	6.720541555	6.738605063	6.739478206	6.758267347	6.833051777	6.813280635	6.744665867	6.758110304	6.813879864	6.759807813	6.762906739	6.787679477	6.740902215	6.777542809	6.762928121	6.864854775	6.728864293	6.802880099
ILMN_1651395	6.7690129	6.847938905	6.772740878	6.667918842	6.748886157	6.756707134	6.684799895	6.686007014	6.762985372	6.810988413	6.787911934	6.83109426	6.730019396	6.767304617	6.741402296	6.699456814	6.755798093	6.807051771	6.64748819	6.754645005	6.711576628	6.789120423	6.692484	6.76082471	6.764593134	6.694231609	6.84458407	6.714207966	6.758795291	6.700078229	6.801314498	6.732358353	6.705675879	6.763365132	6.689206762	6.830950786	6.802989402	6.78187049	6.737435696	6.767648125	6.712269443	6.706687066	6.723514369	6.75778754	6.80157814	6.772578364	6.819768142	6.74739087	6.754160339
ILMN_1651396	6.656785211	6.868692409	6.802378514	6.663405012	6.781326901	6.754043543	6.807397003	6.810133214	6.756047963	6.778436867	6.692743636	6.726823144	6.70480579	6.757609485	6.823763435	6.750353495	6.685066486	6.763178561	6.803201061	6.827903945	6.687692864	6.776046167	6.783050396	6.756163923	6.719279546	6.789315982	6.758373481	6.757356205	6.808204509	6.772064683	6.763439456	6.788868312	6.779727247	6.792987449	6.731459893	6.795866286	6.812670214	6.751075669	6.79507612	6.820337835	6.663299152	6.871191079	6.853291238	6.742146083	6.729112399	6.798754069	6.822194084	6.704098971	6.716193049
ILMN_1651403	6.739961957	6.764072017	6.905436185	6.777934399	6.893766284	6.748092111	6.883157767	6.70600458	6.725233914	6.878317979	6.785996465	6.783897266	6.773564607	6.83534344	6.794943543	6.77155738	6.792890528	6.880297613	6.816354912	6.821499253	6.774339645	6.789945945	6.786919183	6.792131617	6.7737498	6.838608461	6.838293817	6.783791989	6.875318595	6.841309615	6.83909976	6.809622095	6.855220391	6.822235257	6.859406898	6.799666466	6.820192635	6.737085448	6.757741442	6.81677225	6.765934432	6.779224702	6.791161423	6.833735299	6.757995935	6.827150885	6.847938905	6.847637897	6.928342437
ILMN_1651404	6.705624324	6.769406601	6.803479905	6.725806294	6.693890618	6.734965432	6.755145668	6.720691864	6.768573355	6.695779336	6.722855346	6.642455881	6.837819327	6.699317094	6.745569512	6.693114407	6.797682431	6.7835508	6.735853018	6.750964284	6.745082033	6.752668983	6.783125353	6.76708415	6.713241589	6.722510975	6.737546735	6.745367407	6.708971826	6.650365926	6.714073248	6.73084908	6.639382716	6.710253306	6.679121606	6.768503905	6.68594401	6.773325638	6.732707857	6.749796595	6.726055694	6.715923149	6.725356386	6.708372689	6.682520498	6.763539377	6.788647876	6.771639573	6.656920429
ILMN_1651405	10.06583706	10.14136787	10.34214563	9.93386455	9.884167827	9.981231729	9.981780265	9.920340162	10.11412946	10.29327015	9.943936607	10.22717673	10.18801925	10.08052781	10.04804094	9.865616567	9.745781257	9.71728244	9.754093028	9.75353741	9.69789092	9.82857643	9.97255166	9.935071532	9.651534095	9.995399944	9.419944192	9.861387758	9.833029506	9.779709493	9.948442631	9.77223105	9.891025916	10.01831951	10.22447647	10.13811598	10.15145698	9.945754287	9.755778331	10.15207015	10.16928151	10.14013015	10.23415464	10.16687454	10.0737074	9.982848753	10.2436992	9.860239855	10.23077289
ILMN_1651408	6.742170055	6.755336796	6.773795686	6.708041477	6.685166713	6.765437284	6.867053814	6.841370375	6.77896994	6.775344621	6.833000925	6.797048923	6.849196937	6.755216013	6.793743635	6.866185904	6.789631177	6.768675604	6.809993717	6.823579581	6.796636153	6.725038626	6.832267373	6.73919263	6.707403436	6.800826564	6.749807075	6.791588512	6.797105797	6.783987647	6.766629779	6.754038402	6.802822017	6.767918244	6.795894019	6.669007387	6.808307373	6.836571176	6.842709222	6.819725521	6.864348847	6.79330441	6.865606279	6.80615857	6.776101732	6.850235902	6.698479997	6.776710142	6.810653721
ILMN_1651415	6.846582339	6.900186619	6.81264548	6.883855644	6.825994404	6.840717101	6.717676552	6.875391299	6.860364632	6.807283439	6.75179462	6.833500827	6.871118521	6.835542198	6.94871711	6.835869005	6.804251816	6.843197856	6.85829599	6.703774599	6.756197531	6.797290956	6.854257685	6.796738547	6.771142059	6.741650306	6.81260309	6.659911676	6.848159962	6.783897266	6.833160706	6.843571463	6.87168949	6.801226275	6.856625001	6.876984369	6.871970203	6.827072675	6.824706524	6.792559558	6.880080646	6.816760344	6.848115852	6.80645854	6.813372578	6.82981641	6.755330092	6.816348694	6.803077195
ILMN_1651428	6.869172981	6.689577924	6.852081425	6.842670963	6.720962604	6.760565236	6.770521876	6.75866129	6.740889956	6.750930957	6.755966769	6.785143294	6.759140746	6.78577671	6.882535622	6.824508083	6.829831829	6.854685341	6.778930614	6.876538726	6.77750445	6.757962931	6.811184371	6.743582686	6.800573289	6.75537845	6.707527208	6.790359698	6.733268435	6.800239003	6.835680899	6.746072853	6.919666568	6.709857807	6.866115393	6.820695528	6.767761687	6.824045372	6.830530192	6.744700494	6.788883663	6.865065133	6.790622977	6.824811071	6.796936028	6.76056065	6.790941234	6.68256797	6.786652792
ILMN_1651429	10.33832387	10.69871067	10.58806353	10.32623099	10.10643484	10.56586306	10.56905311	10.30827023	10.47516715	10.36710307	10.42450331	10.72102029	10.76237093	10.65068911	11.02059527	10.60250707	10.85611402	10.55755872	10.87273881	11.07084587	10.73813614	11.30821513	11.09556435	10.99487006	11.17108839	11.52350827	11.08531219	11.50674768	11.54135733	11.36335846	11.54135733	11.76082735	11.6185104	10.61773087	10.52926917	10.31420084	10.27816671	10.14381602	10.56905311	10.52610713	10.41971415	10.84695845	10.5641979	10.22936617	10.75379513	10.79204993	10.75546263	10.5126297	10.42528592
ILMN_1651430	6.756378057	6.698272121	6.708344335	6.748423556	6.787179769	6.797604493	6.921958923	6.785182998	6.832650508	6.75785652	6.734553429	6.759140746	6.741305592	6.721503857	6.669516764	6.702601665	6.727654652	6.835944492	6.759796762	6.692327223	6.751468419	6.781833198	6.742275369	6.831222536	6.754980696	6.691644746	6.596929576	6.814872328	6.682599124	6.774587761	6.776704841	6.707613871	6.829312322	6.70614593	6.742714782	6.8694983	6.708656303	6.672187294	6.820851989	6.743647359	6.779817479	6.764570267	6.663837583	6.788989639	6.723129267	6.667961548	6.714716902	6.690394577	6.728779516
ILMN_1651433	9.447963091	9.220527848	9.526838298	9.514390576	9.587089919	9.1144375	9.211150481	9.682579312	9.283076502	9.324219959	9.276872534	9.050736088	9.10911695	9.133387845	9.374055411	8.998746979	8.999415413	9.086814855	8.750281797	8.600356822	8.448267125	8.49410995	8.450916608	8.278879163	8.317187433	8.211472701	8.473524791	8.164947794	8.434057695	8.23263443	8.193074564	8.248164293	8.197839385	9.285388231	9.513932612	9.515714692	9.433080973	9.42292098	9.518935932	9.585591387	9.517519646	8.97382546	9.415509937	9.27889337	9.116058978	9.069213025	8.980595031	9.022408775	9.159622923
ILMN_1651435	6.71627651	6.707736289	6.676894646	6.758075438	6.758110304	6.749485415	6.858369312	6.744597572	6.78522395	6.715113097	6.66056047	6.7914945	6.710185273	6.779077667	6.70383874	6.78348066	6.752058116	6.736397678	6.742030511	6.803232358	6.740115561	6.73135555	6.714012625	6.747649592	6.705853891	6.67652381	6.746742582	6.743556743	6.788610232	6.831379523	6.734461365	6.816766746	6.697524091	6.709208672	6.79364284	6.760124517	6.717731487	6.78493304	6.716897646	6.815487743	6.80219783	6.801525549	6.68239129	6.767423673	6.775330357	6.723715447	6.818665771	6.715128828	6.70646773
ILMN_1651437	6.862093895	6.832513129	6.781671915	6.874584524	6.805441427	6.862438474	6.862977341	6.81303955	6.865111239	6.779297172	6.872429316	6.831520984	6.892611322	6.897066098	6.87839292	6.813300375	6.820602194	6.884015705	6.890630026	6.97010787	6.762813351	6.872913791	6.824405361	6.966234019	6.830689914	6.767170374	6.826738389	6.812345561	6.776360909	6.814434751	6.814777062	6.83346885	6.861708683	6.780451697	6.772808494	6.850178413	6.837632662	6.864242001	6.777998127	6.847089956	6.834453932	6.82966271	6.921711144	6.863635646	6.834548088	6.82567319	6.884695155	6.826513537	6.843469636
ILMN_1651438	8.22861182	8.526756484	8.287477984	8.48103076	8.291208054	8.53259262	8.572873299	8.186241168	8.405284931	8.252292039	8.582851445	8.487656495	8.285124271	8.459728648	8.4684515	8.537483599	8.807551562	8.299020467	8.624810987	8.463461169	9.120213933	9.020444852	8.833332113	9.047154274	9.015002216	8.92913231	8.325556715	8.929811181	8.730746063	9.316649313	8.831660618	8.947425004	8.283850137	8.634343518	8.530524963	8.523540369	8.42742063	8.24843809	8.394463495	8.344709544	8.483468942	8.477021754	8.396233381	8.578754999	8.388456527	8.639201609	8.284844775	8.523091329	8.173372675
ILMN_1651447	6.734090331	6.719773158	6.739682862	6.7085996	6.761852075	6.668910895	6.775684962	6.788307053	6.715741823	6.805931875	6.72380945	6.744933778	6.813512252	6.698997488	6.824822891	6.803632922	6.799093347	6.697941407	6.787312893	6.632474097	6.713721063	6.783440852	6.850949299	6.770997716	6.871789633	6.711391338	6.804194997	6.754645005	6.778059573	6.756847349	6.746948535	6.882707338	6.80563525	6.77920667	6.760098721	6.722993774	6.805847763	6.721233883	6.824193163	6.701073545	6.790420773	6.833453497	6.809076598	6.721674179	6.766225201	6.713470719	6.754656594	6.672209013	6.911414633
ILMN_1651453	6.72871429	6.777194122	6.767170374	6.789925478	6.818525243	6.772835558	6.750930957	6.80300103	6.751621626	6.818133378	6.770829538	6.792853874	6.808488959	6.842243237	6.78395177	6.847546338	6.78348066	6.870255403	6.766891803	6.901879748	6.796841925	6.831896824	6.864834498	6.862447505	6.754889285	6.813689856	6.763985857	6.882896444	6.776550931	6.797554723	6.789303932	6.770281466	6.79725126	6.812681646	6.815199682	6.791853239	6.826760581	6.875941115	6.793169823	6.788844958	6.821760314	6.745247809	6.80023205	6.781784626	6.867068433	6.847450902	6.812055497	6.73061419	6.900918123
ILMN_1651456	6.71032791	6.728099104	6.723753625	6.680605402	6.793080536	6.721879459	6.642720459	6.661252742	6.735457171	6.736721599	6.721971827	6.718754464	6.666507988	6.804879989	6.780174131	6.729272402	6.804965304	6.714285924	6.759440124	6.735471658	6.869484859	6.824645476	6.717886403	6.765130669	6.716162557	6.685066486	6.682966382	6.722348948	6.764282999	6.778484861	6.724116204	6.777787218	6.731892796	6.744745188	6.799567454	6.841982251	6.826169775	6.776687886	6.795110669	6.79466808	6.734920857	6.735457171	6.711829007	6.709914124	6.713479756	6.781492572	6.760324851	6.777819565	6.727520729
ILMN_1651457	6.649269182	6.759195977	6.615486601	6.757398008	6.795664635	6.804697415	6.802448814	6.66853749	6.705393303	6.761947841	6.839264679	6.657623796	6.739624544	6.699923615	6.738477063	6.716823842	6.727957378	6.815517086	6.711803594	6.76725687	6.828322782	6.635567978	6.733261566	6.698641593	6.670278261	6.680773207	6.77699953	6.773942074	6.659741926	6.795621726	6.796385992	6.734503861	6.931584086	6.714979589	6.758235379	6.724976089	6.683636656	6.755694041	6.665085546	6.767288765	6.651809233	6.718400938	6.74055169	6.78119141	6.69334257	6.742375043	6.774613225	6.766007257	6.729045079
ILMN_1651464	6.96840787	6.775093117	6.758156205	6.932156699	6.8691135	6.791960851	6.800543916	6.84755616	6.948823647	6.774410628	6.830965667	6.791215321	6.883720087	6.9156477	6.780291077	6.791348051	6.782728639	6.649523062	6.899415883	7.090171006	6.841781037	6.813570566	6.755484046	6.781380349	6.798323927	6.780937593	6.773147492	6.765437284	6.881271253	6.841228404	6.745305399	6.898182147	6.830544148	6.667878746	6.907247425	6.860806608	6.829460372	6.790662045	6.806487009	6.801475059	6.867186108	6.906128261	6.820019363	6.841990999	6.836434568	6.7926124	6.715932206	6.813480975	6.790445976
ILMN_1651466	6.676745371	6.722591576	6.781833198	6.706958459	6.75205224	6.707907815	6.667480929	6.654187507	6.753923112	6.862257907	6.711675452	6.698079981	6.736140912	6.73874743	6.794521036	6.659975019	6.785906019	6.787089787	6.694326067	6.833782262	6.728388127	6.72045446	6.72031417	6.716948681	6.885304345	6.757941423	6.709305745	6.691299566	6.739201158	6.738992208	6.720975549	6.798512525	6.751617017	6.721786733	6.754276112	6.734079253	6.741816318	6.757918534	6.741906129	6.690132269	6.748910085	6.690102547	6.781301248	6.694921115	6.898636581	6.830420122	6.781010779	6.792570211	6.78366504
ILMN_1651470	6.693951292	6.791533828	6.773420693	6.776598005	6.765375217	6.761477671	6.76649745	6.776389959	6.687144516	6.801441668	6.785915396	6.876694044	6.686692602	6.785013259	6.716801135	6.783982021	6.822718597	6.834087529	6.784643685	6.766809025	6.768444559	6.7595391	6.869005146	6.774014907	6.807491612	6.789694185	6.750829819	6.748337039	6.863707487	6.841478207	6.717092725	6.819123852	6.792485853	6.741395952	6.844440661	6.773302486	6.769623562	6.728837457	6.83312183	6.742247592	6.822001041	6.742368758	6.786112377	6.771387064	6.741345614	6.717042114	6.799824195	6.836166258	6.733433657
ILMN_1651477	6.768454987	6.774854385	6.745556842	6.721770839	6.828293485	6.776092101	6.845509535	6.75394084	6.762551764	6.753756338	6.689592373	6.737756612	6.675253842	6.760688828	6.728918104	6.700987806	6.772866818	6.69672462	6.767066036	6.779993756	6.821780309	6.758450583	6.740591795	6.708137916	6.759937553	6.777656807	6.800677461	6.708563253	6.751787554	6.639569962	6.788429063	6.739693853	6.736998458	6.673965772	6.734928106	6.751954903	6.669862387	6.694837022	6.756669363	6.760175571	6.674396532	6.778878323	6.756031599	6.699613174	6.84781219	6.659499779	6.761203974	6.769893863	6.73220461
ILMN_1651486	7.106911765	7.099379817	7.120156158	7.016193405	6.980686772	7.104820641	7.061534983	7.077160987	7.053143394	7.094979108	7.097592993	7.055796768	6.978039084	7.082678816	7.085047564	7.141677565	7.029322828	7.276899538	7.114738626	7.107612343	6.921386616	6.931905825	7.063139117	7.073546296	7.040615571	7.047504751	7.150886825	7.08999336	7.08999336	7.115565575	7.235224563	7.25360241	7.248040207	6.992193717	7.119932199	7.0689877	7.114087898	6.998005158	7.060174453	6.966272547	7.080593916	6.933996089	7.017721068	6.954286734	7.105086819	6.992432477	7.063616791	7.055709136	7.08826212
ILMN_1651488	6.868318653	6.818569547	6.979147378	6.760454309	6.838679645	6.852684038	6.826886214	6.867562755	6.786814585	6.847007167	6.823200363	6.895838387	6.851612059	6.863232341	6.791550684	6.834362572	6.829019025	6.817561179	6.655407407	6.81982232	6.892358803	6.849747261	6.972936318	6.889991294	6.919715523	6.794008568	6.787212884	6.910046614	6.866867746	6.77341475	6.848167695	6.866399069	6.854611669	6.820310862	6.849710943	6.901157698	6.855921785	6.817095207	6.851076407	6.923075033	6.815895359	6.766645762	6.830779223	6.766859028	6.783977408	6.869635227	6.828342988	6.793591675	6.74954993
ILMN_1651490	6.774360424	6.808568666	6.855646339	6.762889064	6.804565225	6.835989377	6.806976687	6.774234106	6.778750908	6.760018096	6.77139829	6.919610636	6.761525377	6.785589557	6.722643536	6.864105371	6.897066098	6.785738761	6.842847888	6.806225081	6.847910834	6.810795044	6.774370801	6.663454703	6.790722067	6.778227342	6.742132298	6.761023438	6.823709033	6.80305943	6.772669223	6.782099865	6.849445943	6.809785411	6.7666568	6.707060951	6.853253411	6.783146925	6.79925975	6.77686954	6.85547486	6.807014052	6.838439257	6.872481734	6.789315982	6.891026141	6.766891803	6.755529756	6.965223518
ILMN_1651492	7.098346279	7.120608469	7.327579934	6.964024681	7.062680792	7.138416935	7.141855589	7.055998831	7.145087922	7.056837101	7.151690688	7.033191396	7.24790856	7.154688912	7.25860412	7.129923034	7.016887572	7.018682409	7.097352861	7.068222182	7.1137151	7.159806968	6.912687087	7.128325617	7.235015076	7.352025158	7.074796646	7.163834076	7.103483576	6.959862397	7.035552036	7.314309949	7.177857203	7.084484126	7.106195627	7.046769012	7.075868092	7.030083637	7.161441862	7.064263564	7.082310827	6.775180101	7.229305327	7.073383352	7.049425821	7.195258459	7.179536909	7.132754642	7.114825243
ILMN_1651495	6.753031601	6.793292913	6.879827932	6.693615494	6.79370983	6.645053452	6.813518524	6.716177845	6.738593462	6.830590543	6.730501194	6.758495514	6.716565779	6.76791316	6.769651422	6.774014907	6.71375444	6.754021041	6.780368683	6.738662863	6.718887417	6.707196838	6.811531595	6.769819561	6.696594097	6.741216454	6.673659261	6.765663863	6.829541876	6.687808876	6.678597472	6.66527434	6.693052385	6.752436397	6.758489567	6.825185879	6.803408189	6.780953242	6.726047365	6.797873907	6.764946742	6.838826269	6.767625313	6.757435162	6.769613542	6.818556132	6.845355839	6.780395978	6.784058215
ILMN_1651496	8.595742585	8.673714978	8.457454678	8.528481909	8.720776161	8.659341212	8.509188164	8.542501207	8.378652549	8.533258435	8.268264634	8.406074561	8.763527892	8.840553434	8.790142079	8.708686769	8.757367901	8.522435399	9.661522852	9.350018121	9.667095957	9.589513773	9.8170155	10.197983	10.0858123	10.20269474	9.943431329	9.864961919	9.756850897	9.913143588	10.28550518	10.0146652	10.02186027	8.717000446	8.630034135	8.765113073	8.711699446	8.468168192	8.865135131	8.211238397	8.550402571	8.65261423	8.234651692	8.334119886	8.328225026	8.787030911	8.515471095	8.49929592	8.166282666
ILMN_1651498	6.8460733	6.795968651	6.783633253	6.842508035	6.800895243	6.809467278	7.273059321	6.99082255	7.044966466	7.23229045	7.29142626	7.279568251	6.972059316	6.781458806	6.88284962	6.743461498	6.887689158	6.761514508	6.813885004	6.848059486	6.754059172	6.812079715	6.727562922	6.886274493	6.905684325	7.063691796	6.811458384	7.23289414	7.056290601	7.14537349	7.324108818	7.355255425	7.279863144	6.811793971	6.863731407	6.859588886	6.878283578	6.8281423	6.81687511	7.07799413	6.973628389	7.012251963	7.187535425	7.07207305	7.226472466	6.975339538	6.944618743	6.903983642	6.884382717
ILMN_1651499	6.88911734	6.818751256	7.043204598	7.121154109	6.785115721	6.853777989	6.872110458	6.872727873	6.941487046	6.912822526	6.943546473	6.914133536	6.957763765	6.826572823	6.813577243	6.848651116	6.97326572	6.801741072	6.909913112	7.092213274	7.047800174	6.929423764	6.914402672	6.856240977	6.95831572	7.059203384	6.915301448	6.817599319	6.859289838	6.952065266	7.030595037	6.994372653	7.068818273	6.832104849	6.903481889	6.821944651	6.8781598	6.994139968	7.020722386	6.956900803	6.95268529	6.934916167	6.920964911	6.999210428	7.040410181	6.96347668	6.865337492	6.857767311	6.900554407
ILMN_1651501	6.882314379	6.851509804	6.837746563	6.874546939	6.923621881	6.918428727	6.913567076	6.902503978	6.72452168	6.946036266	6.919065147	6.802272896	6.892358803	6.874584524	7.03500836	6.872047356	6.930545063	6.911578891	6.872047356	6.980913407	6.996196918	6.862471938	6.989163797	6.918899847	6.861901754	6.90910166	6.982106457	7.022076394	6.918757268	6.91314812	6.898129666	6.84369039	6.900281246	6.919927219	6.81924017	6.929220209	6.915226806	6.870911582	6.852500308	6.884592201	6.800469925	6.931760954	6.89995697	6.771393176	7.044346678	6.893260322	6.904743491	6.847231896	6.864786716
ILMN_1651504	8.141782994	8.166031394	8.56439169	7.976865989	7.991799662	8.152945393	8.162972933	8.035650905	8.253994388	8.112192279	8.352332946	8.201197815	8.035151418	8.231212407	8.20791027	8.175503941	8.149837085	8.068350839	7.930322319	8.121369748	8.086703369	8.174699229	8.261601252	8.136875768	8.087214297	8.497465885	8.08230874	7.903004103	8.084729379	8.037198314	8.195618993	7.9089935	7.717938794	8.091429286	8.056666086	8.038639602	8.205489899	8.249465128	8.298743782	8.255234358	8.155877179	8.316052725	8.058586541	8.325310777	8.386544944	7.940742931	8.251228104	8.308137898	8.027490271
ILMN_1651506	7.236242431	7.269367408	7.590522822	7.277930276	7.137911689	7.230471536	7.252826029	7.251751889	7.225051487	7.688953329	7.169801942	7.219337885	7.438721286	7.20828134	6.976446975	7.547567671	7.358640956	7.753562633	7.323832886	7.517665486	7.293261917	7.261702948	7.373301424	7.120350225	7.285500989	7.38750181	7.64835274	7.455817146	7.383427818	7.357192232	7.363334633	7.551609915	7.546842617	7.112514291	7.241499396	7.118310072	7.1647135	7.177396667	7.178607746	7.359686261	7.254980923	7.254129863	7.509805388	7.244686105	7.337358238	7.230725726	7.56148388	7.177396667	7.544854747
ILMN_1651507	7.188590412	7.187647673	7.158148779	7.266834609	7.287947964	7.088820786	7.345046999	7.43934185	7.115753099	7.121954532	7.137990107	7.127422099	7.275369732	7.129457471	7.203440847	7.178607746	7.165116756	7.121154109	7.216435824	7.16351827	7.011522195	7.015404763	7.168215648	7.056837101	7.208486689	6.913613895	7.162567007	7.140112252	7.212840916	6.979606575	7.153994314	7.07470075	7.125460931	7.237403296	7.27856198	7.242113627	7.226472466	7.198054347	7.330862361	7.185164751	7.275523385	7.172892602	7.322265081	7.162976067	7.180266359	7.121401662	7.125939482	7.064118792	7.263324772
ILMN_1651508	6.778133424	6.846311817	6.751894323	6.896401557	6.826979705	6.856556165	6.802378514	6.81687511	6.85936381	6.776351443	6.73652031	6.744539682	6.770067148	6.811939713	6.94985579	6.714601506	6.753593709	6.973587105	6.77046478	6.929566746	6.80397406	6.684070933	6.838679645	6.75529684	6.76427715	6.762142226	6.819746379	6.795664635	6.876500341	6.811762212	6.772949479	6.80932041	6.879326262	6.837973453	6.795898616	6.705952189	6.85321819	6.877294972	6.717213811	6.675390706	6.833304301	6.812756344	6.772198456	6.874961111	6.826384479	6.812732234	6.788763083	6.844040035	6.801675324
ILMN_1651513	9.340399683	9.178346459	9.212810661	9.70885848	9.022408775	9.242230972	9.548445279	9.167544282	9.148614185	9.088339414	9.286607861	9.130257988	9.187124006	9.065782375	9.085219426	8.955842039	9.053914967	8.91620064	9.231824022	9.167151872	9.182016134	9.054310004	8.719505859	8.96565769	9.288011981	8.79229054	9.300920218	8.939245569	9.036347515	9.285005945	9.15684771	8.894746691	9.306661871	9.317019153	9.175407888	9.395994386	9.149363626	9.233405687	9.112834429	9.270310154	9.218972534	9.267350062	9.250120908	9.255469152	9.187464884	9.092829693	8.953314137	9.357742326	8.964941562
ILMN_1651520	6.78166706	6.692260822	6.720800649	6.806213319	6.740956731	6.716815372	6.742352698	6.761765374	6.810598946	6.716841262	6.77353536	6.86486505	6.815323391	6.817665741	6.73001125	6.732731295	6.807199425	6.726755886	6.770929092	6.677295654	6.743541937	6.720998809	6.705624324	6.791905858	6.831800605	6.719935074	6.816909196	6.727347351	6.738605063	6.708344335	6.790890084	6.789269445	6.739020918	6.843059515	6.746510004	6.722774548	6.749587969	6.808822858	6.700716244	6.671724967	6.798973749	6.748006111	6.716362842	6.754455717	6.828695426	6.735785058	6.821423637	6.742551707	6.666415363
ILMN_1651532	6.685795502	6.779429424	6.744656569	6.859017089	6.822367874	6.75671344	6.803498254	6.908258668	6.827644607	6.784801577	6.823014219	6.793851064	6.744745188	6.797627458	6.666733604	6.698799925	6.776422261	6.679777012	6.819025064	7.019449903	6.799440206	6.743588191	6.776633885	6.880686044	6.792842345	6.746595024	6.779861818	6.8465248	6.66059377	6.81934663	6.710931935	6.76157355	6.818300859	6.758561179	6.770592784	6.938765446	6.909794599	6.750359628	6.679756543	6.892880173	6.757192143	6.806861675	6.800498119	6.728135932	6.835967599	6.775461046	6.737541229	6.738500702	6.76023605
ILMN_1651535	6.808204509	6.851857926	6.727298217	6.829770213	6.8888194	6.797117194	6.848221403	6.799614782	6.835701096	6.797945488	6.780942478	6.855232336	6.804613827	6.838051541	6.85521016	6.76776652	6.83128903	6.742995924	6.70466901	6.78414031	6.743905317	6.824304578	6.740614647	6.767000041	6.798525687	6.742720696	6.762445505	6.666365366	6.890433175	6.738166878	6.736715182	6.744510876	6.664670665	6.905079186	6.76183359	6.895365607	6.912506943	6.889067039	6.833433182	6.883157767	6.801487211	7.016078414	6.922193608	6.863829893	7.050459632	6.9150992	6.800150393	6.863135685	6.762094963
ILMN_1651536	6.762729321	6.839375186	6.769083704	6.850178413	6.849291753	6.794697356	6.768196473	6.781306521	6.836529695	6.725484249	6.785654258	6.81878585	6.706894506	6.784927003	6.724927841	6.894098225	6.756466169	6.755394093	6.806476373	6.752210146	6.873050673	6.799853092	6.728800142	6.838750659	6.955900507	6.717213811	6.77870098	6.773095984	6.95190133	6.901422939	6.826440547	6.813079932	6.743198655	6.748467566	6.684618897	6.7621319	6.804210487	6.717507534	6.865787188	6.788706061	6.745199014	6.709146666	6.814240386	6.802490825	6.798403922	6.81574017	6.753465975	6.796177461	6.694587581
ILMN_1651538	7.020781221	7.071932492	7.015404763	6.941802878	6.944270481	6.970619284	6.91316953	6.970899671	7.027221588	7.102826098	7.016715583	6.810841085	7.000020493	7.077160987	6.967504846	6.895853002	6.91245926	7.087612272	7.006297354	7.062136927	6.955377766	6.845419093	6.894839751	6.974561424	6.907345689	6.940927406	7.007965749	6.899918407	6.969213799	6.905834741	6.982325284	7.040480291	6.928447661	7.002027214	7.011320042	6.907059759	6.998135486	6.991328995	7.082746928	7.010376199	7.060174453	6.960965849	6.97852618	6.977758365	7.03460567	7.081159171	7.177748017	7.066297776	7.162567007
ILMN_1651543	6.792047596	6.790673464	6.808726994	6.734821429	6.730812197	6.80991279	6.743687466	6.746748072	6.686466168	6.729303515	6.747840605	6.697952091	6.774152423	6.723724359	6.804637541	6.763380298	6.750925817	6.792024674	6.686971796	6.864660717	6.743138489	6.878354307	6.652694372	6.759014817	6.686998631	6.752383298	6.719012753	6.674197316	6.860504797	6.731073986	6.755916687	6.675417083	6.748532277	6.68885704	6.763768403	6.767659257	6.698977113	6.736926464	6.78187049	6.640898135	6.74753501	6.760047801	6.74571271	6.724513297	6.78107043	6.730076646	6.763991496	6.711778878	6.754722852
ILMN_1651544	7.169036997	7.311109351	7.217014533	7.181686214	7.311109351	7.21737852	7.309503723	7.206774279	7.112604722	7.102676094	7.022580285	6.988123265	7.121600097	7.143525796	7.052873597	7.202503814	7.265322219	7.38897021	7.427941798	7.589360027	7.36893022	7.299519827	7.392448062	7.183124253	7.223227775	7.326476149	7.453460362	7.34271971	7.381814303	7.578077258	7.227519904	7.418847968	7.364235317	6.999047746	7.083458797	7.107365567	7.12005747	7.202187575	7.126768572	7.182020832	7.016295294	7.310603425	7.143268554	7.127246065	7.105692349	7.087201923	7.276097997	7.10068729	7.255134307
ILMN_1651547	6.695084548	6.82706508	6.721365902	6.697362013	6.772876687	6.733097758	6.844009901	6.774753315	6.836350835	6.780521091	6.703037192	6.755162451	6.774799928	6.75937091	6.749737962	6.775315637	6.713591433	6.77158417	6.753518019	6.836984368	6.742346391	6.671884283	6.728600334	6.707817355	6.681927731	6.732682896	6.797381659	6.699255495	6.794983047	6.743066155	6.784220016	6.809147074	6.820634464	6.735511811	6.74561191	6.746349521	6.730577028	6.677968671	6.704006821	6.77155738	6.726414353	6.758272037	6.746413576	6.783571545	6.76675599	6.795054962	6.720691864	6.703313609	6.734090331
ILMN_1651554	6.862336124	6.820833943	6.90764664	6.764020701	6.816915532	6.850987625	6.846131484	6.890128278	6.775573011	6.93383318	6.927990658	6.876191913	6.831945197	6.836673923	6.81688846	6.943627109	6.886274493	6.805341123	6.809076598	6.865662315	6.822213616	6.991015525	6.900624744	6.839383346	6.967718606	6.95286242	6.876458551	7.004407494	6.905892289	6.954354494	6.961713968	6.921365626	6.964963129	6.878407149	6.838543557	6.867699107	6.836218807	6.852181322	6.868308298	6.864915154	6.862531933	6.92762209	6.853436655	6.841388298	6.864228895	6.841407301	6.893148821	6.858234606	6.880996697
ILMN_1651557	10.18538187	10.18679505	9.723364881	10.73548278	10.46369951	10.55924427	10.12172443	10.30089941	10.10643484	9.893931852	10.41152853	10.43426816	10.25659777	9.943936607	10.46769002	10.01119512	10.61603151	9.82146383	10.05061972	9.759152632	10.54370311	9.852245722	9.637739884	9.956605923	10.04996042	9.292711011	9.328810047	9.745280838	9.710680661	10.02933608	9.588102219	9.509640277	9.657023034	10.23552615	10.02580634	10.56586306	10.20208051	10.44579864	10.17827411	9.856944263	10.04134964	9.836705854	9.958401306	10.26120093	10.19419029	10.04001833	9.712765229	10.50129545	9.904019861
ILMN_1651563	6.873803706	6.782872875	6.754364262	6.756444488	6.77969991	6.834548088	6.756433229	6.763008527	6.736095244	6.755506543	6.795279905	6.784540903	6.76792859	6.827741463	6.801663755	6.843089521	6.824207298	6.802303328	6.795039581	6.797354795	6.788513554	6.803968827	6.742533601	6.816527567	6.819200115	6.817046579	6.794912138	6.732971769	6.820077693	6.823289417	6.809724411	6.796195912	6.803246289	6.809240234	6.773296415	6.75335083	6.768802105	6.788518805	6.756372168	6.762343038	6.774935783	6.793652219	6.763121006	6.781744469	6.789854875	6.921563992	6.778694181	6.842985382	6.756387204
ILMN_1651565	6.811345993	6.864158654	6.78593198	6.714250633	6.738216201	6.76130839	6.753604921	6.812919623	6.711634061	6.805051572	6.729855714	6.71204695	6.827546485	6.820613766	6.812693553	6.743635425	6.815271799	6.91304412	6.811621665	6.856981842	6.819252745	6.828842207	6.813603128	6.838567046	6.826135425	6.847177626	6.843780323	6.788266299	6.85308645	6.777145469	6.818072679	6.734952295	6.911205105	6.895087503	6.873752956	6.922641493	6.802005827	6.802689694	6.819800862	6.831180045	6.790478874	6.680098292	6.793286904	6.856240977	6.874052824	6.806303624	6.976811089	6.781475578	6.885160718
ILMN_1651567	6.826557971	6.814867492	6.929643943	6.813066905	6.933865109	6.776555714	6.909563306	6.845355839	6.912961375	6.772364533	6.775296626	6.78530063	6.902622351	6.832681027	6.78545377	6.906035267	6.698641593	6.775757667	6.826850243	6.814053848	6.817678634	6.736130015	6.745013348	6.857479339	6.785345854	6.76984112	6.762774012	6.726295563	6.799960787	6.796629616	6.865980879	6.776644362	6.915541661	6.823193978	6.910350239	6.748641302	6.838265178	6.825680915	6.71711638	6.821078795	6.778133424	6.755177355	6.7829866	6.808686026	6.827560666	6.846699448	6.961978233	6.752465366	6.753287565
ILMN_1651568	6.823884525	6.904672317	6.763244249	6.949046614	6.843807317	6.84691652	6.763788279	6.889475778	6.763008527	6.898816781	7.017064721	6.923666666	7.146488092	7.098779105	7.017664459	7.368651038	7.439051884	7.200905602	7.415853372	7.380419295	7.498961804	7.069680476	6.965334301	7.042809876	6.803720316	6.670267172	6.782499913	6.781114254	6.733309075	6.731019032	6.823034281	6.691814074	6.768196473	6.869243972	6.849016505	6.797682431	6.822267491	6.887631024	6.972401237	6.82911453	6.849441558	6.834094454	6.71724585	6.69291788	6.72506242	6.844558807	6.88117311	6.819166702	6.758129714
ILMN_1651569	6.854550119	6.856505368	6.834124463	6.864612871	6.965823559	6.895679919	6.932258433	6.832623024	6.914109011	6.920647646	6.861673086	6.922266915	6.903584371	6.961251922	6.928012883	6.875802308	6.832761996	6.948949838	6.894067865	6.835588119	6.893987792	6.911514914	6.940685376	6.938182635	6.859462755	6.935529117	6.951931906	6.924987859	6.843807317	6.865021252	6.931239033	6.970979676	6.93960035	6.903779957	6.954231556	6.865531182	6.838302724	6.855242446	6.872211631	7.008473641	6.867541829	6.912107901	6.853641334	6.82489726	6.980141272	6.912107901	6.949912988	7.018850774	6.844899641
ILMN_1651574	6.645900127	6.792302086	6.887510552	6.997501386	6.793783646	6.844874227	6.775924112	6.845803272	6.77904995	6.807792955	6.86530704	6.756944779	6.719878037	6.788120008	6.777885368	6.873076196	6.820110088	6.817152541	6.771375837	6.768400763	6.81809936	6.790599827	6.631510494	6.780257325	6.733713719	6.828996395	6.686886012	6.869074898	6.721569132	6.809098916	6.908748142	6.870716336	6.813507293	6.78443756	6.807478376	6.76202854	6.870474037	6.848017868	6.852539257	6.804879989	6.776293613	6.717017415	6.755595116	6.881409403	6.784166868	6.751659356	6.902640795	6.794901214	6.742497473
ILMN_1651576	6.687200627	6.77761731	6.673698042	6.775433385	6.696141475	6.719516563	6.765731042	6.744279264	6.69409444	6.785996465	6.74260517	6.662926335	6.668652654	6.711104971	6.812401092	6.745230096	6.807461362	6.760550033	6.71899921	6.75574382	6.816144804	6.759253827	6.759467463	6.764918282	6.724679457	6.814093978	6.669007387	6.658534867	6.859548494	6.714601506	6.655373308	6.766640358	6.843735741	6.749134953	6.683388767	6.757084928	6.76023605	6.736500277	6.727862634	6.717388313	6.721628474	6.724093605	6.763544919	6.648039375	6.721732675	6.765229782	6.757320107	6.778623656	6.788243539
ILMN_1651582	6.818958274	6.717416746	6.793342263	6.766544317	6.751920633	6.755534192	6.810549707	6.721460285	6.811598398	6.775083554	6.782644372	6.62770537	6.788496086	6.869086152	6.730910438	6.826209489	6.738544272	6.830328035	6.800884442	6.767610598	6.696339509	6.797820159	6.713016962	6.822848153	6.732020608	6.772830676	6.780832022	6.758993279	6.722383573	6.728904676	6.8208723	6.767764104	6.77983152	6.743927714	6.752977951	6.792211059	6.715912258	6.737022524	6.811385599	6.809887824	6.659858406	6.797238306	6.724427469	6.78195836	6.769114972	6.803421935	6.804089008	6.788412971	6.857376424
ILMN_1651584	6.820634464	6.813196756	6.727157809	6.74245762	6.850015577	6.721434141	6.831208408	6.744504344	6.764683415	6.739139011	6.762928121	6.776972379	6.784584071	6.815181205	6.743257101	6.805238127	6.732289413	6.815869577	6.831704503	6.736672349	6.767595121	6.718479263	6.807744757	6.808556653	6.798785577	6.849196937	6.835058305	6.739028383	6.749807075	6.765260726	6.712505989	6.914712914	6.733457726	6.743451058	6.793743635	6.672957545	6.735163693	6.777450597	6.7664766	6.808621767	6.827713944	6.886304434	6.844976824	6.835723875	6.662174829	6.805681944	6.747317265	6.734167195	6.779201203
ILMN_1651597	6.734207014	6.81427855	6.71254786	6.883588427	6.805937378	6.609365452	6.700652898	6.655373308	6.679699159	6.761625774	6.699213374	6.748216614	6.676704429	6.775960173	6.694982106	6.802827561	6.751527032	6.652523583	6.767728855	6.659527264	6.738379465	6.68138387	6.744330405	6.680534083	6.783670324	6.908043329	6.808913935	6.765736988	6.70035863	6.716897646	6.664810854	6.668775685	6.767388448	6.740183587	6.726836833	6.744348394	6.763040617	6.732239975	6.681369453	6.813006269	6.660430213	6.745060175	6.692563284	6.785759429	6.78730617	6.637731125	6.708723102	6.709765278	6.681421467
ILMN_1651599	6.71254786	6.772561095	6.670105468	6.797676303	6.765260726	6.730942727	6.78344642	6.742151567	6.805835639	6.914342049	6.759742316	6.763040617	6.743080574	6.748281916	6.800044438	6.727231154	6.857230765	6.709088238	6.873351039	6.927190891	6.642200242	6.697755675	6.741797313	6.700816188	6.741425623	6.712932922	6.574038497	6.680499882	6.704501514	6.714955785	6.617330765	6.780526373	6.738615065	6.757741442	6.767377722	6.804788855	6.753689573	6.800370831	6.827699242	6.812393949	6.618383639	6.727423819	6.679790759	6.77761731	6.711634061	6.759742316	6.709253349	6.594418325	6.788318334
ILMN_1651604	6.817645114	6.897359504	6.787324546	6.883271966	6.870773359	6.786088994	6.782872875	6.749616666	6.806928521	6.785018183	6.848483421	6.776898496	6.828560043	6.788530408	6.839629283	6.842646128	6.848474229	6.845647253	6.85439554	6.733309075	6.847470973	6.784058215	6.777315656	6.813934618	6.802665858	6.731933927	6.749714129	6.760764258	6.748441852	6.794521036	6.761719707	7.078878239	6.833500827	6.825953327	6.878729645	6.773274291	6.83958773	6.854233399	6.819776325	6.725521084	6.90770057	6.762916132	6.797852692	6.948983071	6.818271484	6.755523758	6.756675617	6.82968435	6.794205309
ILMN_1651606	6.973076842	6.865844902	6.838528759	6.817040008	6.877661516	6.947496697	6.904267658	6.81390893	6.891162478	6.848634182	6.954562106	6.951523782	6.849135693	6.855347284	6.740128372	6.952311354	6.963668504	6.815712656	6.895806512	6.954129569	6.920693817	6.85968409	6.817425025	6.96362761	6.815396326	6.835352469	6.824322809	6.901750489	6.869292827	6.969527418	6.728010415	6.900984792	6.846815436	6.908083669	6.842797379	6.871881049	6.879422557	6.856717993	6.878679468	6.879675419	6.850541938	6.889507389	6.93648991	6.884214875	6.809942399	6.867095042	6.771226961	6.927718091	6.802772595
ILMN_1651608	6.761185401	6.749373866	6.73364977	6.741152871	6.781273353	6.762541715	6.766442993	6.78852371	6.726711797	6.730454448	6.746122777	6.816846753	6.747541671	6.814252222	6.793130438	6.769324791	6.702601665	6.879015958	6.771404477	6.637155136	6.767326614	6.711383077	6.744264535	6.742638171	6.729610583	6.7858212	6.697481099	6.820103228	6.722348948	6.701487678	6.664354463	6.722110071	6.73799784	6.809122996	6.727347351	6.862531933	6.814213353	6.74347957	6.690974136	6.801105365	6.696420561	6.821490735	6.801286135	6.748736031	6.789848749	6.80754836	6.83923426	6.815754858	6.706172867
ILMN_1651609	6.879474434	6.828086754	6.73156343	6.901566063	6.885322313	6.8928268	6.868021303	6.75419041	6.785059048	6.692587847	6.832490712	6.821647593	6.698445003	6.904082303	6.809112466	6.856380869	6.862912462	6.691375155	6.950539624	6.82259587	6.863512643	6.912003725	6.819246752	6.722305	6.824733248	6.808217034	6.676291266	6.679422372	6.725276146	6.84762241	6.733446014	6.813609501	6.887434845	6.906089312	6.911185634	6.777667986	6.738683456	6.80991279	6.841094477	6.917244605	6.776395254	6.902894286	6.752532911	6.851727244	6.735493197	6.791597967	6.755563341	6.857042333	6.814510316
ILMN_1651610	7.257064765	7.284465064	7.464423033	7.441114032	7.130503507	7.574068897	8.33506632	8.22861182	8.3525993	7.739904059	8.004297298	7.907400067	7.204394004	7.2303646	7.042242738	7.235015076	7.308376125	7.265973084	7.318636152	7.463163254	7.249501997	7.295620801	7.323398238	7.411009598	7.58996216	7.557582172	7.273712752	8.194131968	8.190423894	8.389587997	8.733414889	9.036347515	8.722671316	7.289583142	7.32507394	7.359225507	7.39785906	7.407281602	7.444083593	7.676428657	7.858130205	7.609934954	7.676037044	7.63124635	7.634634204	7.720140189	8.065650343	7.677455435	8.079045046
ILMN_1651617	6.734998062	6.698756455	6.9687545	6.657111264	6.834524091	6.914517829	6.849637508	6.776784868	6.787504321	6.793844926	6.925935912	6.958175621	6.814339728	6.805209218	6.863777319	6.846897729	6.786486923	6.835329119	6.838608461	7.063468959	7.003668741	6.920415426	6.85706202	6.921272408	6.960386369	6.995204843	7.114461951	6.802220788	6.839534858	6.802580199	6.710220857	6.94059391	7.008577779	6.851147249	6.854319013	6.72011503	6.814530574	6.881448504	6.861286505	6.772994605	6.824968687	6.853987855	6.729534852	6.85280998	6.905970394	6.766661975	6.848306185	6.909726884	6.743475126
ILMN_1651624	6.686156973	6.759053795	6.717513641	6.802995581	6.786738202	6.704076847	6.855337617	6.788664166	6.678759605	6.76183359	6.824845681	6.766452777	6.767373115	6.742497473	6.689250206	6.755996837	6.823008362	6.768238222	6.772174093	6.85875504	6.771431931	6.797060885	6.781203155	6.768415333	6.684213932	6.759391861	6.806267404	6.777578831	6.682624542	6.767066036	6.761747838	6.842789006	6.760263551	6.734104824	6.766549268	6.790901277	6.752812238	6.663918326	6.755966769	6.842007386	6.760719709	6.749351249	6.753386148	6.744264535	6.80623654	6.761635902	6.772486645	6.673720062	6.830906315
ILMN_1651628	7.097452119	7.170994732	7.202802933	7.230471536	7.061849847	7.213311847	7.086636184	7.071215015	7.088445505	7.026068051	7.099562074	6.959504402	7.263324772	6.951810802	7.182020832	6.879903267	6.978352511	6.903916536	7.006836689	7.106195627	6.928600672	7.067268842	6.997841633	7.077250926	7.110315441	6.910220454	7.083310629	7.105860246	7.049154959	7.018511667	7.256164627	7.185164751	7.14290267	7.18744857	7.165910578	7.052818162	7.196575506	7.015470065	7.083458797	7.131517444	7.091770165	7.138088315	7.287706658	7.107089625	7.127422099	7.038366503	7.029184594	7.206282829	7.095418653
ILMN_1651636	6.79903228	6.900831532	6.870818483	6.940713451	6.815323391	6.844592852	6.756731292	6.811206635	6.903603116	6.734242395	6.788142965	6.898263475	6.709198455	6.891286559	6.851437972	6.818639794	6.816726081	6.717301015	6.867699107	6.741707684	6.843097945	6.848659359	6.799723807	6.77080818	6.887434845	6.820567447	6.901037511	6.870594828	6.868657701	6.740620534	6.762949178	6.795709337	6.88155798	6.844932538	6.771490016	6.777494257	6.830661125	6.844275774	6.976393186	6.841195387	6.805126071	6.764508369	6.756513047	6.898077984	6.870911582	6.848947265	6.913992824	6.837055144	6.868192583
ILMN_1651637	6.827623265	6.814160988	6.824123489	6.725149645	6.769142343	6.831361647	6.829556068	6.80437854	6.799800748	6.735629994	6.887403141	6.835007997	6.792330371	6.864038978	6.77989546	6.812565063	6.793510426	6.780072042	6.788669226	6.820370356	6.806028162	6.793562085	6.8620126	6.81411924	6.877940328	6.932306419	7.041483331	6.881899834	6.839730799	6.798956601	6.874175637	6.799490893	6.846863274	6.853389157	6.804043466	6.892257532	6.738856986	6.754985506	6.844543892	6.838672533	6.860770076	6.78080204	6.816895128	6.763621915	6.813405381	6.938391255	6.847725989	6.853380491	6.911068493
ILMN_1651641	6.807353276	6.874229339	6.88460756	6.7321403	6.814319699	6.79003141	6.765119252	6.763579954	6.786685183	6.783842965	6.779461505	6.872690213	6.763216681	6.76799837	6.78755695	6.787415722	6.794874989	6.884262851	6.784292892	6.775519565	6.899863918	6.732345058	6.829138755	6.84058598	6.774046628	6.886053038	6.826162991	6.93082686	6.763466869	6.759581539	6.716625151	6.830298403	6.803953328	6.807588226	6.663971034	6.808599092	6.783350336	6.769433815	6.786954633	6.738065782	6.770220968	6.794741193	6.799846945	6.723875794	6.810690402	6.828931642	6.797105797	6.79127271	6.871801989
ILMN_1651642	6.966949796	7.018511667	7.075960001	7.007586123	6.856940938	7.042310573	7.037342579	6.977460139	7.112514291	6.994883398	6.912616816	6.972607715	6.955929179	7.084131994	6.99941967	6.929767509	6.968172881	6.814579467	6.890285597	7.025645207	6.984923327	6.921730184	7.141855589	6.960922244	7.072465915	7.11038789	6.904639269	7.017445128	6.921934296	7.060955647	6.976177998	7.10068729	7.050523593	7.003013261	6.944685862	6.980870253	7.092769492	7.059498595	7.08999336	6.993460025	7.089338216	7.029022098	6.99143669	7.026312288	6.951173588	7.0111357	6.93300602	6.952194429	6.992193717
ILMN_1651643	6.743669739	6.848143444	6.949790817	6.826209489	6.939686764	6.764381951	6.804019328	6.772686536	6.866944466	6.800008826	6.889489852	6.749822196	6.774618045	6.785759429	6.795135413	6.85280998	6.786524864	6.719279546	6.795925301	6.733982244	6.882165359	6.821125143	6.717042114	6.775801345	6.708101504	6.826217431	6.900371654	6.747304186	6.819003934	6.770030917	6.864095287	6.878051175	6.841147944	6.782638657	6.712531926	6.786482187	6.796586106	6.860626893	6.72452168	7.070316021	6.797933323	6.854127149	6.82852727	6.746328308	6.804867392	6.747031218	6.87293711	6.725868961	6.690591065
ILMN_1651652	6.974232841	6.90518686	6.895990657	6.89130473	6.962402758	6.960749583	6.865464375	6.870911582	6.770035855	6.911289436	6.834811973	6.832418139	6.905737402	6.919443822	6.910046614	6.853759773	6.993609657	6.859505202	6.914499299	6.907059759	6.956637025	6.912437924	6.860626893	6.738803695	6.841370375	6.81804876	6.830914441	6.82958902	6.777516617	6.889178647	6.839754395	6.766175624	6.804788855	6.955169074	6.9182449	7.007363478	6.869814982	6.958585703	6.793584509	6.864281219	6.881571985	6.833861657	6.812804881	6.92991741	6.951492293	6.974971161	6.888728567	6.955169074	6.900638125
ILMN_1651656	6.818445429	6.649269182	6.762369168	6.801741072	6.770762072	6.770560316	6.656067726	6.751527032	6.757962931	6.76661223	6.790509186	6.682983719	6.746339975	6.73501228	6.772064683	6.767340961	6.770324633	6.80394085	6.693751603	6.743451058	6.751453242	6.688471857	6.757448561	6.772567055	6.81191998	6.857189946	6.756997594	6.68645086	6.687189417	6.699954991	6.688124205	6.712477499	6.740504776	6.771578708	6.760269157	6.759404749	6.796214631	6.7223343	6.693763689	6.716053622	6.789554289	6.728440461	6.77920667	6.75245209	6.744798457	6.681859128	6.699232424	6.676031627	6.739624544
ILMN_1651657	6.852937602	6.866161441	6.98390231	6.85453602	6.814393453	6.8954687	6.948919392	6.809415141	6.902020863	6.867661672	6.849151769	6.910844412	6.925240484	6.848143444	6.809285919	6.765884591	6.914911653	6.849257234	6.892721111	7.047381647	6.809177572	6.977600973	6.944558083	6.857126603	6.838615985	6.98679756	6.762158921	7.009709214	6.898490613	6.769007947	6.818139201	6.906963212	6.939784693	6.860364632	6.884935603	6.827012157	6.871406344	6.963249504	6.834539584	6.879514246	6.871828023	6.935617773	6.954354494	6.94409143	6.886087068	6.872550068	6.841807362	6.891145833	6.976251209
ILMN_1651660	6.686171976	6.705162424	6.753287565	6.754021041	6.783930875	6.729329842	6.727219667	6.789326662	6.76963457	6.71705935	6.675346989	6.697351646	6.830676158	6.714004781	6.745510761	6.707292764	6.712862228	6.72837407	6.86866908	6.759931593	6.679160145	6.838648892	6.787824311	6.742757255	6.714207966	6.732771474	6.666562829	6.688557224	6.718282402	6.738722596	6.786605847	6.751805033	6.7379364	6.786241314	6.710849136	6.760947499	6.782823636	6.627230497	6.701620023	6.784084864	6.724650369	6.676467303	6.750424939	6.693163232	6.728353622	6.670505507	6.769281704	6.742899522	6.760465433
ILMN_1651662	6.74563583	6.763284352	6.755286953	6.89831797	6.702059422	6.807008012	6.78348066	6.756414275	6.7786408	6.707128583	6.762256384	6.755563341	6.78282929	6.715527002	6.658096438	6.767473852	6.83566525	6.733204512	6.870732736	6.681354205	6.793320791	6.787867552	6.793939876	6.791182968	6.759623178	6.829019025	6.773490255	6.745774619	6.796831521	6.792836663	6.739603444	6.76756418	6.746975058	6.818030157	6.763494869	6.793389916	6.805436385	6.806844676	6.763906677	6.775142991	6.772058413	6.845026531	6.831704503	6.698712945	6.72345341	6.828600123	6.80107969	6.763238995	6.780920772
ILMN_1651664	6.759288887	6.707623568	6.654048991	6.808928688	6.836905994	6.802045895	6.729835494	6.782763855	6.843245768	6.719781391	6.690005984	6.747041524	6.783859518	6.787625354	6.799868383	6.734609383	6.823701741	6.802760718	6.746881526	6.676197448	6.743413902	6.763210557	6.83965552	6.86093468	6.882611116	6.697246306	6.819291462	6.77870098	6.7595391	6.820942376	6.710402226	6.858149139	6.738773121	6.865844902	6.74668879	6.797801719	6.703905033	6.830333426	6.754297433	6.751726201	6.751566068	6.763443835	6.764253552	6.783259324	6.734023089	6.861031166	6.78726676	6.913295362	6.714439747
ILMN_1651672	6.792531051	6.799685183	6.73652031	6.846212495	6.830312809	6.893703851	6.841459932	6.740926773	6.750223332	6.81713274	6.799960787	6.689011384	6.664810854	6.777136624	6.829940949	6.802208689	6.820077693	6.791828521	6.81846732	6.844056266	6.770856111	6.842333332	6.747712407	6.833566222	6.75851722	6.877356544	6.767223599	6.783029351	6.857200106	6.791472079	6.805948383	6.837112806	6.800685017	6.823555217	6.716850055	6.817353107	6.880669924	6.84466235	6.769206288	6.781159189	6.81427855	6.767467144	6.806003843	6.820489878	6.820742748	6.82154691	6.856181866	6.788620457	6.812352526
ILMN_1651680	14.90554381	14.93494147	14.862527	14.85449202	15.26192976	14.82879646	14.94502378	15.15375862	14.91561151	14.87068426	14.64180432	14.73888539	15.03177306	15.00202902	14.53412558	15.01180276	14.72972905	15.0738968	14.90554381	14.95445681	14.42047321	14.94502378	14.87751697	14.63170237	15.02148876	14.99197727	15.1751605	15.0738968	15.08633762	14.84456957	15.13925109	15.26192976	15.1751605	14.50009426	14.98265196	14.97172369	14.91561151	14.99197727	15.19384016	14.78027151	14.99197727	14.78027151	14.78027151	14.75864584	14.65340846	14.80679719	14.93494147	14.69300816	14.87068426
ILMN_1651681	6.851884653	6.748467566	6.811621665	6.789407951	6.755722617	6.643083255	6.756449953	6.85812672	6.658356121	6.674827369	6.781369866	6.709506442	6.685286076	6.70966564	6.805249136	6.757426374	6.767800063	6.799066392	6.677968671	6.748125047	6.772157851	6.774850237	6.713306108	6.753356311	6.708274688	6.790629711	6.805948383	6.784742991	6.761942365	6.810387895	6.754834303	6.752882262	6.754297433	6.765529315	6.780446999	6.77098098	6.729336204	6.764855961	6.823020604	6.743692746	6.723492258	6.755318355	6.758993279	6.819800862	6.788455763	6.731453267	6.693642748	6.735284196	6.661768759
ILMN_1651684	8.08917543	8.160786465	8.199510445	8.02181233	7.96568138	7.886216942	7.991156116	8.091429286	7.911733438	8.069785915	7.746485074	7.698779871	8.092821369	7.787381306	7.960208248	7.986855975	7.819072949	8.000640714	8.096220978	8.228914427	7.91931322	7.719696463	7.890948326	7.942370941	7.642978776	7.8471061	7.847881589	7.793977181	7.807717649	7.691414516	7.895294014	7.882426097	7.892270801	7.9899527	8.061591995	8.041419943	8.107557896	8.013646397	8.003793034	8.118323254	7.901614125	7.788220966	8.038434513	7.749000072	7.55179202	7.658867196	7.74462166	7.726078684	8.003793034
ILMN_1651685	6.70646773	6.685530744	6.746790448	6.769871298	6.77015679	6.72723981	6.768498406	6.850596065	6.82668107	6.779936791	6.775980289	6.69418302	6.728850478	6.773214841	6.778026136	6.871180259	6.814896385	6.793606578	6.785910732	6.753473001	6.830132444	6.795311505	6.869377039	6.824128848	6.814530574	6.719803855	6.89167411	6.744295261	6.770121345	6.74232385	6.829954983	6.78986701	6.89050554	6.792536166	6.732449845	6.768525994	6.815673509	6.834176564	6.746676473	6.850015577	6.788657838	6.873586889	6.77974949	6.779669573	6.776473882	6.816597772	6.700725841	6.831952954	6.736071768
ILMN_1651690	6.910968895	6.925668456	6.855703141	6.833132123	6.964673685	6.909416244	6.943253491	6.944650564	6.872254038	6.978752626	6.810861677	6.89739463	6.871906152	6.889777044	6.816541713	7.003319403	6.923836236	7.036812263	6.843807317	6.923306557	6.838599248	6.957139328	7.052818162	6.8465248	7.091937297	7.020617158	6.912709412	6.999972446	6.935778586	6.945036483	6.952479632	6.853675723	7.013753102	6.927267253	6.973392665	6.997841633	6.922886773	6.975529211	6.931290838	6.97714704	6.879216812	6.755681474	6.939396489	6.948061106	6.880067038	6.787901186	6.761954245	6.811695654	6.866705099
ILMN_1651692	7.837651663	7.946114466	8.13740172	7.876400445	7.646274411	7.830552	7.894746929	7.850316887	7.986602775	7.982506719	7.829901783	7.829261963	7.883932315	8.032959683	7.908155711	7.713461247	7.652662584	7.797303713	7.631442171	7.777890529	7.71813475	7.75641769	7.672097412	7.726277078	7.702528046	7.544477586	7.423922252	7.504221105	7.341232386	7.509259196	7.513850274	7.570475305	7.419315006	8.061171524	7.873892999	7.638135779	7.723517263	7.805231844	7.901614125	7.976865989	7.961556359	7.82903686	7.859905681	7.89250824	7.98450569	8.171832949	8.079554442	8.079764872	8.075839174
ILMN_1651693	6.883767176	6.815435076	6.905644184	6.858803854	6.790329743	6.815934197	6.874605828	6.868893386	6.802970348	6.820964403	6.864959946	6.849389474	6.837095866	6.943598964	6.830942414	6.887160633	6.869923219	6.847956739	6.849162677	6.819088404	6.829801707	6.864348847	6.845717861	6.957103685	6.881309294	6.916147357	6.840915841	6.890080243	6.855391599	6.803678273	6.792616963	6.897268253	6.896054777	6.862336124	6.856950263	6.794029606	6.808446476	6.807244204	6.839679902	6.82249627	6.86271043	6.796391102	6.951688263	6.806089572	6.86287346	6.875391299	6.846301887	6.866409337	6.919065147
ILMN_1651699	8.577587528	8.67817113	8.147222444	8.977093221	8.962077593	9.255908772	8.603226409	8.657757837	8.613299129	8.685594797	9.300423748	9.16791287	8.839006567	8.601567672	8.750913761	9.092519939	9.049960128	9.241415821	9.662921343	9.321089018	10.28257514	9.350428145	9.202429602	10.00937333	9.714352955	8.657409432	9.380199802	9.321089018	9.058749074	9.653047619	9.1103346	8.927375255	9.270310154	8.750913761	8.962077593	8.985728727	8.721116439	8.715112433	8.518269545	8.665901476	8.662122299	9.071870422	8.576391641	9.069930455	9.24061474	8.623886415	8.816826003	9.560335655	8.952986077
ILMN_1651705	10.02933608	10.00268617	9.677220822	10.16627329	10.09322784	9.726002524	9.763221693	10.02255893	9.856395599	10.08883624	9.771186902	9.687623752	10.30625181	10.17070098	10.15282555	10.2738967	10.24303293	9.992378902	11.35022941	11.47197483	11.17614759	11.88780711	11.76413961	11.71718693	12.30647183	11.9176084	12.50062739	12.3561098	12.31170069	12.21615014	12.67635313	12.81658141	12.80660878	9.836127511	9.970734317	10.15429442	10.03326472	10.08883624	9.815931621	9.721123872	9.815931621	9.7658776	9.808460829	9.714352955	9.436938661	9.620451078	9.729983178	9.730453955	9.917230622
ILMN_1651708	6.808707967	6.688298099	6.723220903	6.703692638	6.822247845	6.750531016	6.761145035	6.835322485	6.706677384	6.867845833	6.697835836	6.734288092	6.733406386	6.68713023	6.732812225	6.835479519	6.8031652	6.765884591	6.844384394	6.795416762	6.856563436	6.740913577	6.758353006	6.673015563	6.815701114	6.801633513	6.814657175	6.739185755	6.835222084	6.843224532	6.861179184	6.796095836	6.725426273	6.795176916	6.854652946	6.799315711	6.716715478	6.686985172	6.753361466	6.811259773	6.808049824	6.803652108	6.757420956	6.66111782	6.716779456	6.70538366	6.737571814	6.792455562	6.758428416
ILMN_1651710	6.735493197	6.724145688	6.614654363	6.717901043	6.686797444	6.78857895	6.809870172	6.69939504	6.696702184	6.743395833	6.811376805	6.688843332	6.721266125	6.777929262	6.773175365	6.832932726	6.753718037	6.697628924	6.743036848	6.586691967	6.789558775	6.744985802	6.754585995	6.780465775	6.752589618	6.719625678	6.714385073	6.664697297	6.684817567	6.66991467	6.762079846	6.797610058	6.732638327	6.676796868	6.708714891	6.738324164	6.769453546	6.699982035	6.668006416	6.706320562	6.680346144	6.717438814	6.812226044	6.652487144	6.776284335	6.72004631	6.799729227	6.717568292	6.729847743
ILMN_1651711	6.797244635	6.736397678	6.714858948	6.703934782	6.728607295	6.774141103	6.745654407	6.768178692	6.76356013	6.734503861	6.740092939	6.799712525	6.706414173	6.763868781	6.616663755	6.708664495	6.726725444	6.689864394	6.714751585	6.743127889	6.702047358	6.80487316	6.722708362	6.76604588	6.74108671	6.693465058	6.644857638	6.713648416	6.705940703	6.715311112	6.791848602	6.678802694	6.724257036	6.789224136	6.611943747	6.7476831	6.762142226	6.728085715	6.722951421	6.648039375	6.786181588	6.770571638	6.678580614	6.7687395	6.762117697	6.716082482	6.731466457	6.704413268	6.757685965
ILMN_1651712	6.89920187	6.823002371	6.863600465	6.904603732	6.92371731	6.90528388	6.882280699	6.80133364	6.899216948	6.835602658	6.855279731	6.858195482	6.84334161	6.824253442	6.924916566	6.83990717	6.864359447	6.85802617	6.857777669	6.816649141	6.855328097	6.824037417	6.766425873	6.900207398	6.864398305	6.848324163	6.932602945	6.851840137	6.880996697	6.895416821	6.793347695	6.956459352	6.880217026	6.842447133	6.775379136	6.849354847	6.877392228	6.818764252	6.855983532	6.745498735	6.807679704	6.837722932	6.812168322	6.84803945	6.889389948	6.842235163	6.849470889	6.874961111	6.907489982
ILMN_1651715	6.851262667	6.719696049	6.808562318	6.834258707	6.791028881	6.755921141	6.858943786	6.803725588	6.814357294	6.925422892	6.918801179	6.840099971	6.924587841	6.829203811	6.876168035	6.938446824	6.793438008	6.718843488	6.807606935	6.785600216	6.7796456	6.830208371	6.84448472	6.898955984	6.713998457	6.837819327	6.837240351	6.744688816	6.76487194	6.699565864	6.810470714	6.793671708	6.792460635	6.789154311	6.856022699	6.76083672	6.81195966	6.788844958	6.885785081	6.760145335	6.849397138	6.845035554	6.818079325	6.887772441	6.826666389	6.633370358	6.757343343	6.773618878	6.882938178
ILMN_1651717	6.719658614	6.622957694	6.666185978	6.794471011	6.733943791	6.67764167	6.74016572	6.631742491	6.704535137	6.706766564	6.633769443	6.702853458	6.707320271	6.732838469	6.643363123	6.670188544	6.669749301	6.681046778	6.746127298	6.745008072	6.720265799	6.758795291	6.625663021	6.770622326	6.634752095	6.652967943	6.620796815	6.656040974	6.731866819	6.71601448	6.72088253	6.671306972	6.748286913	6.715667836	6.78016163	6.735511811	6.711585702	6.739436921	6.732020608	6.784578985	6.702035875	6.540403626	6.734998062	6.723500364	6.793760842	6.705223352	6.70570534	6.699118408	6.584692583
ILMN_1651719	10.84695845	11.09988365	10.67145691	10.87362991	10.89511893	11.1552094	10.89128378	10.73091662	10.67471445	10.68727151	10.88654393	11.1552094	10.82539448	10.98360303	10.92025948	10.70982265	10.93683763	10.38218373	10.86167863	10.84256985	11.19259119	10.97500263	10.89604306	10.97114662	10.99147956	10.8225541	10.54370311	10.97500263	10.85425937	11.24130034	10.89039469	10.96988841	10.66310669	10.87915069	10.88365818	10.85521066	10.92992489	10.82033127	10.74429757	10.57852485	10.80427443	11.16003828	10.79537057	10.43213736	10.83976595	10.77516206	10.32491901	10.67471445	10.59616387
ILMN_1651727	6.670570874	6.855271477	6.736858864	6.753963107	6.821980542	6.696858993	6.661563847	6.730583558	6.701185703	6.630745688	6.872503421	6.770688226	6.779942854	6.673182985	6.659369957	6.663862616	6.727599223	6.700966768	6.689875233	6.664810854	6.69706453	6.773129209	6.763847341	6.788132033	6.772621134	6.798563078	6.808187713	6.811309485	6.776784868	6.747761391	6.693529155	6.752704691	6.743193808	6.675790076	6.773117527	6.807266516	6.675253842	6.703324032	6.655639584	6.711717336	6.78031697	6.72694962	6.666335682	6.685602312	6.686785188	6.691071329	6.701987234	6.672101378	6.663592655
ILMN_1651735	10.52057265	10.19493369	10.68976846	10.13811598	10.37509998	9.943936607	10.38972423	10.36421834	9.982848753	10.44659197	9.792130476	10.14079885	10.55755872	10.22385557	10.58086393	10.3808698	9.997200415	10.87177697	10.49099803	10.6302784	9.698970953	10.19052275	10.40704252	9.864415832	9.861929168	10.78939533	10.11063565	10.5968987	10.48185337	9.654980045	10.6464722	10.61088356	10.75546263	10.182709	10.56497067	10.31354901	10.16150174	10.25872694	10.23077289	10.35153043	10.3628621	9.987036576	10.48024807	10.16822702	10.01898358	10.09132554	10.84514413	9.79096221	10.60164427
ILMN_1651737	6.819920233	6.905950991	6.83449692	6.86676252	6.84645284	6.816508876	6.792012921	6.817252784	6.678580614	6.793737977	6.957320372	6.88804907	6.793783646	6.863409785	6.59038756	6.800573289	6.839280995	6.81269892	6.845965602	6.866458037	6.899989349	6.780432657	6.862734233	6.820971724	6.858917807	6.795000764	6.758194919	6.744627798	6.774662428	6.936628061	6.855584559	6.801519542	6.889475778	6.891691337	6.812901388	6.860834568	6.905166522	6.804772173	6.670014086	6.911772992	6.807037658	6.879355669	6.859537542	6.785027939	6.770007563	6.821795137	6.860241073	6.824058469	6.8587826
ILMN_1651741	6.802303328	6.824128848	6.824525965	6.842140402	6.86266466	6.941775597	6.895726981	6.779786644	6.831259016	6.946386856	6.90549421	6.814101026	6.934206404	6.923789533	7.155708861	6.893413053	6.89380072	6.779044056	6.832723976	6.879045643	6.92046681	6.86980345	6.86293783	6.884722118	6.86305409	6.864242001	6.919785465	6.816854874	6.924885966	6.947831052	6.832710411	6.844766563	6.928089894	6.917738041	6.870699081	6.944478665	6.86559527	6.956427303	6.787674303	6.937445047	6.866399069	6.890674712	6.863455961	6.842309741	6.885972542	6.846880642	6.866265658	6.803578791	6.848184523
ILMN_1651745	7.326037071	7.27777257	7.54843093	7.319027087	7.362945575	7.409536473	7.368651038	7.423922252	7.450064967	7.215378944	7.424892793	7.430888646	7.555910541	7.407575341	7.348427982	7.293417239	7.327893048	7.131696074	7.346415865	7.289314636	7.41691724	7.55578541	7.43666375	7.465723684	7.324496418	7.491995699	7.30979907	7.307197013	7.261295179	7.328760323	7.191588804	7.228666746	7.159411667	7.405769053	7.392752713	7.322704776	7.326877223	7.366306389	7.533550481	7.411463968	7.297479957	7.368651038	7.335472752	7.259640531	7.389369031	7.36893022	7.299519827	7.35070525	7.34242589
ILMN_1651752	6.736317831	6.746538231	6.85874405	6.884722118	6.878935947	6.840763828	6.882896444	6.952273592	6.876514725	6.819359491	6.822405905	6.791711487	6.827172635	6.852780927	6.776644362	6.934867981	6.809718255	6.783969165	6.805867713	6.677662302	6.784220016	6.839990638	6.716231462	6.798202261	6.841492116	6.834910028	6.762580434	6.802413416	6.859936035	6.876694044	6.826785851	6.83474022	6.898147874	6.737302694	6.769007947	6.766522449	6.850092784	6.886765645	6.890050544	6.842385069	6.865164959	6.805861359	6.853463663	6.730176635	6.809260996	6.711185823	6.830282501	6.739127067	6.895285734
ILMN_1651758	6.75598675	6.640599947	6.705355131	6.785246147	6.734259392	6.745589514	6.765698933	6.735706545	6.746020385	6.775103705	6.720066446	6.749140905	6.784440268	6.751297686	6.654077777	6.722169574	6.859841996	6.752240693	6.783941827	6.700569718	6.876019104	6.828264262	6.69540763	6.700800198	6.74964958	6.783941827	6.738379465	6.787052461	6.736958971	6.79146725	6.766487544	6.843124138	6.845035554	6.825821863	6.803935017	6.69373037	6.683456213	6.76121716	6.695280076	6.771529966	6.788084371	6.72000393	6.871932739	6.768573355	6.757056926	6.660969722	6.710941702	6.730307397	6.834191547
ILMN_1651760	6.705355131	6.815919471	6.815233601	6.787036195	6.733527683	6.857935182	6.751404616	6.787792226	6.793471454	6.735311683	6.842662675	6.717143816	6.693052385	6.780242669	6.847376485	6.856940938	6.828607618	6.881448504	6.733053419	6.805984653	6.748158817	6.788551548	6.793101867	6.839125283	6.868893386	6.776153801	6.778636505	6.825313694	6.823075758	6.953418329	6.680917899	6.786616774	6.78370634	6.714608941	6.757821708	6.77057657	6.78516354	6.756719059	6.822535746	6.80133364	6.919220919	6.854845551	6.687279272	6.765260726	6.765918355	6.813597151	6.754480044	6.794376213	6.739838521
ILMN_1651763	6.826995709	6.771742907	6.815010406	6.710112722	6.845777577	6.774195575	6.778254559	6.788735141	6.850665129	6.772097347	6.816534011	6.779914746	6.71508771	6.810083243	6.726232636	6.737173983	6.823132923	6.853182029	6.774185558	6.825775015	6.787150663	6.802892259	6.84213306	6.778475487	6.777176585	6.788878202	6.737918605	6.780877622	6.804484029	6.80486066	6.801633513	6.789652944	6.797088659	6.83440372	6.836018185	6.788301857	6.776284335	6.738686491	6.765114243	6.798136175	6.752184432	6.758495514	6.85280998	6.660274034	6.853300789	6.751764867	6.821485236	6.763404262	6.839209624
ILMN_1651767	7.431374773	7.687017458	7.435503611	7.624010272	7.540638811	7.881484483	7.544127356	7.725690759	7.675450524	7.675023119	7.904341494	7.894554042	8.148096987	8.019838838	8.058097872	8.267496606	8.232938353	8.050121471	8.199048448	7.975742639	8.416444868	8.071323903	7.91413279	8.103826192	7.877379053	7.821368109	7.322389563	7.933263555	7.918649416	8.10021488	7.758429385	7.81699983	7.347690745	7.772449905	7.578077258	7.423240758	7.60712777	7.641612341	7.52288031	7.548098235	7.38750181	7.729458128	8.04741986	8.247891649	8.268840296	8.324037391	8.274931486	8.435768596	8.237254063
ILMN_1651769	7.471925115	7.51543593	7.40136013	7.631442171	7.666610131	7.40685652	7.615709271	7.545901225	7.421890005	7.360099594	7.554890968	7.623642193	7.531296023	7.415707659	7.25126948	7.742029035	7.469288459	7.301041988	7.60829403	7.498006929	7.428079577	7.468286488	7.412229565	7.487214464	7.74158903	7.445462899	7.960922828	7.592193656	7.578077258	7.596018041	7.842056182	7.54342628	7.691414516	7.481240799	7.58532078	7.586646427	7.595569691	7.67566859	7.217697729	7.668295135	7.463163254	7.464574205	7.680671787	7.558115593	7.363088276	7.439635615	7.384848693	7.392190783	7.356873983
ILMN_1651771	6.746442553	6.725233914	6.735624509	6.883351601	6.791828521	6.713072907	6.728120301	6.704786996	6.788034545	6.707670986	6.754228613	6.870137623	6.790504365	6.771869379	6.772912305	6.715465335	6.776213327	6.761094364	6.733480729	6.744319759	6.837213919	6.71737353	6.678895857	6.819670726	6.788255099	6.812560017	6.750480585	6.818086271	6.78936471	6.861222358	6.790646872	6.700195314	6.727969027	6.686692602	6.645121392	6.7796456	6.737016124	6.740170984	6.805249136	6.763768403	6.808278597	6.775711741	6.62134394	6.773475109	6.75808283	6.826652686	6.834884696	6.877730451	6.650123279
ILMN_1651776	9.539088442	9.867118811	9.607222865	9.554443274	9.542732078	9.82857643	9.554852663	9.650474019	9.629082474	9.483070678	9.68173987	9.747725792	9.393100397	9.539088442	9.306661871	8.576773873	8.425342622	8.395334522	7.950580492	7.880111903	7.877379053	8.91903232	9.118766026	8.901978935	9.286607861	9.306269701	8.751576835	9.350018121	9.280519281	9.390782183	9.575097292	9.63231707	8.892006425	9.69789092	9.558890147	9.596428361	9.758115372	9.873236793	9.46267071	9.942251159	9.836127511	9.671767562	9.690884631	9.911521016	9.920933931	9.910956961	9.845398046	9.734434832	9.624348284
ILMN_1651787	6.92734644	6.976104238	6.998230546	6.954562106	7.012565282	6.966683297	6.989644962	6.97125866	6.999972446	7.095581733	6.965258999	6.982460141	6.94351569	6.893766284	6.974015729	6.948884026	6.905228766	7.115240983	6.962884674	7.124662679	6.960116773	6.998832326	6.870044753	6.983008977	6.919423328	7.009254397	7.264417707	6.955796605	7.002649791	7.03301371	6.819829801	7.005488583	6.949882007	7.051013367	7.006247178	6.979483895	6.912662404	7.020068094	6.947366838	6.949112853	7.089746176	7.060388787	7.010602795	7.01084767	6.955377766	7.065509071	6.873790392	6.93380545	6.984031434
ILMN_1651788	7.854720045	8.143967011	7.685465247	8.116357767	7.831964943	8.192548436	7.889850827	7.827628471	8.05691469	7.75624188	8.124092078	8.222291247	7.936826614	8.225657407	8.076247996	8.028215873	8.235899334	7.516124389	8.011020135	7.759555868	8.162776988	8.023490454	7.974143331	8.233207983	7.796316263	7.592544327	7.367055561	7.785151561	7.70866771	8.091199503	7.802031893	7.662069342	7.690549399	8.239827905	7.747071314	7.955667547	7.905993778	7.976424309	7.780027601	8.076903833	8.020510545	8.08405763	8.123411149	8.297417289	8.349004715	8.448903695	7.944991499	8.383920633	7.977740152
ILMN_1651789	6.690862855	6.731529439	6.740849038	6.781645827	6.69540763	6.675925257	6.735324757	6.689853679	6.692779977	6.675790076	6.651042606	6.752467787	6.666264414	6.786301447	6.742199023	6.720447895	6.802442557	6.782209663	6.646148283	6.735737836	6.736410825	6.71734071	6.855554048	6.757850081	6.733692546	6.843059515	6.811229118	6.665408032	6.768561954	6.71175877	6.704635528	6.704066209	6.700241026	6.688166268	6.68572957	6.690771951	6.670086764	6.704635528	6.694992074	6.686871762	6.625197865	6.758235379	6.748948934	6.744196576	6.817497776	6.800543916	6.671371857	6.694139809	6.761335338
ILMN_1651792	6.702810833	6.808528325	6.71830634	6.827502389	6.840158664	6.72116144	6.690483033	6.654658837	6.756523121	6.738742219	6.782569118	6.811294196	6.739236324	6.760555956	6.73061419	6.747247799	6.766001502	6.673927373	6.792177057	6.737348172	6.798979057	6.734472699	6.714617895	6.784027378	6.743371777	6.733468202	6.622047546	6.714109494	6.763326504	6.828230773	6.768967494	6.739670708	6.698059588	6.736417026	6.774628002	6.831983594	6.752532911	6.805418889	6.664142542	6.782915526	6.797105797	6.663653711	6.692037546	6.755447418	6.78119141	6.777797921	6.737029515	6.769421921	6.720596192
ILMN_1651799	11.59899654	11.51401365	11.49162892	11.71064616	11.55642444	11.74928372	11.69848195	11.14459349	11.46489213	11.46753003	11.86226713	11.57001832	11.54558061	11.31458125	11.324274	11.99644891	11.93829951	12.35080072	12.56470428	12.84696111	12.67078303	12.37436019	12.1065048	12.49284651	12.2226573	12.40432574	12.45089871	12.26142923	12.09009946	12.01090675	11.99008734	11.66239061	11.86819096	11.28752485	11.40140779	11.49452237	11.82486912	11.8798517	11.66239061	11.90808509	11.48614834	11.87809513	11.89495172	11.66100839	11.73267646	11.57816349	11.95105761	11.84617137	12.14538506
ILMN_1651800	7.150701515	7.05351706	7.132925341	7.077084743	7.064263564	7.216879802	7.063468959	7.064532036	7.167106348	7.022954357	7.01895785	7.34548796	7.088100309	7.146597121	7.018219199	6.908813753	7.054832806	6.904706457	7.186987491	7.046769012	7.021089332	7.366446164	7.229061758	7.198279592	7.26739946	7.416762627	7.167195398	7.29886252	7.263695259	7.237403296	7.407281602	7.409536473	7.259876684	7.149324037	7.075479941	7.049036161	7.182463641	7.244686105	7.131238616	7.128580724	7.129631749	7.140042909	7.041418231	7.058113477	6.941279496	7.191197534	7.11279748	7.185026921	7.006512279
ILMN_1651806	6.761492225	6.713090187	6.788745182	6.706841301	6.69367015	6.704616063	6.63014469	6.679790759	6.646278228	6.758721638	6.69521169	6.793130438	6.855299208	6.704904985	6.716890472	6.754084339	6.73646978	6.788530408	6.716725066	6.691802583	6.713324103	6.727801853	6.658646315	6.673365064	6.704726902	6.6769902	6.73674667	6.78439223	6.722698474	6.720757931	6.784447275	6.723571152	6.673310513	6.698455941	6.630060376	6.739682862	6.825634808	6.71544265	6.610005637	6.692001807	6.734978767	6.684707269	6.65578346	6.660811078	6.666108273	6.736405181	6.707994637	6.689509868	6.69616548
ILMN_1651811	6.799421384	6.749330433	6.720180044	6.82689931	6.849700217	6.789017931	6.914499299	6.849291753	6.707282969	6.860388027	6.832346069	6.883058648	6.88363515	6.843521115	6.762461768	6.823456058	6.868042772	6.893181012	6.846678632	6.808495799	6.811554816	6.831432676	6.904306688	6.851246621	6.783146925	6.753036558	6.764170457	6.788844958	6.77292697	6.723280355	6.860845842	6.793933587	6.789935255	6.824645476	6.877277873	6.802914769	6.812307763	6.744656569	6.786646317	6.750718276	6.834844758	6.777749913	6.850760018	6.781811646	6.900708578	6.942189202	6.904639269	6.811914078	7.009761505
ILMN_1651817	6.683745075	6.756779906	6.699848262	6.833500827	6.762701765	6.806463932	6.739961957	6.715619055	6.758913048	6.722110071	6.770586847	6.654385461	6.665713585	6.799440206	6.670973476	6.664274396	6.750586278	6.837255026	6.761719707	6.629595555	6.733508267	6.800685017	6.770616397	6.7667773	6.802602536	6.678951251	6.634824991	6.734037022	6.694621748	6.82501904	6.785137717	6.744591954	6.738631281	6.721642051	6.75454605	6.78544821	6.689386027	6.692970868	6.817245329	6.747942695	6.70888326	6.815396326	6.675417083	6.800978685	6.729484388	6.732170082	6.732645187	6.831031484	6.717553295
ILMN_1651819	9.162541449	9.364446306	8.930449977	9.229567395	9.249265682	9.180748931	8.836052535	9.055032233	9.035596433	8.942185247	9.051177679	9.194591547	8.919682413	9.109557598	8.774217345	8.919682413	8.933010781	8.986057299	9.017843112	8.882333258	9.063976791	8.935879391	8.918197524	9.083741595	9.479611519	9.349211165	9.240194621	9.602256623	9.254151623	9.453538	9.383516236	9.34077676	9.436520666	9.070303013	8.841493698	9.029679995	9.038975506	9.34276395	8.890220305	9.023136724	9.220527848	9.264080854	9.114876332	9.134210979	9.103932644	8.952986077	8.706356668	8.89132473	8.911380401
ILMN_1651826	13.33225945	13.50478323	12.74113965	13.44372309	13.66274421	13.63098689	13.24271794	13.33727192	13.33727192	12.95746542	13.52755908	13.50478323	13.24634725	13.43900857	13.55805291	13.25422066	13.57377871	12.72626154	13.17324964	12.86822657	13.49594941	13.58800733	13.4082675	13.69205679	13.82299368	13.15662841	13.0768595	13.14516747	13.37029021	13.65065827	13.10767803	13.01118205	12.98181036	13.49006495	13.24634725	13.56923746	13.63098689	13.55357668	13.54707061	13.06202768	13.26221049	13.52189729	13.01467189	13.51673456	13.52189729	13.26221049	13.24634725	13.66770457	12.61549754
ILMN_1651828	8.709335311	8.681870315	9.218972534	8.88488999	8.687733558	8.49296957	8.720420494	8.410027737	8.778372497	8.63126066	8.555461857	8.520296315	8.892006425	8.809218903	8.630371213	8.556891809	8.433480548	8.977093221	9.046491448	8.810547275	8.640381144	8.962077593	8.894470431	8.584952548	8.640708932	9.102785547	9.557899872	9.115585385	8.751576835	8.853091905	9.080126394	9.002161284	9.564301362	8.382204351	8.661734703	8.26241942	8.468168192	8.387879881	8.695483998	8.775226731	8.570835775	8.570494965	8.761125861	8.632840537	8.725549676	8.512653647	8.577344921	8.957188531	8.654467923
ILMN_1651832	10.61695478	10.6207093	11.00730087	10.89687611	10.63728429	10.74506074	10.70034975	10.62865499	10.50569147	11.21031588	10.93870469	10.90947954	11.52653463	10.98837288	11.4815604	10.07666077	10.32491901	10.41685078	9.846523266	10.13335886	9.55674603	10.17950477	10.05304507	10.09001127	10.28805323	10.57852485	10.05703125	10.42450331	10.41152853	10.23705172	10.48263999	10.37128875	10.52131941	10.74153904	10.82933436	10.7272427	10.39720533	10.42838322	10.22385557	10.72923447	10.3202372	10.52845082	10.89687611	10.57404717	10.89511893	10.65068911	11.03152162	10.93963834	10.82539448
ILMN_1651838	6.701546129	6.727795585	6.789487458	6.71528666	6.776335313	6.714154457	6.782728639	6.80286642	6.731991085	6.762830676	6.796338109	6.693066312	6.792771577	6.667823187	6.807397003	6.813597151	6.829419	6.767026453	6.841379932	6.870137623	6.863695416	6.762202117	6.774519358	6.901899481	6.820362441	6.754495681	6.815589587	6.84724059	6.775142991	6.762070766	6.839777754	6.823967458	6.787933048	6.784938489	6.85080454	6.697835836	6.761209262	6.844750338	6.777416601	6.644075655	6.689657461	6.776566985	6.742935109	6.733874902	6.757356205	6.78953637	6.802587055	6.761284867	6.791300522
ILMN_1651846	6.773942074	6.802809209	6.743669739	6.764765286	6.766555368	6.77648431	6.657503906	6.751949848	6.694813741	6.727298217	6.724782927	6.759780209	6.770616397	6.750032989	6.670353147	6.767934371	6.749302756	6.780886979	6.685441569	6.743529736	6.733491307	6.701414976	6.671180329	6.681304496	6.725944027	6.692587847	6.772813553	6.68974152	6.762165311	6.679141479	6.727839486	6.743030852	6.663192414	6.702994353	6.719712993	6.737095429	6.653364428	6.730376755	6.74811917	6.716731461	6.6902362	6.687363382	6.784003221	6.839296087	6.718677191	6.737454632	6.850629038	6.720771445	6.77539074
ILMN_1651848	6.850015577	6.714838853	6.807816135	6.825680915	6.726017851	6.744177277	6.76638746	6.82892494	6.845558414	6.747977542	6.655021018	6.845035554	6.731853816	6.79165693	6.732402215	6.762117697	6.832411505	6.804246809	6.676636249	6.836375738	6.824968687	6.741696514	6.785201818	6.745527582	6.84498595	6.887816825	6.789652944	6.763788279	6.791711487	6.780750176	6.72927825	6.80157814	6.753075367	6.786229639	6.70202511	6.721358594	6.780008758	6.781859087	6.77832994	6.767326614	6.836261591	6.755347127	6.793074951	6.765583109	6.86617579	6.825978979	6.785667255	6.813423226	6.711104971
ILMN_1651850	14.62536791	14.65340846	15.03177306	14.70266323	14.39370856	14.7482673	14.76984878	14.61672047	14.71956522	14.81441609	14.89662109	14.65340846	14.61672047	14.71038132	14.438717	14.75864584	14.69300816	14.73888539	14.64180432	14.80679719	14.59785118	14.64180432	14.75864584	14.82207641	14.69300816	15.06217804	14.52654521	14.66874606	14.73888539	14.66104922	14.82207641	14.65340846	15.11331708	14.54408746	14.71038132	14.438717	14.7482673	14.66874606	14.62536791	14.75864584	14.71956522	14.67671171	14.7482673	14.65340846	14.81441609	14.53412558	14.73888539	14.68410344	14.71956522
ILMN_1651865	6.82968435	6.884505823	6.7667773	6.816550368	6.806368811	6.899572495	6.838608461	6.810470714	6.809585727	6.959981673	6.902406126	6.749744051	6.779149675	6.851482419	6.968572248	6.723825844	7.005983951	6.713479756	6.845795089	6.824804084	6.831896824	6.826081783	6.870557964	6.848107646	6.845392564	6.661999945	6.844384394	6.96378141	6.825301922	6.82892494	6.706040623	6.858935289	6.896709578	6.852248903	6.790823686	6.740813951	6.811685258	6.683576951	6.819617128	6.771393176	6.8653673	6.73111892	6.831945197	6.826446976	6.744052482	6.772280545	6.885877027	6.868540623	6.78234548
ILMN_1651872	7.729706837	7.697946886	7.966572234	7.774286223	7.59756581	7.746877083	7.600445503	7.615709271	7.707901724	7.789516321	7.636600118	7.633019607	7.716285989	7.664329672	7.807983849	7.561637165	7.61026972	7.614225985	7.961331709	7.973114341	8.003524183	8.10231993	7.985522671	8.300618915	7.821827442	7.96802162	8.015900922	7.790179016	7.721369413	7.565921995	7.752154975	7.714951824	7.739483911	7.639336259	7.57028439	7.72266243	7.616143475	7.717108515	7.726078684	7.595803501	7.648758884	7.846210397	7.492828605	7.689948757	7.697110461	7.737828527	7.855123939	7.596845014	7.712264833
ILMN_1651878	7.117381409	7.052636626	7.008195454	7.026548684	7.100790249	7.08959255	6.986902069	7.014967255	7.080593916	7.193995628	7.160146964	6.973937017	7.057694369	7.027482467	6.914342049	7.189620319	7.045033776	7.091531653	7.099017729	7.157879821	6.894920685	7.041150879	7.216323575	7.194194789	7.051751539	7.141764621	7.144294471	7.095331283	7.23476238	7.153575617	7.139423604	7.11720443	7.191388556	7.123143688	6.979236015	7.04369067	7.040800062	7.141974812	7.207672228	7.028502343	7.096437319	7.124841152	7.019940239	7.060388787	7.03728605	6.962051705	7.16361828	6.963104025	6.99148987
ILMN_1651886	9.67480602	9.68485614	9.708332002	9.701641185	9.820777893	9.541907862	9.849981264	9.674283444	9.618987137	9.833649425	9.587089919	9.811085019	9.816443113	9.525268208	9.664466697	9.523871134	9.517956214	9.701147582	9.84377694	9.746690655	9.548445279	9.617610092	9.53954883	9.521798502	9.722700827	9.840732696	9.657943035	10.01831951	9.758115372	9.459949414	9.831878008	9.84261821	9.848192943	9.846523266	9.641441221	9.712765229	9.764351704	9.589513773	9.543208357	9.849477955	9.528092835	9.781449325	9.94284298	9.680346073	9.515296415	9.810124451	9.551902863	9.493001587	9.801130637
ILMN_1651899	14.05142704	14.02083179	13.92618632	13.87815406	14.07611497	14.14645741	13.91711548	13.77131487	14.16040444	13.90967508	14.1107602	14.02083179	13.9578261	14.05800614	14.16040444	13.86088708	14.01627568	13.98997695	13.61994017	13.90967508	14.15373707	13.9636381	14.0637606	14.22168745	14.12533653	14.18872547	14.26383448	14.0961443	14.0961443	14.31295496	14.16782827	14.20166621	14.40193308	14.22168745	13.92618632	14.00236741	13.9636381	13.98997695	14.438717	13.90425611	14.07045825	14.15373707	13.89693687	13.92618632	13.98251844	13.91711548	13.91711548	14.30439734	13.82299368
ILMN_1651900	6.731668797	6.738791917	6.710030237	6.770616397	6.722978424	6.695708691	6.729443561	6.66114884	6.639154081	6.654301818	6.708372689	6.658737319	6.682639842	6.725555154	6.723096155	6.659560124	6.608436569	6.76034134	6.703425153	6.677050351	6.692327223	6.692779977	6.658562964	6.663270538	6.7389377	6.746153924	6.768168398	6.812393949	6.689716679	6.735086798	6.682173624	6.681437179	6.692484	6.740859483	6.727871973	6.600567004	6.608671616	6.667941129	6.691539158	6.778878323	6.742205479	6.786158138	6.729019678	6.667797966	6.743431957	6.715527002	6.657750554	6.752927295	6.677495875
ILMN_1651902	6.84160813	6.782023873	6.79774274	6.792706642	6.887040665	6.774744134	6.785229374	6.838852158	6.874594184	6.908416755	6.806641624	6.855944762	6.75322013	6.868144524	6.84299474	7.214797921	7.090776493	7.137528349	7.287706658	7.671621894	7.62121633	7.493533375	7.687407117	7.601688675	7.686065335	7.587466036	7.643560466	7.47532511	7.515924831	7.890554125	7.572114125	7.961809954	7.979376529	6.89518961	6.804825712	6.939184032	6.859862029	6.870056001	6.916985631	6.967885641	6.855608355	6.93434518	6.929169886	6.901017986	6.924283882	6.884557812	7.012417154	6.937445047	7.185164751
ILMN_1651903	6.856269842	6.831785001	6.784486887	6.799729227	6.876191913	6.791045191	6.752345287	6.780156332	6.829173521	6.808198703	6.784568541	6.779890201	6.789599093	6.734200887	6.831741251	6.813609501	6.712250122	6.779936791	6.769427719	6.840108504	6.720975549	6.769976986	6.808452942	6.786685183	6.840773762	6.772358901	6.752589618	6.887206507	6.869197129	6.800873843	6.823255664	6.785522886	6.751799919	6.779466475	6.777710235	6.712663031	6.74447305	6.804668873	6.788555955	6.855637229	6.798219134	6.895959755	6.784545733	6.747041524	6.804398037	6.764337908	6.857542212	6.786118015	6.803486413
ILMN_1651905	6.831393914	6.893181012	6.79193341	6.801412595	6.818725422	6.855972731	6.853978409	6.834693336	6.819948733	6.820455394	6.719356204	6.815919471	6.924066003	6.797682431	6.74422169	6.808193174	6.796417913	6.785843449	6.874742953	6.799381698	6.826156497	6.848250877	6.887130056	6.740265467	6.821938074	6.784241283	6.922124948	6.768651969	7.085684715	6.831952954	6.878146431	6.792358806	6.801169565	6.951552794	6.856401124	6.872110458	6.835191734	6.872469039	6.758924459	6.857450235	6.947775075	6.706210551	6.779556213	6.745738745	6.728631465	6.830866749	6.793325353	6.82624814	6.847231896
ILMN_1651913	6.860538442	6.792874012	6.728135932	6.68156886	6.780664705	6.780575889	6.738205026	6.734846886	6.796728202	6.792808471	6.697755675	6.814303035	6.747442092	6.769524415	6.659911676	6.746903318	6.754437777	6.707917792	6.802045895	6.823283423	6.863008792	6.698313558	6.821686087	6.725270266	6.770798936	6.806641624	6.74529357	6.681650679	6.780421321	6.785007493	6.750413966	6.781034427	6.775653087	6.795931107	6.748247926	6.791700852	6.788947438	6.79700166	6.778794558	6.792798855	6.724392347	6.711675452	6.772026046	6.762830676	6.839493687	6.69660794	6.693273714	6.746122777	6.763478302
ILMN_1651916	6.782377074	6.822247845	6.796903613	6.789605683	6.855881246	6.842720273	6.77503365	6.877053721	6.815402502	6.846006347	6.772109237	6.790605876	6.855743782	6.818093032	6.934542035	6.810341023	6.812295076	6.855354112	6.770949865	6.745199014	6.825907516	6.775584347	6.80971297	6.802272896	6.770440908	6.814558417	6.799287369	6.808338747	6.851848013	6.765040822	6.884214875	6.862836618	6.68523781	6.967018832	6.812149551	6.907116095	6.710245125	6.782545822	6.77791761	6.911812298	6.835136026	6.782663669	6.83128903	6.873560751	6.893260322	6.777547626	6.818549101	6.842508035	6.79144977
ILMN_1651936	8.67817113	8.660287058	8.77492076	8.619712099	8.573453139	8.668438996	8.62819312	8.662122299	8.662660851	8.679154659	8.651605067	8.806919022	8.648618511	8.630718674	8.851616704	8.358311915	8.300618915	8.624174895	8.53259262	8.488512796	8.467116982	8.314428701	8.190423894	8.192548436	7.944334451	8.303789512	7.995409898	8.226143567	8.2008777	8.188683425	8.046127056	8.222291247	7.96492336	8.579049757	8.812871109	8.713175381	8.595437525	8.287477984	8.564010618	8.829247694	8.53114096	8.552141543	9.032260519	8.750913761	8.749207065	8.641374064	8.729873756	8.78095643	8.733083528
ILMN_1651938	6.748922522	6.806856263	6.747958869	6.766623767	6.750103947	6.771869379	6.741691275	6.748362943	6.821143331	6.793395121	6.746380763	6.77442541	6.793377344	6.680172182	6.817373057	6.745854843	6.844949446	6.799320286	6.856460423	6.790152003	6.820461637	6.717627055	6.720151062	6.695521113	6.764962165	6.728877249	6.707492397	6.771663779	6.74968416	6.784297739	6.755948636	6.700219365	6.76675599	6.791421121	6.793612183	6.764780926	6.711134301	6.729754721	6.81427855	6.758917645	6.768538665	6.823555217	6.803160422	6.7835508	6.685642267	6.772706818	6.763384806	6.742334897	6.68381353
ILMN_1651940	6.674458955	6.701334882	6.645848785	6.867220684	6.783429942	6.759690998	6.676377555	6.662363796	6.825900811	6.782753797	6.705684618	6.617437199	6.73333135	6.752753467	6.675618864	6.749491869	6.701943928	6.703830433	6.67257933	6.741099219	6.67547028	6.696764915	6.718486662	6.697693555	6.779878975	6.71517279	6.673858529	6.759455835	6.782793046	6.640104021	6.638177672	6.672996991	6.669271413	6.638460893	6.732771474	6.615326857	6.810213243	6.777754982	6.768687716	6.725647943	6.733850845	6.758522701	6.650713434	6.599537901	6.747337361	6.677952573	6.740339482	6.609587073	6.620529137
ILMN_1651943	6.812548178	6.896401557	6.802937773	6.859160263	6.776142981	6.74832026	6.840660597	6.833419217	6.782594471	6.690078144	6.798168145	6.764164282	6.796031725	6.806964635	6.827896396	6.865349464	6.854520824	6.786471317	6.907472453	6.778925434	6.764464836	6.752802235	6.690191745	6.879216812	6.82448798	6.949112853	6.851867299	6.907916719	6.756489311	6.838457593	6.870255403	6.808804019	6.851387551	6.773245159	6.99157814	6.808428806	6.801987997	6.770406654	6.735229357	6.79414623	6.958244588	6.746968129	6.959021491	6.811537142	6.776673389	6.712025869	6.806525741	6.796966304	6.821155071
ILMN_1651944	6.76006342	6.726310143	6.771618643	6.898999679	6.70399694	6.849318752	6.787768328	6.678722333	6.832128105	6.777244638	6.778915134	6.747744376	6.726943662	6.732909552	6.725898259	6.773080278	6.772493374	6.738575713	6.740872277	6.828503919	6.660331109	6.755135942	6.815199682	6.705203415	6.774714029	6.720243563	6.789481991	6.794118029	6.812837979	6.759411556	6.698822211	6.816640725	6.733155112	6.868951024	6.781049714	6.806943623	6.792218368	6.749978365	6.782455405	6.716327745	6.80635211	6.79529626	6.721886239	6.7966534	6.774308171	6.638813033	6.799237153	6.801480875	6.98591737
ILMN_1651949	7.311952203	7.334328244	7.109870587	7.389838843	7.331132543	7.244087522	7.082057989	7.149455778	7.219834758	7.029250228	7.133518153	7.135497113	7.102522296	7.256164627	7.009972705	7.273176465	7.274840455	7.201459618	7.275090908	7.15796145	7.321394749	7.259324364	7.072003378	7.264042602	7.330297688	7.011208906	7.297060673	7.416616735	7.177626551	7.376651609	7.223357449	7.216879802	7.108323797	7.394713122	7.143355776	7.265853003	7.22528426	7.236242431	7.195902552	7.237403296	7.181351453	7.262712949	7.145564832	7.116100381	7.188590412	7.179099328	6.947637625	7.090948485	7.142487912
ILMN_1651950	9.754689122	9.831878008	9.671767562	9.836705854	9.907583232	9.732153857	10.02580634	9.746234913	9.521323738	9.707197857	9.671292588	9.608048725	9.932136511	9.890520381	9.805657867	9.541435725	9.657943035	9.581811351	9.874242844	9.867118811	9.868206716	9.909832637	9.954155912	9.925051737	10.45800454	10.33243595	10.43213736	10.5936477	10.62137487	10.3963893	10.36558644	10.33036694	10.02650166	9.841391045	9.827523354	9.775356953	9.88821363	9.73597991	9.657943035	9.729430456	9.788437296	9.863643223	9.895613457	9.772760064	9.648402093	9.918388347	9.683123702	9.774799546	9.460794359
ILMN_1651958	10.05456858	10.03819775	10.12444286	9.700575832	9.552442658	9.670824001	9.716356259	10.01898358	10.22259579	9.987507097	9.640539161	9.727507668	9.648962908	9.931442498	9.986528299	10.20139521	10.01051193	9.824250449	9.797473993	9.88928399	9.894395505	9.836127511	10.18929465	9.937425364	9.631170425	9.619544349	9.568967263	9.211599941	9.134210979	9.192167413	9.473020648	9.94284298	9.732153857	10.02867013	9.722700827	9.84377694	9.94634384	9.909287128	10.07782807	10.10948065	10.19419029	10.30827023	9.89773916	10.17132752	9.873236793	10.06583706	10.42682335	9.986528299	10.33832387
ILMN_1651964	7.969634682	7.917278149	7.656713364	7.722450192	7.747676762	7.734766649	7.584376029	7.810909246	7.708504161	7.523049008	7.561169495	7.407736739	7.458690988	7.539569563	7.277930276	7.690549399	7.703269436	7.718715066	7.772449905	7.830552	7.901614125	7.710742165	7.789262902	8.044042486	7.926793613	7.594670752	7.559683089	7.73497812	7.793050309	7.706599384	7.883103133	7.710339146	7.75641769	7.87292703	7.745837372	7.810045836	7.619770336	7.877808438	7.769871882	7.690310932	7.824659844	7.935628429	7.445624802	7.419315006	7.491714774	7.400025516	7.518649384	7.425507576	7.577892055
ILMN_1651966	7.024627875	6.904706457	6.929815448	6.993087666	7.027621387	6.980479113	6.998230546	6.967970835	6.8976459	6.975011526	6.874867009	6.935496953	7.022643588	6.924150004	6.960386369	7.072839743	6.892431767	6.956663473	6.858195482	6.861839869	7.027999908	7.041483331	6.909544833	7.013252185	6.798403922	7.047068071	7.11594958	6.908461383	7.006934002	7.038760747	7.07863717	6.890890107	7.038816803	6.996416097	6.849162677	6.988906774	7.044711068	6.974391808	7.124662679	6.97653917	7.014172467	6.845826907	7.080696478	7.036376676	6.950260443	6.821864379	6.896054777	7.019137203	6.865990913
ILMN_1651967	6.979147378	6.979236015	7.087013511	6.917801139	7.031010682	7.074042929	6.968489273	7.066900073	6.94871711	6.975970475	6.969302185	6.927891587	6.870807294	6.980913407	7.003899583	6.937049939	6.88880662	7.011208906	7.11765425	6.951651316	7.075783812	6.96804562	6.946560404	6.865153455	7.000119916	7.16318384	7.120156158	6.94679295	6.974358749	7.041899978	7.109141594	7.161714422	7.02016385	6.934542035	6.991674014	6.965473672	6.970018351	7.017445128	6.993416538	6.984397281	7.018570648	7.029250228	7.062680792	6.840236888	6.941216763	7.006656284	6.954193377	7.015908039	7.131075546
ILMN_1651980	6.931905825	6.873140463	6.88117311	6.90280667	6.918622981	6.823927079	6.831267069	6.847150676	6.897806025	6.92969374	6.927795992	6.926438937	6.895792287	6.876703081	7.040738536	6.937300701	6.95383806	6.885845842	6.919174974	6.960849429	6.878331798	6.906521087	6.952890522	6.863363936	6.87791706	7.020722386	6.841722335	6.972141597	6.986902069	6.858350734	6.965622333	7.001799251	7.031076563	7.024810704	6.92709189	6.939126655	6.867699107	6.964358887	6.883086461	7.037921427	6.983008977	6.873626414	6.977957713	6.884530325	6.970853755	7.031076563	6.946386856	6.88571342	6.932927373
ILMN_1651984	6.737468052	6.821924203	6.677126322	6.811388483	6.659794438	6.873099802	6.844543892	6.79843912	6.815508785	6.827490138	6.819920233	6.78918427	6.806941293	6.77577013	6.842508035	6.790593604	6.77565839	6.757181013	6.763617851	6.701742028	6.780201666	6.807153469	6.743569819	6.791071982	6.784363864	6.742795331	6.851360329	6.821399632	6.835276506	6.763555215	6.859057083	6.772530726	6.611017919	6.836763623	6.737780605	6.770035855	6.816955428	6.72775371	6.79139978	6.776234406	6.856929897	6.75731535	6.692371591	6.77833727	6.762493977	6.78097326	6.712099453	6.755484046	6.75873872
ILMN_1651987	9.384410944	9.498830719	9.51210319	9.077838836	8.945162649	9.208687972	9.293492633	9.501279527	9.569404142	9.308424098	9.329632921	9.353535783	9.328810047	9.445718567	9.302772637	9.259148423	9.330945714	9.16609604	9.079359026	9.201586422	9.084824164	9.058391187	9.349211165	8.981598567	8.745402918	9.218972534	8.562076387	9.078948098	9.056637808	8.959610761	9.16791287	9.429392243	9.259148423	9.346529177	9.264080854	9.157573398	9.347322902	9.304014228	9.366799624	9.436520666	9.484939981	9.301650527	9.33388295	9.316253294	9.335716782	9.257776572	9.356428081	8.922023797	9.293492633
ILMN_1652000	7.611268679	7.422043698	7.533550481	7.292989233	7.492657252	7.212840916	7.435997237	7.378506274	7.353393954	7.285238274	7.338279501	7.331997523	7.295333457	7.397693193	7.478182556	7.54843093	7.626587388	7.7753285	7.611443604	7.490851471	7.350300429	7.338110809	7.539330086	7.36209085	7.361005266	7.47056466	7.375054298	7.341232386	7.362248808	7.160340194	7.31403743	7.399861186	7.46232553	7.347151176	7.520974759	7.593131216	7.243297735	7.568568192	7.337101277	7.44788295	7.471731807	7.480550799	7.25890298	7.356578048	7.319154946	7.327441015	7.530231041	7.161615877	7.670169947
ILMN_1652003	8.086487245	8.063809948	8.625491603	8.152170514	8.285609448	8.707950197	7.881739494	8.206172346	8.35399837	8.350142719	8.786744853	8.487098642	7.97003807	7.968756843	8.423663254	8.123854041	8.110589078	8.584952548	8.063346762	8.273985854	8.824427896	8.186516044	8.295573906	8.814244202	8.119624829	8.131609345	8.784726694	8.029954257	8.000397109	8.390403458	7.803062868	7.913893225	8.523091329	8.221981968	7.9899527	8.219332779	8.136605853	8.231212407	8.777090298	8.022554942	8.123411149	8.698469172	7.865870018	8.426835611	8.344087405	7.883932315	8.468727247	8.953314137	8.193879108
ILMN_1652006	6.942492434	6.919423328	6.782550996	6.887236772	6.865464375	6.765934432	6.957286802	6.899651759	6.933728192	6.842430569	6.937947025	6.944881329	6.834701668	6.870492449	6.840279175	6.987719911	6.988538401	6.838380917	6.848338517	6.810653721	6.745498735	6.850458352	6.743970496	6.845179526	6.822480012	6.771347974	6.688257837	6.757269353	6.721635071	6.842970006	6.704887844	6.791426673	6.75779885	6.938793565	6.869556091	6.894132484	6.888114259	6.91833287	6.931021464	6.891219629	7.00224386	6.9243087	6.892288634	6.875598136	6.81091097	6.812845029	6.871801989	6.820547951	6.808528325
ILMN_1652008	8.587074747	8.567047347	8.816175337	8.677835338	8.865451759	8.369928687	8.443963015	8.700305711	8.762816498	8.48652678	8.277377361	8.368836887	8.3923138	8.467887008	8.451851691	8.908165671	9.008591369	9.152473895	9.239823382	9.203964837	8.957833695	8.473794849	8.720420494	8.446253145	8.225657407	8.212833295	8.418076496	8.254690393	8.308137898	8.07080062	8.305132231	8.488512796	8.636538624	8.626617961	8.675295309	8.435768596	8.529928134	8.466263183	8.744086523	8.538292695	8.782731175	8.224303594	8.667607426	8.472773681	8.401034105	8.62727246	8.665901476	8.062088795	9.100228944
ILMN_1652015	6.856899607	6.691826242	6.800384712	6.812200497	6.806380348	6.73952158	6.803077195	6.753465975	6.810967197	6.738925108	6.757910519	6.860388027	6.874501812	6.867472993	6.750936815	6.776360909	6.754576906	6.765130669	6.791461273	6.826766966	6.757142954	6.800055118	6.751038417	6.727326201	6.849345	6.695434355	6.825781733	6.789348647	6.77465651	6.795680245	6.784749379	6.736466629	6.732338573	6.818823487	6.80201688	6.731381173	6.789682233	6.712405683	6.797354795	6.790823686	6.784839011	6.767828672	6.782862169	6.761280122	6.751011549	6.771821241	6.865618051	6.809028691	6.837020614
ILMN_1652017	6.743785381	6.862496174	6.756350685	6.804608297	6.684911235	6.677257405	6.754879013	6.754845305	6.694898375	6.657079463	6.795099236	6.802706791	6.726357517	6.811012583	6.751075669	6.704535137	6.722855346	6.705018745	6.754246718	6.803213067	6.808979008	6.749127979	6.673094794	6.815550455	6.809159508	6.753225362	6.752995386	6.747085715	6.687264327	6.697858557	6.703934782	6.718392647	6.645517185	6.689138402	6.726128907	6.735603928	6.783516496	6.778827969	6.776806149	6.725084235	6.691389057	6.721862724	6.745654407	6.701660956	6.804662748	6.7389377	6.779797099	6.712897925	6.789952212
ILMN_1652022	6.765546183	6.839201953	6.763194927	6.740902215	6.794531177	6.693465058	6.795393714	6.67931885	6.813922437	6.785255888	6.800150393	6.796879751	6.798208429	6.786229639	6.777775207	6.804794827	6.743911722	6.789017931	6.816654549	6.794657252	6.828767514	6.862849823	6.816482134	6.70265344	6.903983642	6.758267347	6.712065771	6.780968541	6.833024915	6.828975195	6.779297172	6.831361647	6.730064371	6.743306889	6.747292126	6.691122208	6.825033084	6.887403141	6.853987855	6.713226417	6.734770153	6.766864137	6.871406344	6.713386483	6.704349873	6.885759079	6.709045036	6.719036007	6.850284375
ILMN_1652023	6.762576098	6.750639959	6.743563841	6.674907094	6.839722688	6.736435891	6.840133096	6.737264486	6.798724104	6.770604383	6.830935514	6.826779768	6.776432142	6.779292114	6.79757764	6.755669783	6.872822415	6.723833547	6.818396516	6.684557788	6.788715258	6.818816388	6.71126059	6.77682516	6.764514145	6.774030635	6.750639959	6.832163215	6.792757725	6.810640812	6.757741442	6.828781505	6.790021002	6.73938398	6.781618478	6.706574373	6.818223227	6.790576668	6.783769365	6.701796033	6.764890952	6.811744075	6.739764062	6.755782229	6.721618991	6.698767501	6.804411826	6.828445987	6.679106303
ILMN_1652024	8.530851474	8.544884818	7.956177871	8.842860746	8.471800367	8.37945614	8.770266412	8.53114096	8.187208086	8.368112417	8.280921539	8.225050864	8.579251414	8.325051169	8.258721817	8.555098236	8.487656495	8.238070227	8.450916608	8.227135968	8.274241761	8.530524963	8.126326436	8.142648419	8.598323411	7.937787647	8.393516255	8.592952537	8.427675381	8.390114004	8.569021355	8.25313635	8.388456527	8.447648555	8.569349855	8.64267785	8.79229054	8.863512534	8.154152898	8.663511826	8.416444868	8.362795652	8.617642899	8.541572691	8.463136791	8.637164422	8.32249901	8.625757966	8.411462426
ILMN_1652037	6.761078541	6.697075079	6.782455405	6.817579886	6.80711048	6.785611403	6.767971884	6.808141138	6.700442982	6.686797444	6.806444377	6.827279586	6.782236141	6.594418325	6.703045363	6.81538336	6.731492746	6.760400184	6.674283438	6.731492746	6.796172092	6.722192646	6.673038298	6.769004109	6.765564895	6.648803	6.739961957	6.779759292	6.708239409	6.733497194	6.762569763	6.788801356	6.778400617	6.684408683	6.704989411	6.77753774	6.744551487	6.736264064	6.706458966	6.669793809	6.769162047	6.747485952	6.72977759	6.663941488	6.724412701	6.866557599	6.832481737	6.735004873	6.818167351
ILMN_1652056	6.888505034	6.761391409	6.692612438	6.777829089	6.753609602	6.728043998	6.734200887	6.745768507	6.795659409	6.663837583	6.707583317	6.771415822	6.689875233	6.779630188	6.728447931	6.783643665	6.698059588	6.747856454	6.726249858	6.787631024	6.729855714	6.761881533	6.757709675	6.644075655	6.776284335	6.772631629	6.736834096	6.619307042	6.719797403	6.826644544	6.764192225	6.751407255	6.720010216	6.694944805	6.803595545	6.79164774	6.757609485	6.762343038	6.78097326	6.889404418	6.729179457	6.756090358	6.725091483	6.762499651	6.813879864	6.725038626	6.73969931	6.763344613	6.712250122
ILMN_1652065	7.810909246	7.724053786	7.908597973	7.746273956	7.695068969	7.702145202	7.641420073	7.838311374	7.769408649	7.965438052	7.604969958	7.893826974	7.881264303	7.809278648	7.787572706	7.913893225	7.821368109	7.94476221	7.650019286	7.826014519	7.566660884	7.886600337	7.888496442	7.66928571	8.094857006	8.421711401	8.114014775	8.260128362	8.260128362	8.173609283	8.130563921	8.195336278	8.228914427	7.893180776	7.693263671	7.694061589	7.712541232	7.767586378	7.874296831	7.784156072	7.602256096	7.747676762	7.907152744	7.95900954	7.797926277	7.858421198	8.048513991	7.798719046	8.37945614
ILMN_1652066	6.845444758	6.839408569	6.777628025	6.890330795	6.963980723	6.770479024	6.764888724	6.806309286	6.853436655	6.7339628	6.762901459	6.787647987	6.822235257	6.798956601	6.845026531	6.836099094	6.76676001	6.761920025	6.780659447	6.794652148	6.818161055	6.851378796	6.808556653	6.879864115	6.869346192	6.77755775	6.80711048	6.852032486	6.905209421	6.784363864	6.797879101	6.848625103	6.705695005	6.776062011	7.042738927	6.951243228	6.882972976	6.952273592	6.870482674	6.787807712	6.815701114	6.742260091	6.833923639	6.798018841	6.781695652	6.818951406	6.792432827	6.83222296	6.718910677
ILMN_1652072	6.993922364	6.968249386	6.940927406	7.209065281	6.94956678	6.9099761	7.014005362	7.017131952	7.14219947	7.063380881	7.051938766	7.149218887	7.031631864	6.864692859	6.873472713	6.692062689	6.866522116	6.719293283	6.912045844	6.808979008	6.8280149	6.978315647	6.78784097	7.064446221	7.171782529	7.159206585	6.95847444	7.058239822	7.068087691	7.195351994	6.975827096	7.072227437	7.092593945	6.959504402	7.023451045	6.964996661	6.999047746	7.011208906	7.043404601	6.927846016	7.018620565	7.10635266	7.091531653	7.055140196	6.932927373	7.028139906	6.860125527	6.884518396	6.763460728
ILMN_1652073	12.27529994	12.30153549	12.22039622	12.2185727	11.86226713	12.78515553	11.63962994	11.96104755	12.48467306	11.97997392	12.92694917	12.84696111	11.72747293	11.99644891	12.53784347	12.07121575	12.27307401	12.10258902	11.91567685	12.02227585	12.83428344	12.28682777	12.29908978	12.94704596	12.6424905	12.61003496	12.81658141	12.39637035	12.31450959	12.90950702	12.63092407	12.50845607	12.85276083	12.22761994	11.73875019	12.20722765	12.21136611	12.17640222	12.54847667	11.7292403	12.11122538	12.77615974	11.61329771	12.24953794	12.67376572	12.06908813	12.49810914	13.12295184	12.07538007
ILMN_1652079	6.648296025	6.647626883	6.704377176	6.747422844	6.704746587	6.638109166	6.675903985	6.742935109	6.788017297	6.718965031	6.75653344	6.63529775	6.696490196	6.706348345	6.745973398	6.769581321	6.750761441	6.680685264	6.704212348	6.748394064	6.688243227	6.690458561	6.785272811	6.722094049	6.665408032	6.759570261	6.719862377	6.734023089	6.774541629	6.761150036	6.729407782	6.715722771	6.671496655	6.73074707	6.771239623	6.72525461	6.731081514	6.712469158	6.759073449	6.720667333	6.666072998	6.688016257	6.70113351	6.70056014	6.732231324	6.658585129	6.790823686	6.738053711	6.733247023
ILMN_1652081	6.799551872	6.869933885	6.797374274	6.70715635	6.776081752	6.877119912	6.813897621	6.739046312	6.740722767	6.79575085	6.711185823	6.806694047	6.793442804	6.825313694	6.796989722	6.812901388	6.760263551	6.786668942	6.798501464	6.808024372	6.880241633	6.854822691	6.759253827	6.769049644	6.777879291	6.701209071	6.773363226	6.752339947	6.788017297	6.740708914	6.756466169	6.84205141	6.768086215	6.767240332	6.705684618	6.811481492	6.826957025	6.908669467	6.805984653	6.773426333	6.809824874	6.753001189	6.807146202	6.778363637	6.687835759	6.85416812	6.834802378	6.81675454	6.790283146
ILMN_1652082	8.812240012	8.761773117	9.136724558	8.687986446	8.62636473	8.687986446	8.731048739	8.746027582	8.670846129	8.88979616	8.52643754	8.734384949	8.875845185	8.89159114	8.835714066	8.632533178	8.394463495	8.684596671	8.531932903	8.541855416	8.390403458	8.621002584	8.664360365	8.425597842	8.08869581	8.398419903	8.277081	8.255706687	8.212005689	8.180764927	8.093368943	8.088971145	8.08917543	9.132311848	8.970701604	8.641047437	8.754449347	8.737876666	8.781889436	9.004722006	8.749553434	8.567370972	9.081862841	8.815519137	8.734639946	8.953314137	9.2269308	8.761426755	8.966979383
ILMN_1652085	9.663908516	9.627549422	9.38744617	9.811585333	9.935689069	9.29092547	9.94162778	9.732773912	9.53760827	9.874882691	9.764351704	9.618589872	10.10886961	9.846523266	10.25721039	10.09987281	9.917230622	10.30215603	10.39800381	10.50129545	9.940993388	9.543208357	9.633349657	9.356428081	9.518935932	9.355528727	9.726002524	9.326559618	9.815377102	9.59440487	9.591403107	9.625772784	9.608578634	9.485395338	9.871564165	9.966369089	9.712765229	9.770215611	9.554443274	9.655970145	9.797968687	9.568967263	10.02440783	9.951311336	9.786885513	9.923194108	9.982848753	9.590343832	9.774213397
ILMN_1652088	6.786513979	6.747958869	6.730726794	6.759690998	6.826122413	6.830420122	6.726930383	6.760134	6.66663219	6.719582778	6.808115742	6.687363382	6.816348694	6.768881999	6.756614872	6.78047115	6.752308589	6.763699964	6.614654363	6.764003881	6.72061785	6.758326232	6.785527923	6.733048139	6.757095984	6.746267293	6.719619571	6.74993773	6.7519736	6.735203828	6.79054919	6.765329107	6.744597572	6.734763803	6.798158356	6.801468441	6.751590452	6.711820869	6.72608174	6.748331058	6.797538972	6.718070137	6.868801732	6.803842015	6.780909929	6.872777207	6.781034427	6.796761187	6.740768457
ILMN_1652098	6.761437607	6.808067165	6.768601513	6.750184198	6.69806914	6.734037022	6.793612183	6.737509794	6.909159965	6.796036609	6.700608998	6.870992473	6.758638638	6.786891232	6.796257106	6.728037199	6.818370813	6.797222189	6.652995333	6.804210487	6.790425491	6.771174817	6.761492225	6.862798415	6.745473714	6.76132471	6.762788689	6.735517066	6.848306185	6.75355059	6.859780568	6.735080375	6.725735853	6.747362967	6.767648125	6.734814229	6.825321051	6.806206669	6.734860246	6.763895623	6.757331284	6.758511397	6.779201203	6.749421121	6.819512733	6.785771065	6.74640315	6.791393001	6.916551658
ILMN_1652104	6.785500389	6.767971884	6.790305186	6.700684453	6.686886012	6.808928688	6.81062431	6.680206297	6.729610583	6.693691877	6.815517086	6.812782037	6.765408599	6.747317265	6.895007523	6.754346189	6.708553886	6.707060951	6.800901639	6.804723131	6.713508955	6.843154467	6.709174242	6.783534799	6.739342001	6.702138861	6.981220116	6.787796724	6.659560124	6.759189895	6.752086159	6.695084548	6.710886207	6.826140564	6.731731838	6.673944222	6.753401264	6.821924203	6.797952207	6.728282783	6.723259861	6.709198455	6.761441852	6.768675604	6.805076781	6.699945964	6.766055273	6.680062435	6.77019263
ILMN_1652110	6.732897095	6.70563318	6.684424019	6.793264331	6.779044056	6.828250975	6.675618864	6.814510316	6.768324221	6.809015342	6.769721598	6.734648902	6.746408601	6.901106681	6.808579769	6.833822977	6.796047765	6.787312893	6.826392509	6.737290808	6.781574576	6.856230856	6.780786956	6.779679447	6.960783412	6.768708019	6.79532258	6.81804876	6.771106212	6.778531888	6.736646811	6.694231609	6.827378855	6.745064796	6.72092389	6.812975973	6.686240962	6.715491169	6.850840776	6.707431089	6.725826195	6.616473822	6.746903318	6.783695605	6.858098871	6.790680932	6.738445329	6.764514145	6.74347957
ILMN_1652113	6.804552946	6.841738597	6.8281423	6.91850249	6.901406653	6.931388491	6.868951024	6.881409403	6.894051018	6.812825788	6.821291856	6.812118138	6.831324854	6.798381958	6.925668456	6.767205434	6.784431622	6.762916132	6.841590755	6.786128816	6.837104376	6.800543916	6.868565004	6.748690955	6.85902784	6.76175859	6.803595545	6.768461075	6.807840233	6.859780568	6.815445172	6.948540876	6.836201568	6.853610632	6.824956004	6.809230138	6.911689273	6.742776068	6.879142125	6.992846067	6.96314237	6.89192941	6.798184687	6.908486067	6.773381099	6.756311133	6.858649837	6.847159181	6.930040111
ILMN_1652123	11.73119785	11.5382434	11.37641769	11.92453176	12.29361518	11.70011305	11.67120114	11.65945795	11.76866192	11.60396742	12.01566764	11.53258953	11.37091916	11.51860863	11.57816349	11.44847391	11.81501455	11.55099558	11.69848195	11.43739482	11.82486912	11.1281023	11.26189589	11.39248139	11.52035523	10.90666304	11.14010802	11.14922607	11.2689688	11.68276542	11.1590266	11.18032793	11.22376931	11.70484951	11.49452237	11.97767074	11.66100839	11.76648526	11.71196223	11.22990269	11.64978566	11.67584309	11.45103581	11.76413961	11.53111895	11.56242125	11.39599273	11.63600145	11.59308066
ILMN_1652128	9.977182263	10.01407719	9.940993388	9.970734317	10.38410392	9.861929168	10.07666077	9.935071532	9.986001224	9.805657867	9.830308852	9.844864886	10.00022706	9.873691414	9.597314587	10.17889016	9.848765442	10.1301943	9.936368529	9.763701327	9.794945139	10.29061897	9.986528299	9.791502194	10.57776734	10.39262994	10.75124701	10.59532317	10.57685312	10.45089368	10.44202391	10.54506994	10.69395303	9.913721778	10.01704576	9.893326277	10.06000372	10.1699399	10.11175981	10.02186027	9.949653647	9.655970145	10.04439125	9.939128885	9.631650863	9.995987219	9.636128348	9.995987219	9.960801985
ILMN_1652132	6.690497263	6.777229392	6.733546861	6.838861548	6.664980276	6.717775451	6.764361135	6.833153269	6.757883095	6.868118278	6.760656498	6.659147926	6.761536293	6.76520616	6.78997362	6.75079646	6.770929092	6.814846752	6.837255026	6.817848096	6.852120728	6.81195172	6.743841443	6.787967436	6.75217796	6.719195844	6.727193802	6.719681086	6.808103023	6.796611583	6.831055277	6.860332193	6.785182998	6.766366733	6.75089937	6.839272886	6.722724625	6.754217871	6.855271477	6.750430438	6.803384769	6.76576422	6.762663082	6.702374978	6.752459448	6.716239245	6.760984703	6.810814634	6.771838376
ILMN_1652137	6.759336756	6.805861359	6.747642983	6.756935035	6.81338448	6.705645239	6.728518129	6.805931875	6.773729676	6.720143491	6.787291257	6.811781328	6.771338017	6.730595477	6.788307053	6.770234709	6.76576422	6.658129539	6.700853725	6.764392556	6.743324712	6.746726149	6.821607678	6.737674575	6.774152423	6.763216681	6.747031218	6.761788807	6.738689526	6.786269792	6.763873877	6.831069992	6.742346391	6.804627237	6.745064796	6.763873877	6.733820616	6.681617632	6.728918104	6.766371257	6.737054273	6.747096596	6.726154728	6.763199603	6.789120423	6.842342116	6.727343816	6.729343215	6.646035201
ILMN_1652144	6.940027822	6.906982772	6.910641875	6.93974928	6.772036939	6.808502914	6.964824159	6.89253362	6.926575414	6.88003972	6.810185084	6.776468859	6.889475778	6.798018841	6.872600705	6.937358664	6.899400305	6.792907643	6.898999679	6.83298598	6.972363681	7.01665427	6.769120282	6.969934145	6.844376881	6.846678632	6.853436655	6.792186741	6.920893674	6.858587119	6.863296559	6.802539702	6.874644138	6.938216171	6.928374668	6.816942517	6.875391299	6.907682563	6.960116773	6.776864262	6.949329655	7.021715185	6.870277716	6.87261398	6.890096315	6.951145877	6.825474069	6.867845833	6.81017851
ILMN_1652147	6.791045191	6.758585369	6.919807599	6.736963853	6.810477548	6.845249821	6.802150487	6.785089904	6.846573972	6.844250027	6.784726875	6.930270294	6.842251747	6.833923639	6.789358933	6.817245329	6.731683581	6.914911653	6.861901754	6.915998458	6.847786303	6.88511216	6.81267521	6.798845136	6.931988387	7.077666736	6.906146252	6.930597511	6.974681245	6.875290904	6.994725531	6.965587041	7.029656581	6.884624983	6.842564709	6.788973168	6.808702138	6.865961402	6.757810506	6.722698474	6.877717343	6.87168949	6.886509434	6.775832034	6.846543183	6.791483401	6.874972949	6.749368872	6.827079525
ILMN_1652151	6.850588386	6.807828453	6.758879537	6.775310362	6.791608341	6.802597009	6.688761052	6.845100917	6.746652385	6.807582257	6.771573761	6.695836009	6.795154011	6.728614295	6.850921675	6.770406654	6.799242844	6.810749201	6.796391102	6.866399069	6.718652106	6.769887624	6.697130409	6.780129036	6.835837687	6.742170055	6.811039504	6.803829901	6.784983297	6.794376213	6.670061059	6.732771474	6.761492225	6.803144308	6.763806773	6.863512643	6.766442993	6.70800313	6.796767161	6.880937183	6.703274548	6.824562566	6.883338277	6.793689066	6.78322439	6.748148229	6.712285853	6.816734158	6.83298598
ILMN_1652155	6.811224317	6.777482916	6.991907207	6.749127979	6.863707487	6.785240255	6.908614706	6.851003373	6.888593628	6.870571041	6.87955912	6.855972731	6.9243087	6.852521132	6.813766375	6.873251668	6.787949639	6.873038114	6.985545205	6.858935289	6.88142312	6.855722321	6.852652726	6.872404465	6.770517014	6.844517969	6.803188355	6.883843733	6.867129128	6.876715019	7.009046597	6.856313772	6.905415648	6.808319672	6.872229926	6.782980886	6.812633857	6.791773532	6.79117813	6.860250003	6.784910316	6.731139689	6.893750851	6.792576317	6.87030337	6.932156699	6.903621727	6.833773833	6.847470973
ILMN_1652160	6.928211134	6.839383346	6.928733067	7.062435284	6.974797244	7.017721068	6.868905373	6.881541499	6.950453187	6.962884674	7.143453305	7.03455009	6.936810025	6.935223448	6.832629539	6.894347442	6.854017676	6.965223518	6.909890806	6.929967491	7.019872309	6.884750841	6.919230891	7.104637261	6.93238792	6.787483931	6.941048689	6.901632427	6.934621718	7.081870746	6.883646883	6.711121662	6.759329494	6.954095229	6.865727916	6.963587684	6.972288859	6.728883327	6.914303404	6.872527496	6.945002601	6.969934145	6.850929367	6.945124041	6.998288853	6.887206507	6.816493035	6.927741909	6.963587684
ILMN_1652161	7.002298992	7.003383204	7.066773256	6.94679295	6.956195545	7.006463097	7.069250515	6.957531149	7.048362804	6.947807869	7.050643785	7.021949721	7.070729446	7.133951538	7.205444965	6.953779286	7.033633582	7.117008456	7.092362118	7.065989993	7.001498058	7.105943784	7.018337947	7.034942216	7.029131073	7.148595908	7.130194501	7.001692424	7.13405437	6.994313358	7.039177611	7.099287495	7.1043327	7.014912078	7.049895117	7.044202572	6.978073147	6.991538628	7.107612343	7.126679053	7.009022595	6.965853639	7.14537349	7.077250926	7.088445505	7.039574238	7.118018345	7.019391302	7.041418231
ILMN_1652163	8.205752838	8.589351597	8.157211491	8.252023592	8.179397303	8.59688636	8.268264634	8.370740336	8.532832794	8.126326436	8.455933647	8.547783091	8.147222444	8.209208105	8.340100712	8.118898751	8.378923054	8.067612842	8.231514224	8.201197815	8.450037987	8.648942795	8.277377361	8.489809363	8.371053129	8.406074561	7.913233781	8.580125856	8.477577267	8.554494884	8.403000793	8.349335228	8.311729079	8.417041102	8.386254606	8.422193541	8.356050043	8.455666901	8.399603547	8.279625289	8.347110803	8.48103076	8.307910602	8.376395509	8.480470497	8.326358801	8.13946728	8.377501209	7.957817043
ILMN_1652164	6.864989452	6.915606553	6.861262913	6.857712748	6.924283882	6.954840874	6.747280618	6.846121687	6.804825712	6.868386528	7.023643579	6.92483276	6.90316805	6.841657379	6.868352603	6.802478031	6.865938434	6.878146431	6.932046289	6.830011787	6.937358664	6.940713451	7.127771508	7.05677426	7.145087922	7.147234286	7.020722386	6.920676107	6.943726858	7.111617283	6.962477542	6.905209421	6.948785336	6.923789533	6.907916719	6.890722789	6.909832736	6.851022165	6.880983288	6.807541368	6.846871911	6.854276414	6.86530704	6.866647232	6.892761354	6.892223461	6.835306064	6.819838686	6.86266466
ILMN_1652166	6.815861399	6.737382725	6.822523148	6.783969165	6.75808283	6.729296997	6.737468052	6.744337622	6.750684883	6.802413416	6.751555175	6.673512456	6.776438191	6.769427719	6.835883822	6.729958262	6.812413704	6.748292367	6.682660499	6.787658479	6.804879989	6.743097679	6.838457593	6.725248684	6.77750963	6.810153309	6.786359135	6.782242452	6.823665415	6.767616821	6.672119563	6.816983222	6.835739956	6.753769801	6.793727316	6.815539718	6.818802581	6.716177845	6.850342883	6.790712255	6.740842913	6.818958274	6.77316548	6.814770623	6.901566063	6.768162838	6.797604493	6.806225081	6.811554816
ILMN_1652170	6.903916536	6.97848259	7.036376676	7.049154959	7.02619757	6.966571227	7.091212498	6.888549028	7.037226348	6.795527221	7.081545395	6.942521681	7.009591941	6.900053357	7.018570648	6.950889328	6.959981673	6.837112806	7.062354529	6.868001146	7.049547788	7.094712341	7.07856483	6.935922782	6.986902069	6.920415426	7.389539008	7.00093734	7.055425823	7.027283886	7.16461794	6.854154927	7.058239822	7.090345996	6.830749809	6.991674014	6.959400776	6.99837566	7.00029447	7.112173191	6.96393647	6.858098871	6.934810405	7.117089712	6.968004654	6.951552794	7.049895117	6.971429639	6.915730988
ILMN_1652171	6.910287026	6.881680403	7.037165763	7.050322795	6.861273889	6.865808526	6.896121381	6.901157698	6.916625324	6.930320126	6.830756764	7.000483493	6.807336053	6.746037868	6.724093605	6.80772404	6.810962633	6.915730988	6.912130781	6.767670264	6.839132856	6.853947086	6.755155832	6.791283559	6.854872431	6.762690806	6.743262634	6.942312895	6.974797244	6.707483563	6.914499299	6.868308298	6.729618262	7.011743892	6.911537811	6.880356031	6.860410411	6.825607269	6.934771183	6.896090161	6.939431985	6.983759297	6.883956275	6.934266269	6.961392992	6.807378028	6.81526556	6.873817494	6.917094992
ILMN_1652175	6.739156588	6.730064371	6.728275865	6.761275365	6.73364977	6.882178455	6.77139829	6.763478302	6.742431028	6.773659119	6.729246596	6.881667322	6.737692894	6.712285853	6.7774666	6.618797887	6.734358379	6.668383337	6.719195844	6.748080481	6.80057902	6.79802436	6.846863274	6.792952662	6.766571694	6.821827701	6.754437777	6.773475109	6.797724855	6.860013468	6.764438088	6.766425873	6.779297172	6.777031238	6.798323927	6.74533086	6.791780225	6.75322013	6.756175479	6.739103254	6.770875253	6.794751547	6.830950786	6.76037736	6.722070407	6.772641004	6.838020637	6.794847445	6.734406834
ILMN_1652178	6.703597655	6.915956143	6.92612861	6.746715125	6.708321817	6.81894551	6.8333468	6.89619564	6.803732009	6.760519952	6.783418859	6.783080244	6.784215711	6.742769854	6.717253735	6.783096588	6.751381777	7.03190352	6.733676533	6.770820017	6.746694402	6.807922477	6.79757764	6.902299719	6.816223516	6.741530664	6.744301159	6.769508126	6.781416883	6.916299511	6.743383467	6.846412479	6.750438388	6.757356205	6.801376266	6.765441615	6.851003373	6.805628699	6.801345289	6.785329055	6.801159811	6.677495875	6.840165539	6.818978561	6.864834498	6.704657989	6.817064352	6.74842966	6.655192254
ILMN_1652181	6.773059053	6.835701096	6.759399292	6.825953327	6.803368356	6.692225362	6.744574263	6.679454768	6.857755711	6.776784868	6.777693994	6.817454666	6.71196527	6.718606861	6.742234384	6.699729865	6.801379076	6.729607618	6.698662455	6.807810937	6.756920231	6.785856553	6.753523028	6.733309075	6.729929752	6.805298178	6.7530543	6.818837894	6.837104376	6.734174272	6.788534033	6.702489372	6.859242	6.78002887	6.781536316	6.760029959	6.765583109	6.64816082	6.694898375	6.739467518	6.776654359	6.77565839	6.848541598	6.728786627	6.853142148	6.778436867	6.745230096	6.737029515	6.872527496
ILMN_1652185	7.94191068	8.116088296	8.391586044	7.945417586	7.718863979	7.912008182	8.032255633	7.976693012	8.267977445	8.306587366	8.185497072	8.151642802	8.339873618	8.339039925	8.479630204	7.668295135	7.767586378	7.762715581	7.613247588	7.643560466	7.629097357	7.655398344	7.581246454	7.594081138	7.49519995	7.703555857	7.317620323	7.511996585	7.570475305	7.428079577	7.370161907	7.245103494	7.303621794	8.122348737	7.998551254	7.993323529	8.076075729	8.049909457	8.117632025	8.17600327	8.114535637	8.014301395	8.196352123	8.201932816	8.092530577	8.454289214	8.30862257	8.303990375	8.111638053
ILMN_1652188	6.991116286	6.772435563	6.836074366	6.864051065	6.766192414	6.817108197	6.859160263	6.760678219	6.759500175	6.829896356	6.744450971	6.710287103	6.812325808	6.786088994	6.738683456	6.70355949	6.80838269	6.693240166	6.877321148	6.818111112	6.793438008	6.701832821	6.760478163	6.752865173	6.79127271	6.730218732	6.754302918	6.766204719	6.753796197	6.775449695	6.781962849	6.813135328	6.731710253	6.838371739	6.898182147	6.815233601	6.83176271	6.811902548	6.861242362	6.794703171	6.798393672	6.720867265	6.86068953	6.741707684	6.809484883	6.73357382	6.825941209	6.847786303	6.767383017
ILMN_1652196	6.740773832	6.741610987	6.731507045	6.805436385	6.676745371	6.721703948	6.741739739	6.794618763	6.661252742	6.773548817	6.689716679	6.743905317	6.742656866	6.832442215	6.651734687	6.717953431	6.700476111	6.825730794	6.722927463	6.759796762	6.705421731	6.724822187	6.711947694	6.73111892	6.737835449	6.876703081	6.758309357	6.814896385	6.762094963	6.759555585	6.69660794	6.786269792	6.672542469	6.746676473	6.768461075	6.781695652	6.678859837	6.704501514	6.748198396	6.691657903	6.71451256	6.75343484	6.719444319	6.757821708	6.682819645	6.69558128	6.715242691	6.792836663	6.816534011
ILMN_1652198	6.871678419	6.825133126	6.840369283	6.830057786	6.876837812	6.875214565	6.79904375	6.840576588	6.778400617	6.803345391	6.750992317	6.851650664	6.774707501	6.895056164	6.680588506	6.804723131	6.836166258	6.73938398	6.795054962	6.778619154	6.764142944	6.742726052	6.778892688	6.747461183	6.828795245	6.789945945	6.763726677	6.800401729	6.799116158	6.804107014	6.740328129	6.777045811	6.767495429	6.91833287	6.811744075	6.891962907	6.793986713	6.810406392	6.858587119	6.795339943	6.846498277	6.814996116	6.824074363	6.917195296	6.843601513	6.915015743	6.817547503	6.835746891	6.791393001
ILMN_1652199	6.725607388	6.805782734	6.852149349	6.861774171	6.914798217	6.834731823	6.852169807	6.881490714	6.85966672	6.820887743	6.874165108	6.929399965	6.862745999	6.888833206	6.83214119	6.826906227	6.847421444	6.936190067	6.898024795	6.809086466	6.871457305	6.865398531	6.845291321	6.877476462	6.765703928	6.805051572	7.21296594	6.858340293	6.870911582	6.983131443	6.761816878	6.754341088	6.787979049	6.82624814	6.853429155	6.875956687	6.832395079	6.822789971	6.800130995	6.835199178	6.77552398	6.860816803	6.863409785	6.836839539	6.943448207	6.908461383	6.860134921	6.944618743	6.82297463
ILMN_1652205	6.716407339	6.76829942	6.816597772	6.744022257	6.690657825	6.734814229	6.775601191	6.78241523	6.866287453	6.821469306	6.679160145	6.688471857	6.836403609	6.80623029	6.851571665	6.767320539	6.767164306	6.780373052	6.735391987	6.738149808	6.765338885	6.749822196	6.777494257	6.815666973	6.792234495	6.778645916	6.788625247	6.747047612	6.730928421	6.727494297	6.746107488	6.822523148	6.766425873	6.808007673	6.901277727	6.740485431	6.778204673	6.808611029	6.829453449	6.802168519	6.742533601	6.806427203	6.725136428	6.807634473	6.778974994	6.78443756	6.780767123	6.752265241	6.775502198
ILMN_1652206	6.690078144	6.734229794	6.778020982	6.773027192	6.71644316	6.730112879	6.732188499	6.735872817	6.686886012	6.677795785	6.745896322	6.762690806	6.719458566	6.679023464	6.738255013	6.659439705	6.775437658	6.772994605	6.713663726	6.705735237	6.748080481	6.765897808	6.742210957	6.79757764	6.7213975	6.709097144	6.748381679	6.660969722	6.730076646	6.668652654	6.717430744	6.595645659	6.726998856	6.704657989	6.799830653	6.812628071	6.746397734	6.80260914	6.718645015	6.741739739	6.710714946	6.707535631	6.733400279	6.744284692	6.733349628	6.743870401	6.741013058	6.770345299	6.753131952
ILMN_1652207	13.54707061	13.59254385	13.71569047	13.55805291	13.39432687	13.4290054	13.85448559	13.70327186	13.54234736	13.74668308	13.4813732	13.74051798	13.75362659	13.65065827	13.57377871	13.73332964	13.75913628	13.77703548	13.87314372	13.65065827	13.33225945	13.65065827	13.77131487	13.59710598	13.78958629	13.93340935	13.74668308	14.15373707	13.94531317	13.88467866	13.995361	14.01627568	13.94531317	13.74051798	13.61994017	13.57849203	13.63633792	13.58326592	13.52755908	13.61401113	13.76539197	13.50478323	13.63098689	13.61994017	13.62535116	13.66274421	13.50478323	13.36186196	13.78958629
ILMN_1652209	6.862745999	6.900638125	6.99525652	6.747907849	6.969492142	7.121232491	6.64683122	6.918757268	6.892205427	6.89487282	7.05351706	7.099939021	6.846990921	6.954811843	6.89660956	6.870255403	6.892304382	6.841934328	6.878342871	6.778688206	7.022580285	6.778608087	6.886628645	7.060955647	6.783930875	6.778259889	6.94433273	6.824001382	6.850142404	6.946002837	6.837591323	6.711162005	6.928733067	6.877851647	6.858792453	6.892055994	6.87131492	6.874633591	6.894281314	6.806133247	6.925493122	7.159806968	6.788839468	6.901632427	6.856527431	6.899670244	6.859038541	7.059811965	6.782350936
ILMN_1652215	7.500557487	7.643364716	7.765010921	7.401782277	7.144623821	7.710565946	7.145929834	7.375818782	7.524591368	7.551239503	7.817516379	7.626767161	7.251400675	7.461848822	7.659765313	7.568242065	7.583410261	7.584570391	7.39191112	7.631644618	7.830089723	7.465063054	7.615131349	8.002284748	7.463629799	8.024571425	7.826014519	7.634634204	7.590370562	7.696718779	7.590180356	7.761494484	7.908155711	7.422514103	7.326191015	7.447717743	7.471555781	7.345046999	7.67398251	7.540080257	7.592544327	7.695068969	7.289314636	7.518464947	7.637164941	7.507827468	7.863402183	7.904140051	7.650800292
ILMN_1652218	6.816038457	6.743809733	6.702404143	6.756589667	6.747902826	6.722918909	6.763991496	6.711767814	6.780104532	6.760661334	6.771869379	6.852218329	6.732611306	6.790788348	6.80353292	6.705724865	6.747466883	6.806286727	6.716295246	6.778586256	6.775675359	6.822674189	6.720225628	6.850895313	6.83362619	6.730645748	6.807994596	6.72977759	6.728409004	6.847450902	6.720955578	6.773839916	6.782279867	6.77402032	6.699467825	6.742468201	6.76063885	6.758732639	6.796247582	6.804926275	6.684707269	6.77515341	6.782921354	6.742100453	6.877053721	6.835487846	6.751369392	6.750626421	6.789299214
ILMN_1652219	6.862083996	6.858954477	6.651282979	6.849327354	6.833713264	6.834502995	6.780745183	6.75050247	6.805425479	6.774822099	6.793074951	6.694196437	6.80457474	6.782663669	6.717799815	6.794320799	6.865554752	6.736646811	6.771573761	6.849558059	6.78659572	6.677622048	6.683155987	6.827741463	6.788400839	6.781671915	6.799743405	6.729521674	6.686551478	6.758400362	6.837517618	6.865293932	6.785100337	6.766595767	6.790294223	6.709774698	6.828215686	6.81279843	6.802419129	6.813532283	6.756378057	6.811107621	6.744009606	6.75895068	6.758267347	6.628915503	6.785661308	6.878272392	6.936314489
ILMN_1652223	7.367191863	7.357760846	7.21737852	7.502568319	7.406239095	7.373035365	7.287071377	7.324362226	7.409536473	7.600445503	7.582711735	7.719527117	7.921546117	7.819513962	7.709295737	7.711985651	7.937787647	7.646074416	7.807232269	7.509805388	7.869951774	7.859679713	7.739044657	7.754287447	7.738015165	7.574438805	7.268424607	7.573027743	7.413518791	7.674181078	7.483705866	7.561169495	7.327289257	7.503367702	7.381468556	7.505815402	7.457710249	7.395764493	7.400025516	7.241971242	7.383593701	7.377370293	7.363651064	7.466387895	7.442456534	7.48245042	7.440591984	7.492467622	7.27408332
ILMN_1652230	14.73888539	14.68410344	14.79827988	14.4824238	13.61994017	14.51809254	14.24350194	14.38372135	14.57954175	14.59785118	14.51064048	14.54408746	14.36023008	14.51809254	14.60759782	14.68410344	14.40910322	14.51064048	14.47234246	14.57954175	14.57211881	14.68410344	14.81441609	14.69300816	14.49118076	14.81441609	14.438717	14.54408746	14.49118076	14.51809254	14.53412558	14.61672047	14.60759782	14.4824238	14.43071546	14.44657173	14.58842566	14.64180432	14.39370856	14.69300816	14.57954175	14.57211881	14.46253163	14.55435646	14.55435646	14.63170237	14.51809254	14.60759782	14.60759782
ILMN_1652236	6.76467674	6.761270702	6.722774548	6.730620593	6.707060951	6.688613657	6.818972283	6.748211872	6.806598286	6.790530574	6.77647947	6.804976963	6.728156301	6.793658884	6.619129663	6.770997716	6.752522199	6.776842458	6.788266299	6.804976963	6.770604383	6.761998028	6.74259183	6.84276336	6.7053455	6.730137903	6.754139242	6.723612034	6.725212675	6.690383887	6.762390716	6.771678961	6.730212084	6.697221686	6.748394064	6.741662189	6.701896088	6.739887895	6.744108895	6.718123246	6.752383298	6.82374423	6.797060885	6.779055632	6.706525689	6.668886531	6.791716199	6.758027699	6.79012953
ILMN_1652237	9.909287128	9.908147051	9.79096221	9.681329591	9.746234913	9.792771106	9.848192943	9.882385264	10.04070586	9.752566847	9.637739884	9.728455441	9.384917163	9.312336962	9.591944179	8.956185786	8.860399497	8.968281317	9.417192005	9.257776572	9.257425576	8.903724194	9.123333467	8.875517786	9.2269308	8.963459219	8.561675216	8.751236058	8.88979616	8.810927211	8.818314796	8.814858971	8.773518941	9.964848743	9.908767027	9.846523266	9.902260718	9.721626138	9.987036576	9.836127511	9.967937099	9.807274159	9.740463691	9.587611832	9.95359172	9.689159737	9.391769417	9.193824963	9.224159262
ILMN_1652242	6.698568701	6.838380917	6.827617554	6.883474377	6.842204925	6.886337745	6.979285978	6.964107748	6.932411856	6.858943786	6.891946004	6.913894667	6.876382955	6.878590893	6.985636649	6.968523146	6.870179687	6.893844349	7.011676085	6.890752994	6.879572385	6.938765446	6.930291767	6.905021024	6.911106065	6.827482003	6.863491689	6.892579064	6.867649526	6.860364632	6.891642196	6.953867802	6.869923219	6.936788606	6.865123239	6.803968827	6.958553894	6.848306185	6.856201132	6.797138075	6.890613025	6.828842207	6.916213615	6.888221304	6.956427303	6.849871059	6.803963025	6.907308461	6.799925115
ILMN_1652243	6.726330333	6.80362642	6.836809617	6.767761687	6.904510274	6.746797047	6.720955578	6.782707317	6.805821889	6.740277865	6.782958671	6.790184617	6.767993508	6.754139242	6.752283951	6.680448952	6.771869379	6.740956731	6.814160988	6.725395398	6.706555332	6.852718786	6.782088412	6.750146408	6.818997614	6.752725148	6.820489878	6.850748418	6.75704268	6.760729592	6.912607582	6.792793102	6.764519674	6.752001956	6.778307137	6.738925108	6.799718556	6.797714608	6.750252826	6.83813717	6.819934141	6.749832313	6.760719709	6.715731629	6.723393947	6.861120626	6.710425663	6.701568444	6.81556923
ILMN_1652244	8.077707288	8.071969985	7.902768872	8.170205858	8.020071852	7.979376529	8.017568307	7.978929979	8.107353867	8.088408879	7.809063162	7.731275957	7.868514908	7.783937167	7.803062868	7.522660696	7.597397286	7.549887514	7.943299864	7.884124683	7.817516379	8.414871141	8.446554733	8.382496419	8.813202892	8.874906564	8.633435336	8.850496084	8.944066369	8.742126601	8.692758813	8.697530091	8.851616704	7.977511245	7.933511057	8.063809948	8.13796063	8.07559058	8.068567486	7.934141571	7.839502537	7.939880207	7.820722378	7.97030615	7.848764194	7.936579486	7.935397729	8.026582884	7.880833539
ILMN_1652246	8.157980378	8.189444616	8.417254978	8.077707288	8.044801189	8.068834392	8.45508386	8.217414246	8.175503941	8.524119845	8.081232638	8.283058987	8.461731154	8.546176142	8.348452175	8.183784011	8.027490271	8.186241168	8.25313635	8.303517667	7.894317223	8.105833414	8.180764927	7.992557983	8.118592021	8.344087405	7.947931533	8.292927734	8.311993122	7.96802162	8.374814218	8.321331574	7.851387841	8.158999158	8.295354938	8.095882581	8.169949251	8.109084315	7.960396244	8.573453139	8.218522935	8.150103927	8.718810981	8.32001164	8.547518606	8.99403216	8.982357252	8.537483599	8.914296205
ILMN_1652248	6.707535631	6.782121654	6.702181987	6.733123423	6.840990331	6.757487889	6.781132278	6.766853493	6.73800525	6.752228543	6.779116968	6.807075787	6.770913697	6.821647593	6.773739468	6.727262401	6.738237166	6.732857456	6.718186129	6.797702522	6.821706736	6.77552398	6.787271035	6.81019739	6.693475578	6.759641731	6.726001934	6.792448547	6.747259914	6.782193613	6.726969961	6.710668662	6.779759292	6.753665393	6.74916024	6.811833774	6.811932878	6.778974994	6.765211991	6.850969083	6.822890635	6.729549061	6.765534803	6.713638916	6.789493046	6.774285126	6.822802912	6.771742907	6.790696275
ILMN_1652249	6.898167164	6.806082744	6.744870772	6.825075724	6.899918407	6.80899194	6.81264548	6.871379588	6.800513791	6.730295057	6.812025637	6.86192481	6.917134917	6.826384479	6.775334795	6.802896842	6.921104249	6.820019363	6.742151567	6.780915723	6.781098772	6.74197501	6.773724778	6.762513391	6.769152044	6.748987934	6.88226342	6.753683151	6.718904028	6.8458449	6.801003341	6.769565834	6.827596647	6.835602658	6.886001521	6.879245353	6.761222071	6.744485397	6.784084864	6.785351713	6.830928845	6.887689158	6.806673613	6.822954167	6.906643647	6.797754298	6.651003109	6.82882698	6.810716278
ILMN_1652254	6.848651116	6.759037287	6.823709033	6.776880636	6.767575719	6.831309805	6.760649271	6.743669739	6.822361527	6.84331563	6.73061419	6.709904912	6.843262354	6.800953819	6.818004864	6.775344621	6.775132778	6.900517097	6.747654721	6.651413154	6.742065131	6.837585349	6.752498722	6.835487846	6.790011483	6.815213796	6.912296447	6.869264465	6.871444966	6.816747455	6.725114128	6.784157601	6.732462163	6.754302918	6.764625814	6.836831597	6.818597525	6.849996686	6.734167195	6.808686026	6.780989613	6.842620495	6.841211575	6.798162322	6.745136602	6.768821878	6.827331575	6.77935616	6.8100904
ILMN_1652259	6.677313865	6.732776382	6.731570313	6.742569514	6.645801519	6.670247848	6.65806017	6.709382445	6.772819009	6.798695054	6.796970657	6.673659261	6.730685672	6.765546183	6.697594934	6.722357565	6.71657678	6.706049161	6.790680932	6.645008368	6.880782992	6.596030403	6.659794438	6.758561179	6.753345294	6.764202331	6.698032148	6.633879222	6.817628719	6.599158806	6.741548262	6.698673686	6.662363796	6.720734035	6.700821539	6.718614722	6.702222269	6.746658162	6.688330284	6.713185911	6.679896776	6.676125412	6.659643926	6.722046883	6.695943308	6.75182286	6.756642613	6.674962335	6.67344642
ILMN_1652276	6.811464177	6.741395952	6.83214119	6.776810743	6.729349446	6.814186928	6.805226787	6.812445698	6.869398861	6.869861296	6.735872817	6.781848083	6.852256435	6.811301529	6.83358198	6.834921409	6.789407951	6.815017136	6.777455827	6.865235796	6.70176364	6.825106249	6.830914441	6.775953605	6.862193492	6.869923219	6.783969165	6.702287524	6.860986758	6.823548646	6.781421695	6.815459411	6.857638115	6.806519415	6.794841489	6.795816989	6.7914945	6.764196863	6.768896438	6.93946083	6.810140853	6.751246074	6.797688621	6.853020396	6.820957244	6.779028426	6.759103789	6.683712007	6.902059587
ILMN_1652277	6.875598136	6.935869137	6.878256905	6.916111337	6.785600216	6.876270761	6.802772595	6.905099536	6.878354307	6.927517123	6.907984877	6.916068432	6.883070281	6.92328124	6.911027744	6.829541876	6.871678419	6.788834618	6.839209624	6.815233601	6.828718168	6.941598771	6.84485913	6.831809375	6.911265424	6.882220666	7.039507146	6.841832275	6.792460635	6.929643943	6.996196918	6.952030141	6.983861221	6.865452026	6.814724329	6.803049616	6.933343486	6.873424469	7.015404763	6.880579076	6.939099645	6.81095645	6.96724459	6.883981611	6.897971434	6.81395288	6.827765281	6.951021215	6.827019339
ILMN_1652280	8.02969592	7.774286223	8.04690297	7.943854721	7.958054808	7.984778102	7.98339622	7.856483594	8.06429932	8.086703369	7.974637745	8.023072719	8.210309674	8.385720169	8.478247114	9.15294905	9.37232736	9.537117993	9.293492633	9.35308142	9.580911832	9.250654612	9.276511936	9.396855712	9.084467502	9.211150481	9.279308112	8.583781869	8.676530807	9.222531271	8.192005045	8.528481909	8.538292695	7.832511751	8.00333232	7.996732259	7.77712914	8.000640714	7.978022106	7.812306171	7.976693012	7.97030615	7.803889369	7.816564701	7.639336259	8.365147015	7.93829191	8.059279814	8.319551167
ILMN_1652284	6.741444257	6.842628827	6.786799248	6.780146011	6.866922977	6.690343841	6.741672463	6.860912624	6.734770153	6.863701452	6.852964408	6.83128903	6.795485522	6.823737783	6.827749696	6.803793773	6.819269792	6.800018913	6.785901018	6.857052312	6.764219326	6.890188742	6.766555368	6.800973202	6.80448963	6.761857957	6.818133378	6.781876138	6.818810467	6.818217296	6.87068644	6.88257368	6.837286322	6.794583924	6.887752976	6.79709448	6.810278596	6.782367248	6.847015334	6.908555808	6.870900473	6.85593395	6.808658194	6.866844693	6.727528214	6.794955842	6.882368414	6.904889463	6.809562136
ILMN_1652287	6.823138824	6.797933323	6.898041389	6.798483637	6.817760094	6.691430147	6.799762221	6.832418139	6.852237668	6.848642669	6.831831753	6.788189578	6.780733809	6.763890425	6.876205408	6.859654524	6.878051175	6.938017006	6.939492326	7.176278399	7.175602402	7.072227437	7.131238616	7.305249324	7.190315492	7.224158508	7.316439665	7.128121719	7.052468829	7.328162672	6.942521681	7.223103652	7.301185275	6.874330454	6.829595936	6.882599389	6.832809758	6.7247679	6.804194997	6.752270915	6.783676993	6.919697413	6.875980525	6.868633736	6.857638115	6.789207552	6.882881409	6.875214565	6.820887743
ILMN_1652291	6.703658145	6.779694515	6.717868356	6.736858864	6.745342763	6.744485397	6.718951987	6.831861061	6.718659702	6.71734071	6.656646558	6.773860641	6.756966435	6.73164985	6.650886138	6.605797404	6.772314462	6.658225896	6.841450143	6.730832228	6.712330434	6.773647405	6.751267364	6.842195984	6.712823744	6.811833774	6.639077166	6.675190903	6.74323036	6.711313647	6.685210848	6.667518116	6.782763855	6.694019666	6.679734026	6.69202566	6.829641539	6.699794278	6.636607449	6.668401722	6.731683581	6.660780563	6.730335379	6.629678075	6.699613174	6.647626883	6.763226774	6.756869729	6.654458579
ILMN_1652297	6.8264127	6.796120432	6.713072907	6.992145173	6.873763758	6.843638265	6.902331057	6.84299474	6.818223227	6.776076728	6.881912993	6.888764007	6.791060594	6.888159486	6.83209139	6.84447576	6.906227459	6.758048342	6.912687087	6.871755214	6.934291052	6.829997647	6.766397865	6.868623064	6.818079325	6.842970006	6.894082111	6.828028735	6.874828417	6.830427606	6.848744792	6.890188742	6.779407928	6.918978262	6.872121402	6.830793978	6.929518414	6.848569874	6.834243022	6.760394804	6.912573368	6.864854775	6.742985007	6.908577021	6.806016013	6.804452151	6.810991542	6.817613917	6.864509692
ILMN_1652300	6.935643256	6.926875133	6.832053048	6.883338277	6.896006682	6.961538336	6.943351498	6.924611664	6.821485236	6.83206926	6.803701559	6.806298363	6.879613248	6.785255888	6.80973895	6.843513244	6.857042333	6.865938434	6.833735299	6.768368404	6.934048289	6.882778839	6.786870418	6.839391489	6.946262592	6.838325744	6.835797383	6.831086748	6.880983288	6.990080226	6.863974921	6.872832898	6.873714753	6.914582755	6.965893866	6.938649881	6.904156663	6.886551202	6.863927227	6.845909344	6.925451273	6.835924075	6.919763276	6.979423124	6.973746131	6.907231271	6.864336803	6.881309294	6.851140381
ILMN_1652306	6.904250329	6.918643126	6.838357434	6.84175671	6.919350565	6.863135685	6.846998337	6.80973129	6.905623871	6.844627159	6.812628071	7.003604994	6.932953409	6.916191141	6.963249504	6.86071995	6.868813577	6.956807267	6.899699511	6.928625242	6.853589724	6.873298371	7.01501293	6.978752626	6.925071308	7.004616944	6.918356343	6.92436308	6.982153783	6.83190495	6.934370884	7.09842174	6.92189385	6.890752994	6.892038222	6.863178276	6.861862958	6.916711193	6.928115818	7.025879291	6.860134921	6.929494625	6.938045916	6.848716396	6.932179853	6.870255403	6.953907245	6.934670458	6.890072927
ILMN_1652309	7.493139421	7.407281602	7.636600118	7.425876579	7.402245521	7.267784123	7.346415865	7.352795082	7.50286091	7.372908337	7.563079689	7.398034446	7.530231041	7.306287176	7.27777257	7.338871643	7.351159079	7.577128892	7.484559453	7.79378905	7.587647446	7.252242489	7.168414208	7.190517158	7.47532511	7.414457155	7.830347839	7.575869878	7.615317631	7.381814303	7.408610743	7.341514461	7.687614196	7.519179373	7.372526632	7.423762546	7.483705866	7.455971367	7.427941798	7.366446164	7.41758089	7.497270554	7.393042563	7.435846223	7.409536473	7.315243888	7.50286091	7.497270554	7.457515806
ILMN_1652313	7.476889225	7.624180668	7.507513348	7.663999996	7.420014305	7.726078684	7.517004383	7.709678013	7.745235155	7.952405821	7.730583033	7.841503765	7.61493818	7.884124683	7.816755263	7.802031893	7.949362015	7.624010272	7.614399835	7.748318705	7.82786338	7.787146361	7.807717649	7.755098969	7.824276674	7.818618675	7.376509864	7.676967285	7.713461247	7.818871528	7.483425213	7.704453078	7.675251717	7.949134977	7.536200534	7.596192303	7.470135979	7.525276882	7.639115685	7.515756533	7.538909835	7.641013834	7.406738462	7.758655818	7.897737363	7.51795022	7.685850399	7.711789745	7.649437871
ILMN_1652314	6.86691292	6.808141138	6.720809056	6.92764616	6.676578557	6.764514145	6.864117047	6.829699364	6.794360473	6.772876687	6.791677785	6.724405557	6.698501875	6.794232951	6.831242717	6.765414596	6.846506717	6.746349521	6.759329494	6.814014416	6.700586963	6.806470051	6.718264572	6.691204715	6.798184687	6.531709362	6.753593709	6.63860509	6.774481876	6.828710658	6.67545735	6.899248697	6.794151171	6.869977175	6.716303982	6.828342988	6.772364533	6.883911706	6.814985722	6.742838847	6.88460756	6.749445285	6.787734633	6.849204391	6.782045979	6.736140912	6.910488493	6.711024321	6.877489969
ILMN_1652319	6.831069992	6.841942361	6.827028044	6.903697029	6.756403901	6.871789633	6.825978979	6.881242675	6.811382714	6.760256886	6.768487456	6.800307844	6.827318125	6.767530445	6.802633736	6.793395121	6.765169447	6.779949349	6.850113744	6.77046478	6.729265969	6.857479339	6.812725501	6.751214034	6.768564013	6.840117123	6.699467825	6.801412595	6.826935538	6.749346438	6.788250044	6.810126726	6.715541117	6.734229794	6.857179073	6.85340868	6.762863892	6.819895437	6.798547979	6.878097529	6.79491785	6.803384769	6.753502253	6.910262609	6.784475204	6.890128278	6.804509877	6.801100426	6.806368811
ILMN_1652331	7.838072685	7.591620355	7.707047765	7.694434653	7.625218611	7.693848637	7.751305	7.637780197	7.595218132	7.725881446	7.478012971	7.609123844	7.697110461	7.64684187	7.73078593	7.384223387	7.581246454	7.568912751	7.404896542	7.44177782	7.261182132	7.313218504	7.467238366	7.303116801	7.299121718	7.441924564	7.507513348	7.408760998	7.361776494	7.445624802	7.395149415	7.311569704	7.121401662	7.624604637	7.835582819	7.858678831	7.632663568	7.621865009	7.796854092	7.65651018	7.61493818	7.313627308	8.015297977	7.70987982	7.791859226	7.807454803	7.856266747	7.830347839	7.865870018
ILMN_1652333	9.35909385	9.714352955	10.06123819	9.567180642	9.310067095	9.485395338	9.808969343	9.655620698	9.795911207	9.897113463	9.602256623	9.488605896	9.65649501	9.730453955	9.375860375	9.649474038	9.229956161	9.984486093	9.609121052	9.511544198	9.255908772	9.570862025	9.697327553	9.485825431	9.161413777	9.479611519	9.459062246	9.329201983	9.359893635	9.254151623	9.351419292	9.565283257	9.67932238	9.673218862	9.594896274	9.41627161	9.435555647	9.503154981	9.618589872	9.801130637	9.548445279	9.449805584	9.419381943	9.549366514	9.320710605	9.531005964	9.80675982	9.423893826	9.743182497
ILMN_1652342	6.720867265	6.728170256	6.69476128	6.732897095	6.741305592	6.645517185	6.701020966	6.746715125	6.739436921	6.741568637	6.809616644	6.762982591	6.775026635	6.741986877	6.710192689	6.73357382	6.758566446	6.735798588	6.743941154	6.736589597	6.747919553	6.850005101	6.802640755	6.770829538	6.811719211	6.810076321	6.709589535	6.724775797	6.70054016	6.763906677	6.707060951	6.782749108	6.685325964	6.690431545	6.690431545	6.78521364	6.772918225	6.724086888	6.75105319	6.703253468	6.718551259	6.667228394	6.699414693	6.766798784	6.702304454	6.637366298	6.757756669	6.830347387	6.691631592
ILMN_1652343	6.749905033	6.764355973	6.770688226	6.71137531	6.77662406	6.801164954	6.862236994	6.751759692	6.865606279	6.758604087	6.775705777	6.772424311	6.74306044	6.794780459	6.795737717	6.775132778	6.672320113	6.82689283	6.801381886	6.81997304	6.816341785	6.831574768	6.806470051	6.815030235	6.795909777	6.818525243	6.880782992	6.752019506	6.716731461	6.844493783	6.760029959	6.758976712	6.749611264	6.758847206	6.817209664	6.833518375	6.771502479	6.79520227	6.754396279	6.784003221	6.772550705	6.750807248	6.796960394	6.743354259	6.752809926	6.839863357	6.84586948	6.824279177	6.776714461
ILMN_1652348	6.868395747	7.009818527	6.952452979	6.809510704	6.785951199	6.873298371	6.885279948	6.861878605	6.940368905	6.820879135	6.862542101	6.907439782	6.866298536	6.909122839	6.901786308	6.817289714	6.798945498	6.911125608	6.897380056	6.80458133	6.943598964	6.915498963	6.814101026	6.870438311	6.893413053	6.915627089	6.801232697	6.927891587	6.928972867	6.77918499	6.903300145	6.920647646	6.741456501	6.884419427	6.898587541	6.839334985	6.951838548	6.785483288	6.906808516	6.794382054	6.913213984	6.776764525	6.918949949	6.899415883	6.918428727	6.875697565	6.909709252	6.771816384	6.958732359
ILMN_1652357	9.508687238	9.308424098	9.111047256	9.563202175	9.544120975	9.234642194	9.350018121	9.186274235	9.33146186	9.148974377	9.263690322	9.373628497	9.214068596	9.206294773	9.145932071	9.314120879	9.264914409	9.278036772	9.107899542	8.966018868	9.159622923	9.125340273	9.112470851	9.239032262	9.316253294	8.835070335	9.404386289	9.32159656	9.224159262	9.206294773	9.453907985	9.108268263	9.531005964	9.400507868	9.29092547	9.370701261	9.294177575	9.351419292	9.589513773	9.267350062	9.257027918	9.18987641	9.29847023	9.283435125	9.168801815	9.012497084	8.969940754	9.036347515	8.912875266
ILMN_1652365	6.799729227	6.763256797	6.828422731	6.846781487	6.732611306	6.781706226	6.688953594	6.691706372	6.856875385	6.661944629	6.784215711	6.814498721	6.772711839	6.757548078	6.776002637	6.738716244	6.679756543	6.672792949	6.719026385	6.649086171	6.712704968	6.693201128	6.754970405	6.834685376	6.739490966	6.799427676	6.705903069	6.758784633	6.770783276	6.796083133	6.857082864	6.83970626	6.773337259	6.762369168	6.84334161	6.80660218	6.757361774	6.826283865	6.804766821	6.757465775	6.778442301	6.702522455	6.755336796	6.962402758	6.800709692	6.680880715	6.787301862	6.765169447	6.735642397
ILMN_1652366	6.716135082	6.71329971	6.776028282	6.82230022	6.734978767	6.762793999	6.729721123	6.710858209	6.742065131	6.731825445	6.813391693	6.722110071	6.759195977	6.848599631	6.78804824	6.728253536	6.706368143	6.727193802	6.658225896	6.904456651	6.683693186	6.751706391	6.784608409	6.745479094	6.669560066	6.660969722	6.692600373	6.761992912	6.846479542	6.836099094	6.783070173	6.880227702	6.716606532	6.787129928	6.786870418	7.182145459	6.712242647	6.768028467	6.774906802	6.709496597	6.693807553	6.718392647	6.70265344	6.772069929	6.708553886	6.757154361	6.858431228	6.777791848	6.783086005
ILMN_1652368	6.786333446	6.744234821	6.718843488	6.786837385	6.834116346	6.793215279	6.677350309	6.834184484	6.764666587	6.740641385	6.703221701	6.757731113	6.731124632	6.753571179	6.818278787	6.71204695	6.692272873	6.694172124	6.737004566	6.673575714	6.717124192	6.810352243	6.768096356	6.708892601	6.81832716	6.80104583	6.772716859	6.683048745	6.738110443	6.677662302	6.677313865	6.817735003	6.758299969	6.783451762	6.783628226	6.784503364	6.761782721	6.766469131	6.743395833	6.621215462	6.683983531	6.692612438	6.72390996	6.743998968	6.71193762	6.652967943	6.70383874	6.777862489	6.76529129
ILMN_1652369	7.27856198	7.34727827	7.335049406	7.208842489	7.275221395	7.070080173	7.173335621	7.228367296	7.378506274	7.310990479	7.132334882	7.435997237	7.271385763	7.277551136	7.256164627	7.349138674	7.228367296	7.348116068	7.141164147	7.162662729	7.098159664	7.290865582	7.058589192	6.951719256	6.832761996	6.726998856	6.762019603	6.866409337	6.91316953	6.754297433	6.824861544	6.786728587	6.920561507	7.308811219	7.316165769	7.173669859	7.272769804	7.286685412	7.261295179	7.267225256	7.306141648	7.071215015	7.274199764	7.255904393	7.246106769	7.40638688	7.440951149	7.104158929	7.412703743
ILMN_1652371	6.906925083	6.878665942	6.758207653	6.921206229	6.799052792	6.887772441	6.921272408	6.87391941	6.873366774	6.780509256	6.886174726	6.962016053	6.960564831	6.862105711	6.857953367	6.912024179	6.976301824	6.888114259	7.078081888	7.169353194	7.08299745	7.11508476	7.063976303	6.952479632	6.984498023	6.838302724	6.876639671	6.820887743	6.760118015	6.852549324	6.745462098	6.828022041	6.839933635	6.827560666	6.900554407	6.956663473	6.901827025	6.934943523	6.843188393	6.815712656	6.772493374	6.829910552	6.802478031	6.832815775	6.912822526	6.824468303	6.789207552	6.870732736	6.764733378
ILMN_1652376	6.675985144	6.7339628	6.683558879	6.694285553	6.681421467	6.619129663	6.718274118	6.817709067	6.719914219	6.704066209	6.748012542	6.658313547	6.654385461	6.650966326	6.707431089	6.640291156	6.690289392	6.662763856	6.723461486	6.686409621	6.685545586	6.716965234	6.684586826	6.708229824	6.741542859	6.546913277	6.746589416	6.635210497	6.612854098	6.658562964	6.665513507	6.746025449	6.698603344	6.715869186	6.721053997	6.66260433	6.759216985	6.669658766	6.657889065	6.657052129	6.716097574	6.70135539	6.710378048	6.7310529	6.648803	6.676341896	6.704501514	6.800106719	6.687665593
ILMN_1652378	7.974637745	7.703749555	7.690310932	7.688176337	8.179134708	7.700559634	7.7753285	7.768509203	7.629907007	7.777674605	7.452570834	7.448877343	7.605327408	7.864037062	7.706805355	7.633845117	7.775093343	7.614020049	7.879664643	8.140874426	7.665469552	8.000640714	7.687017458	7.605142221	7.826274294	7.732140512	7.74746237	7.717108515	8.088408879	7.700949252	7.523049008	7.696950189	7.928764923	7.620989289	7.915436867	8.018022252	7.639931416	7.629097357	7.680671787	7.655215054	7.562583398	7.563079689	7.753562633	7.517665486	7.302837892	7.865665923	7.686065335	7.562737382	7.601476431
ILMN_1652379	9.450215656	9.50218994	10.04001833	9.433954013	9.460372869	9.376747568	9.473020648	9.410766268	9.468380265	9.504468912	9.570862025	9.435555647	9.50037131	9.441908193	9.479611519	9.47815011	9.239032262	9.893931852	9.907583232	10.07718965	9.844269515	10.19918745	10.27726587	10.05061972	9.902260718	10.39116226	10.64220717	9.755301764	10.06123819	9.614333678	9.812176573	9.91778137	10.26865169	9.381771933	9.15294905	9.27340466	9.570862025	9.45711064	9.847665458	9.680884954	9.445219905	9.489043652	9.150443931	9.42292098	9.458126538	9.29092547	9.77317934	9.503540552	9.584650206
ILMN_1652381	6.851030178	6.813300375	6.89487282	6.893427345	6.88945887	6.814393453	6.757665519	6.828237441	6.859548494	6.691403762	6.823323289	6.820655886	6.980274234	6.881091742	6.718677191	6.90437925	6.856636343	6.895566241	6.747461183	6.683745075	6.804200152	6.824571336	6.832045319	6.787356836	6.824854171	6.748570994	6.820298323	6.800044438	6.836089288	6.813223161	6.801809826	6.717775451	6.778823147	6.776644362	6.798802684	6.854623166	6.824093925	6.883855644	6.873251668	6.865855248	6.856260665	6.819900993	6.810820764	6.740696959	6.755931856	6.83466358	6.777742824	6.772753645	6.854913461
ILMN_1652392	6.718341007	6.781138454	6.76313911	6.737774778	6.715325272	6.671306972	6.739064159	6.73919263	6.812763026	6.775502198	6.687718682	6.759381918	6.64748819	6.772847937	6.739323115	6.800901639	6.674162817	6.711346196	6.745778914	6.708389684	6.680189693	6.725685177	6.640959507	6.749899828	6.733767398	6.730608211	6.817283262	6.770754656	6.75388699	6.696350483	6.812168322	6.763744099	6.68773032	6.651082961	6.734343752	6.737729506	6.715252618	6.690394577	6.79701952	6.690118832	6.716979948	6.761794108	6.731160445	6.772143016	6.775334795	6.822836651	6.672029482	6.709432272	6.729714974
ILMN_1652394	9.322854756	9.02864347	9.230914456	9.339122103	9.421154578	9.252949206	8.932184591	9.053175578	9.194591547	9.102785547	9.290511633	9.307065397	9.337944822	9.307535402	9.349211165	9.103145517	9.319069258	9.383516236	9.230423084	9.501279527	9.611082688	9.193824963	9.101043987	9.286209996	9.166468755	9.191468335	9.759680835	9.308836654	9.2107328	9.193824963	9.488605896	9.297508379	9.754689122	9.206294773	9.139029273	9.140925329	9.087188882	8.970701604	9.517519646	8.761426755	9.10751157	9.215258938	9.266613188	9.162541449	9.087891347	9.196128689	9.414107412	9.580433311	9.280519281
ILMN_1652397	6.687388821	6.67740826	6.721543205	6.697266443	6.697164762	6.693819111	6.609131431	6.607784686	6.632474097	6.704535137	6.709572316	6.630496635	6.696858993	6.659439705	6.717766354	6.642991152	6.590920148	6.661768759	6.637366298	6.693582889	6.631659588	6.674999487	6.620796815	6.713274942	6.624170743	6.708570353	6.633950722	6.511256654	6.652445403	6.579866674	6.668910895	6.668383337	6.685617107	6.700177626	6.625108952	6.702889193	6.699425644	6.732566231	6.637731125	6.731919074	6.675681624	6.718594794	6.715761169	6.695919561	6.769344652	6.670763517	6.707985317	6.693137308	6.734835328
ILMN_1652407	8.21007263	7.960668736	7.977740152	8.058586541	8.38144445	8.1752083	8.030865688	8.330915276	8.22287906	7.996732259	7.720754804	7.650604883	7.594277339	7.372088451	7.604407082	7.945216104	7.90976991	7.755810795	8.142867361	8.365378433	8.054925056	7.788220966	7.946333957	7.70866771	7.517665486	7.508680915	7.398159115	7.51543593	7.700949252	7.546117379	7.601291351	7.454357555	7.48260985	7.991799662	8.065180575	8.22918633	8.269626596	8.197380827	8.206720013	8.138451055	8.202165048	8.14312404	8.101163013	8.030414014	8.036425771	7.770306847	7.856063994	7.778941597	8.229687619
ILMN_1652409	8.588089949	8.330035341	8.750281797	8.669844146	8.45155025	8.505324195	8.810927211	8.424521135	8.270439619	8.211472701	8.177843795	8.191212377	8.436392983	8.244862163	8.216339172	8.430556109	8.390114004	8.723051503	8.669474136	8.741811981	8.360376655	8.770266412	8.660287058	8.25313635	8.825854167	9.227575436	9.295295328	9.040414819	8.956185786	8.696441298	8.550968031	8.834023787	9.01567805	8.46540638	8.771180202	8.548660101	8.401597971	8.538962623	8.208109943	8.550108683	8.48252306	8.504176946	8.304805501	8.029189225	8.205206291	8.16133829	8.332053658	8.108122175	8.681870315
ILMN_1652412	7.813658267	7.549887514	7.612733472	7.746485074	7.519508454	7.56613313	7.534764941	7.58232693	7.527181695	7.685850399	7.449031611	7.626405073	7.678056926	7.73497812	7.668115177	7.609704477	7.487589434	7.804079816	7.547409864	7.567880156	7.487589434	7.347690745	7.459514978	7.389369031	7.448369403	7.299271496	7.339788851	7.29448103	7.426976739	7.427632541	7.289583142	7.372772201	7.644116501	7.556086955	7.665115595	7.54517459	7.683386017	7.72056587	7.567002409	7.638937301	7.809278648	7.504781106	7.396845519	7.493710909	7.364629529	7.617039042	7.370416298	7.462018267	7.541559957
ILMN_1652413	6.990768355	7.027999908	7.059572683	7.063300093	6.937728252	7.065143689	6.952349142	7.153085925	7.043078075	6.985494951	7.066965315	7.224933379	6.992599715	6.998135486	6.940685376	6.950915968	7.025587703	6.901441577	6.95251016	6.846871911	6.838224884	6.987415733	7.039177611	7.105860246	7.004299067	6.896932738	6.757575317	6.69272778	6.897533249	6.827610921	6.843513244	6.75354496	6.819776325	7.025013623	7.043141865	6.952542908	7.141855589	7.041418231	6.971761024	7.070983936	7.080133677	7.11279748	7.03674352	7.109772726	7.149117486	7.027283886	7.086937303	7.128762037	6.956112657
ILMN_1652417	6.969444335	6.827911097	6.920312737	6.963742435	7.00920219	6.898296717	6.804189317	6.936133366	6.858473829	6.891809908	6.97010787	6.900747327	6.986712953	6.97251663	6.899973086	6.886204472	6.954057017	6.96328782	6.923001669	6.910451853	6.89364218	6.808686026	6.961432916	7.040410181	6.847231896	6.805640276	6.894625307	6.813658925	6.959574514	6.820370356	6.920627789	6.845044338	6.83372076	6.874792421	6.964224211	7.057694369	6.869933885	6.886001521	6.919927219	6.906265692	6.884419427	6.904706457	6.826972158	6.940628824	6.964066649	6.956003942	6.895416821	6.993133517	6.918715026
ILMN_1652424	6.818639794	6.821931538	6.796744513	6.803446007	6.758240359	6.788406834	6.762784434	6.708101504	6.732701651	6.754758861	6.682238422	6.73401682	6.813240687	6.791348051	6.808986453	6.735324757	6.695128808	6.768692524	6.675734719	6.798030793	6.676578557	6.770971577	6.784311703	6.782154671	6.746473876	6.842007386	6.865572642	6.83650098	6.788844958	6.726594841	6.870978898	6.736527959	6.760633362	6.704220959	6.792336406	6.807256605	6.764288338	6.762267317	6.75354496	6.835581422	6.760478163	6.722183779	6.671634162	6.734523874	6.828342988	6.744804485	6.743287478	6.792341829	6.77094165
ILMN_1652429	6.726128907	6.837746563	6.802876421	6.755466894	6.751354391	6.810937036	6.70540346	6.799551872	6.680080768	6.818672623	6.784151677	6.848550734	6.785527923	6.699993359	6.774504592	6.812239151	6.714795001	6.877537596	6.758907664	6.730855603	6.787383137	6.652573049	6.753751175	6.744574263	6.825413707	6.749445285	6.761584749	6.822809289	6.810452909	6.747953018	6.709055121	6.819677114	6.714735366	6.732909552	6.786826181	6.693475578	6.800961295	6.708673983	6.763275021	6.76044356	6.744295261	6.740773832	6.795081169	6.760157665	6.698712945	6.765644383	6.758032617	6.819076891	6.796440436
ILMN_1652430	6.686945839	6.789079211	6.671306972	6.738216201	6.817968972	6.750737053	6.693819111	6.826693192	6.723482915	6.821136833	6.823167102	6.718027884	6.648080729	6.708493404	6.79858593	6.76056065	6.772722242	6.783378154	6.691000411	6.739490966	6.880014075	6.664274396	6.760042374	6.697433118	6.803732009	6.763732235	6.750707766	6.693137308	6.813203202	6.693741062	6.795373764	6.716979948	6.791558324	6.739603444	6.692311285	6.740729969	6.665408032	6.72231213	6.673038298	6.699794278	6.722598716	6.717830603	6.741858714	6.774805309	6.689771166	6.850015577	6.688557224	6.727989254	6.733274974
ILMN_1652431	6.716185352	6.732383591	6.698854609	6.787563125	6.692957932	6.724257036	6.749147323	6.791706521	6.713007054	6.740933039	6.779884656	6.648803	6.767479264	6.717237952	6.744922967	6.77750445	6.760274113	6.929893487	6.747379765	6.77049426	6.785827231	6.738488074	6.644404483	6.794697356	6.76929911	6.737918605	6.766705873	6.74850467	6.722237718	6.736677863	6.755125435	6.663092925	6.743917391	6.687925182	6.678470837	6.752080481	6.74668879	6.723057722	6.661563847	6.69939504	6.782170646	6.780231303	6.706518254	6.719451871	6.773569598	6.747761391	6.7705116	6.623927076	6.757061959
ILMN_1652434	7.411463968	7.424245163	7.423922252	7.415403672	7.269911416	7.326605571	7.417106777	7.427789284	7.396461237	7.321565753	7.402388453	7.38131368	7.413184918	7.46001894	7.383014196	7.382421018	7.329563008	7.463322412	7.531956849	7.474037622	7.572486049	7.455817146	7.451246737	7.367055561	7.433152732	7.593869224	7.597031036	7.56395533	7.656713364	7.464423033	7.613654439	7.580719441	7.615709271	7.458389818	7.323544537	7.372526632	7.339968236	7.420500393	7.321705433	7.409203122	7.407736739	7.283302932	7.349603309	7.459170597	7.415707659	7.345591141	7.364477687	7.383282305	7.370563252
ILMN_1652436	6.717438814	6.799421384	6.771629571	6.65318007	6.731803299	6.805212655	6.796463372	6.79569747	6.795725456	6.730428726	6.834362572	6.747167343	6.77868304	6.767127195	6.756489311	6.787967436	6.741044145	6.737811605	6.802970348	6.754856074	6.76265104	6.732188499	6.759775396	6.704220959	6.682143113	6.758998706	6.843059515	6.728579022	6.745724424	6.694172124	6.781159189	6.699706644	6.813846824	6.737624523	6.773121841	6.779471356	6.706272466	6.715869186	6.7652967	6.748498867	6.769966996	6.824866717	6.7534965	6.681910139	6.848474229	6.803567072	6.773512804	6.873351039	6.792734749
ILMN_1652439	6.865980879	6.933916589	6.840084495	6.882476497	6.806626327	6.895285734	6.822132922	6.902299719	6.845419093	6.844917106	6.820110088	6.974878362	6.860699517	6.892374951	6.863948846	6.881146492	7.026363471	6.877469937	6.857746289	6.90226464	6.870277716	6.94956678	6.780451697	6.96475104	6.908378138	6.880669924	6.874932283	6.776062011	6.935617773	6.880641674	7.005321894	6.838926517	6.931680107	6.795904773	6.826135425	6.91223899	6.81719107	6.903074383	6.824169347	6.799942471	6.776920642	6.903877448	6.853078764	6.999606393	6.806481619	6.955278934	6.791784904	6.965405476	6.943943904
ILMN_1652445	7.932860009	7.991799662	8.270123739	8.032027687	7.834031785	8.077125233	7.878773576	7.874082469	8.214996952	8.024036772	8.234377715	7.999029657	7.999527242	7.787815916	7.815641673	7.691414516	7.80089174	7.662300148	7.779358706	7.587117655	7.553237714	7.417393582	7.288559383	7.560638843	7.558763745	7.723517263	7.602480394	7.377537648	7.426834265	7.603797877	7.465723684	7.485032218	7.607696166	7.821368109	7.744206949	7.913464245	7.6320632	7.951012203	8.122867058	7.902522435	8.113207934	7.794171654	7.959241245	7.819295621	7.91413279	7.939880207	7.760395102	7.887520701	8.010372176
ILMN_1652450	6.831890605	6.790906718	6.833007829	6.741479938	6.786441208	6.760868216	6.781045456	6.779434382	6.809473585	6.84201468	6.834693336	6.772370553	6.834388542	6.792470737	6.769853451	6.81148918	6.82857284	6.800573289	6.777656807	6.791329723	6.733161836	6.898229099	6.793639729	6.819623592	6.777145469	6.782040309	6.912729153	6.733041958	6.832536445	6.838317977	6.777165686	6.844917106	6.793130438	6.781916658	6.827770842	6.795947083	6.867403792	6.787718913	6.80490943	6.762873031	6.858420605	6.770046253	6.751621626	6.817665741	6.741057577	6.902894286	6.782399167	6.780219197	6.867983739
ILMN_1652456	8.743429982	8.517703609	9.077034283	8.384230161	8.414040045	8.269905583	8.644378415	8.533258435	8.640708932	8.52152654	8.12682952	8.504745359	8.218217395	8.666469605	8.40268441	8.682906871	8.537780229	8.8742393	8.274698675	8.555461857	8.18428338	8.543632065	8.760214401	8.517218846	8.827853714	9.592447682	9.633764183	8.894746691	9.172940251	8.928093554	8.727711391	9.326957744	9.282632809	8.497465885	8.544249116	8.348718138	8.483748397	8.408958947	8.56439169	8.30422061	8.71543933	8.336766768	8.522792259	8.365645729	8.301645266	8.49296957	8.358808349	8.103826192	8.649544795
ILMN_1652459	7.074958359	6.966872351	7.117833226	6.93537634	6.976488779	6.944848134	6.984121655	6.952818381	6.963004365	7.086175423	6.983228982	6.924885966	6.996817456	6.956195545	7.159727956	6.997085385	7.074290365	7.252004119	6.925710771	7.066965315	6.965587041	6.993416538	7.036187571	6.937961654	6.956249968	6.998045337	7.066067258	6.849550942	6.80568772	6.955482193	7.029590148	7.139423604	7.093663157	6.993087666	6.98236741	6.959057531	6.956112657	7.009304558	6.967850956	6.960351943	6.860013468	7.067853565	6.819578056	6.96393647	6.937498797	6.967417839	6.975218147	7.045878759	7.07470075
ILMN_1652461	6.789726002	6.72978417	6.755478886	6.697108245	6.756939587	6.950088313	6.76170922	6.781807466	6.713797019	6.775724521	6.744694427	6.716979948	6.80286642	6.794869651	6.797083462	6.82536696	6.710668662	6.798178722	6.75529684	6.771057189	6.836553716	6.764147601	6.809590941	6.777370384	6.740956731	6.725091483	6.775757667	6.920214418	6.817306811	6.795219993	6.747851157	6.802005827	6.753259461	6.753075367	6.802407941	6.780248023	6.799018647	6.715196554	6.794303347	6.826636347	6.77292697	6.75414503	6.768017641	6.732738667	6.876072519	6.785001589	6.746521931	6.721154417	6.773137321
ILMN_1652464	7.14376668	7.178803573	7.160146964	7.276785796	7.031386312	7.104158929	7.067793978	7.133677212	7.183977578	7.121689472	7.166992818	7.15053087	7.213311847	7.399241732	7.414782743	7.522440471	7.534232878	7.51455115	7.43666375	7.187225022	7.396182227	7.12911014	7.103557636	7.031631864	7.058524189	7.134415747	7.245868305	7.030140357	7.089843348	7.176278399	7.21922971	7.137355713	7.209743161	7.175840405	7.165419314	7.091450998	7.153166984	7.116735332	7.167444085	7.090171006	7.196888388	7.075479941	7.173777133	7.125562789	7.190025666	7.137815745	7.287819668	7.296800837	7.170027942
ILMN_1652465	6.772662881	6.786426338	6.763749699	6.750930957	6.740024005	6.818354146	6.828250975	6.860421707	6.920785646	6.799632262	6.923956674	6.865606279	6.799052792	6.82898821	6.704968574	6.714385073	6.780072042	6.805723883	6.812473101	6.698943455	6.770923144	6.689875233	6.763019026	6.817860289	6.762403553	6.786306666	6.801455755	6.71627651	6.734609383	6.777301067	6.722613952	6.739309933	6.767442092	6.797215953	6.796053889	6.800296807	6.833330484	6.86269662	6.818615959	6.86343997	6.814369341	6.824066471	6.621215462	6.899170729	6.800749435	6.757850081	6.81623042	6.88519193	6.800961295
ILMN_1652466	6.822331549	6.756580219	6.837772048	6.749832313	6.741610987	6.669347359	6.786864123	6.770627667	6.758749697	6.771426962	6.806403504	6.803232358	6.723017344	6.707040624	6.837888116	6.666909729	6.803996916	6.740024005	6.723816637	6.748714226	6.796836901	6.718509307	6.70267444	6.766001502	6.791056433	6.763948511	6.794222679	6.802989402	6.740252793	6.768067674	6.825206273	6.675807227	6.77750963	6.704900515	6.759404749	6.821417241	6.824747081	6.752731392	6.720295631	6.808772234	6.790717005	6.668226904	6.810807571	6.715385568	6.725771741	6.756956592	6.781689127	6.797215953	6.838962285
ILMN_1652469	6.849656259	6.878706014	6.932977089	6.830897166	6.817360101	6.853095538	6.812420432	6.895233562	6.837248808	6.877592056	6.904582974	6.927990658	6.872923854	6.90226464	6.876114331	6.857583336	6.840447476	6.894446761	6.899317216	6.822480012	6.834147781	6.938216171	6.865337492	6.783763548	6.82238342	6.83923426	6.896214793	6.8749882	6.834755858	6.881490714	6.86592961	6.780821107	6.954495579	6.894903927	6.872455835	6.873076196	6.914640777	6.858361064	6.933260851	6.825373755	6.843350615	6.821031245	6.85279206	6.831727579	6.832411505	6.891286559	6.89357084	6.818016993	6.959123048
ILMN_1652472	7.027014385	6.987324337	6.866207788	7.108232086	7.043534498	6.993364889	6.979694461	7.152669667	7.011575563	6.973392665	7.030394003	7.028720304	7.073619077	7.076700157	6.993133517	7.001692424	7.096711125	7.11728324	6.940084451	6.963357019	7.004065647	6.880029003	6.731304124	6.81514867	6.89701367	6.854663232	6.933571991	6.767106954	6.7293727	6.885249085	6.986622822	6.850794093	6.825680915	7.08924741	6.960817699	7.024501331	7.012461089	7.078081888	6.954715741	6.900093706	6.892008863	7.063139117	6.947028839	7.013099436	6.946828094	7.000119916	6.962614482	7.004407494	7.057476316
ILMN_1652486	7.684433014	7.710742165	7.539927011	7.52883831	7.694843683	7.590370562	7.67566859	7.812945682	7.66473045	7.638937301	7.671621894	7.55578541	7.538909835	7.43634424	7.565586914	7.498476553	7.73574772	7.467395194	7.479224312	7.444265739	7.71556065	7.621865009	7.712352403	7.582885314	7.584184036	7.49519995	7.504221105	7.593623329	7.387665385	7.490851471	7.600821467	7.491178533	7.575687966	7.84107602	7.767120867	7.566806995	7.598196146	7.707684132	7.592003409	7.789516321	7.764005037	7.465723684	7.531956849	7.494217174	7.678880957	7.510727854	7.808402593	7.581031691	7.421431721
ILMN_1652487	7.506516814	7.230236056	7.263695259	7.784906754	7.541021018	7.341819247	7.518297584	7.40328579	7.359225507	7.252110871	7.137815745	7.221161336	7.3770964	7.403769381	7.687797893	7.399861186	7.595569691	7.477888138	7.358184864	6.978352511	7.396461237	7.352795082	7.343594706	7.395909287	7.508883388	7.383145481	7.498644019	7.480888592	7.627692121	7.591467254	7.516325423	7.131965848	7.518464947	7.375216794	7.510168573	7.65651018	7.098851612	7.320134495	7.254853305	7.292989233	7.323544537	7.179663233	7.476516288	7.511793301	7.293668757	7.577892055	7.301185275	7.532139292	7.380832004
ILMN_1652488	6.78534059	6.694298185	6.755550258	6.705746101	6.727709622	6.73585972	6.730868191	6.698603344	6.690551829	6.69427415	6.813885004	6.741044145	6.70313302	6.759904366	6.705300978	6.705995059	6.74623481	6.718298396	6.694071792	6.688887655	6.696638897	6.755664198	6.68465258	6.697339958	6.705871626	6.750032989	6.721419276	6.736760265	6.740648136	6.702468645	6.66056047	6.78041626	6.800737255	6.774105425	6.694150313	6.709496597	6.678224666	6.716925749	6.699164524	6.808755094	6.73935853	6.829869045	6.75120823	6.71409121	6.665085546	6.774174345	6.67596149	6.75182286	6.785694887
ILMN_1652490	7.586817142	7.463322412	7.469288459	7.426677678	7.612187602	7.356731999	7.442297401	7.547932359	7.505815402	7.611068334	7.29979441	7.48245042	7.479402243	7.328330426	7.509426269	7.409803926	7.3770964	7.602671027	7.819513962	7.644695696	7.466601	7.951012203	7.896855448	7.749235434	7.652662584	7.253341361	7.693263671	7.569442088	7.562737382	7.459514978	7.365554047	7.261816033	7.455971367	7.41645138	7.555239573	7.489834956	7.519179373	7.450223606	7.484222794	7.309097852	7.56613313	7.259065086	7.424554436	7.265322219	7.385994088	7.32255702	7.360877357	7.176891354	7.44920208
ILMN_1652494	6.749213203	6.799071043	6.893341304	6.80618902	6.808452942	6.798433294	6.821384321	6.747519046	6.85199394	6.80778841	6.841195387	6.803543429	6.800165975	6.817721621	6.775653087	6.780332264	6.828726097	6.79834798	6.731214385	6.761788807	6.851804009	6.828044947	6.811005174	6.799237153	6.756197531	6.779904336	6.811759151	6.701185703	6.73983246	6.866593895	6.765153717	6.756127677	6.732012823	6.847480383	6.725778704	6.847340617	6.766232702	6.745724424	6.746694402	6.776457451	6.79532258	6.850320348	6.788196753	6.757290413	6.826772825	6.80660218	6.770544498	6.866265658	6.771863474
ILMN_1652505	9.157573398	8.872770166	9.077838836	8.902337618	8.93077751	9.032630967	9.05280722	9.03300407	9.012497084	9.017843112	8.876553605	9.144719702	9.099159999	8.946568852	9.00392503	9.126168931	9.245306346	9.298828991	9.03300407	8.964941562	8.92478057	9.112470851	9.024234778	8.958458465	8.906549934	9.035987317	8.83801013	8.937488478	9.137406633	8.869570597	9.168801815	9.230914456	9.14818465	8.995241576	9.143452598	9.095457186	9.110680493	9.015002216	9.040414819	8.999415413	9.012497084	9.077389787	9.048591814	8.762816498	8.93077751	9.068834068	8.963778328	8.761125861	8.993347199
ILMN_1652507	6.778182148	6.865878047	6.841990999	6.691523597	6.729158886	6.864302671	6.710176433	6.779343255	6.838364024	6.701815584	6.762488208	6.770240597	6.711355261	6.802279659	6.890708764	6.708608588	6.793578873	6.783989864	6.813366814	6.780231303	6.737394922	6.805044597	6.804129374	6.747688751	6.796896871	6.859820737	6.860770076	6.775757667	6.726640397	6.720039424	6.933234215	6.822375258	6.955377766	6.817890526	6.867016939	6.869599271	6.830516163	6.84215842	6.749373866	6.710948786	6.798802684	6.770850614	6.775684962	6.825413707	6.855299208	6.793465816	6.763626477	6.783060849	6.743222228
ILMN_1652512	9.068432705	8.994874298	9.130257988	8.927784887	8.956892012	9.052386247	8.969635916	9.212423965	8.945825497	9.219667836	9.29922259	9.014205976	9.412141739	9.247948898	8.974461064	9.074511059	9.048591814	9.172590429	9.060508141	9.283435125	8.981959319	9.077389787	8.952631896	8.960950741	8.846632066	9.388238897	8.909733219	9.445219905	9.572562594	9.171135534	9.907583232	9.994087283	9.980703051	8.955842039	8.996493346	8.882687064	9.068064094	8.93107854	8.719827579	9.097658003	9.068834068	8.883478899	9.409478623	9.367281587	9.3279438	9.184933637	9.422490179	9.167151872	9.894395505
ILMN_1652521	9.038182179	8.843893024	8.657757837	8.990781795	8.953314137	8.848746292	8.957574094	8.941834415	8.64173737	8.92847202	8.876222921	8.703801794	9.186274235	8.97382546	8.905690372	9.278448479	9.262108968	9.237761429	8.938575112	8.843176788	8.880279996	8.761773117	8.680353792	8.680670049	9.017458224	8.862075717	8.963116184	9.035596433	9.267350062	8.880279996	8.840553434	8.944066369	9.258272273	8.880279996	9.125340273	8.955842039	9.01567805	8.873887023	9.125817554	8.781889436	9.017843112	8.92588767	9.080473579	8.947425004	8.695483998	8.865135131	9.087891347	8.886972044	9.03191779
ILMN_1652525	7.73497812	7.809278648	7.498184038	7.899247808	8.010372176	7.962257128	8.043577281	7.774286223	7.661699616	7.72309429	7.71277234	7.817940604	7.830089723	7.595018189	7.520539812	7.273712752	7.321122075	7.247132902	7.361158702	7.070729446	7.233014749	7.542780108	7.38131368	7.244823182	7.712177263	7.449338657	7.494396612	8.132450819	8.037198314	7.73325491	7.962529871	7.747869495	7.40328579	7.714721537	8.029189225	7.867483348	7.784156072	7.766224281	7.595218132	8.020719218	7.889850827	7.984998804	8.137128834	7.734021502	7.770514336	7.971212068	7.516124389	7.582711735	7.579965206
ILMN_1652527	6.69939504	6.794583924	6.704257084	6.618383639	6.742275369	6.701628938	6.72637988	6.681583689	6.714154457	6.698185053	6.693902103	6.711548151	6.692563284	6.696120918	6.747237439	6.638030063	6.698811202	6.736753351	6.671155946	6.816812139	6.704647975	6.684557788	6.694060128	6.770026173	6.68156886	6.714447477	6.695325708	6.667547546	6.693426436	6.713185911	6.768764494	6.700371415	6.673698042	6.784058215	6.73109896	6.788679063	6.751640106	6.731316054	6.70688655	6.767000041	6.654151526	6.698432551	6.698822211	6.727824174	6.691788097	6.744870772	6.636871939	6.752417833	6.738791917
ILMN_1652533	7.422043698	7.452906927	7.788817629	7.217824149	7.393670163	7.525113355	7.534431139	7.400790446	7.582512685	7.413184918	7.506516814	7.343305482	7.308668028	7.21737852	7.340341394	7.43934185	7.336350979	7.412229565	7.821827442	7.783103581	7.626922019	7.520757236	7.652457977	7.488596481	7.432974974	7.721369413	7.867483348	7.502993596	7.480229335	7.455971367	7.563079689	7.608610684	7.606228219	7.426976739	7.586971278	7.463799474	7.508362123	7.560823679	7.554528788	7.591082897	7.617469639	7.487589434	7.501749125	7.493533375	7.368512701	7.422043698	7.647612923	7.443255304	7.597976939
ILMN_1652540	7.079389113	7.0424621	7.268710319	7.162014345	7.140696116	7.095161279	7.020722386	7.055361563	7.160934253	6.944591784	7.171449586	7.224596703	7.139026234	7.287326706	7.023072564	7.084484126	7.072925604	6.981798193	6.917030874	6.970215763	7.107365567	6.933996089	6.872868313	7.067853565	7.025587703	6.910681343	6.839209624	6.990080226	6.861145408	6.97125866	6.899651759	7.000020493	6.744337622	7.1665106	7.051373149	7.144406737	7.158899953	7.159515919	7.122591066	7.065206769	7.08052081	7.032033948	7.047800174	7.143868942	7.218314423	7.065989993	6.971186722	7.277551136	7.102283753
ILMN_1652549	7.131075546	7.048362804	7.065356392	6.972216735	6.90356772	7.012187431	7.032033948	7.066835611	6.930291767	7.087694861	6.906557423	6.976934624	6.934322792	7.052636626	6.881321941	6.886708645	6.900129161	6.956156019	6.797599581	6.711778878	6.808300501	6.798730302	6.798785577	6.770251323	6.866705099	6.867450681	6.826203566	6.866032252	6.882561491	6.825861704	6.844076858	6.823390603	6.882896444	7.037226348	6.976344652	7.000434985	6.972744477	7.112910542	6.983617267	7.067426686	7.03460567	7.040930871	7.017849922	7.056889574	6.916256011	7.068155231	7.040193157	6.96804562	6.989299974
ILMN_1652550	6.819684278	6.729630709	6.770887043	6.681685425	6.810289897	6.818418026	6.777370384	6.767971884	6.778882494	6.883661207	6.735247332	6.80563525	6.751726201	6.849834558	6.704707613	6.818389575	6.835104521	6.941216763	6.77155738	6.751251812	6.776384954	6.78262679	6.83990717	6.817425025	6.798838159	6.756779906	6.773041097	6.830552008	6.860388027	6.80919686	6.821517786	6.822954167	6.807756428	6.773898457	6.790923907	6.760329745	6.783618255	6.780426077	6.762117697	6.79709448	6.740971611	6.7828464	6.832374503	6.833923639	6.743716105	6.755038111	6.800101853	6.885143949	6.811247745
ILMN_1652574	6.743475126	6.668342583	6.742720696	6.828272093	6.808921892	6.754700975	6.727520729	6.679201078	6.791863803	6.685342441	6.661447365	6.821732909	6.674356219	6.770281466	6.736405181	6.765013006	6.707855339	6.717403057	6.73357382	6.687173025	6.664837926	6.787319354	6.671285459	6.699652622	6.69801476	6.725975965	6.629781207	6.682549989	6.719293283	6.73900366	6.692434974	6.643294269	6.902299719	6.768444559	6.798478132	6.78143717	6.700056011	6.750384567	6.723998821	6.741963253	6.690641667	6.74954993	6.626889694	6.768697235	6.722369972	6.74640315	6.795195145	6.781717951	6.727487224
ILMN_1652577	6.878378219	6.85196421	6.931339627	6.830452908	6.820806469	6.862531933	6.906500268	6.81804876	6.943411762	6.758438179	6.830466311	6.883044394	6.769916354	6.783524526	6.809122996	6.933622968	6.778855345	6.786901888	6.880769607	7.038998967	6.842881546	6.947926226	6.764535454	6.931133851	6.940561001	6.786458867	6.901368918	6.872193591	6.811592336	6.846301887	6.798661266	6.951492293	6.834396229	6.832442215	6.957632898	6.658534867	6.880756508	6.920893674	6.847794801	6.828466384	6.827134677	6.818093032	6.97326572	7.0242499	6.888453461	6.873337092	6.788461868	6.800833018	6.854904857
ILMN_1652578	6.76984112	6.76145367	6.769906005	6.770418687	6.737302694	6.803947082	6.808796962	6.741202827	6.701343899	6.701031335	6.717716594	6.735838834	6.737592117	6.816144804	6.682053651	6.698010068	6.708519131	6.700131458	6.889330343	6.747811532	6.727157809	6.761335338	6.789877843	6.656390708	6.819610828	6.739559585	6.681200525	6.720412514	6.790371137	6.686524103	6.74834846	6.746600153	6.72446106	6.762084341	6.732540975	6.733380697	6.688191977	6.756264989	6.801056299	6.75148956	6.769330265	6.777907906	6.694642674	6.731114053	6.693026681	6.709794349	6.789945945	6.82489726	6.791784904
ILMN_1652580	7.734021502	7.820722378	7.746050991	8.04690297	7.732809374	7.837651663	7.84467206	7.753334392	7.701695756	7.83854549	7.851387841	7.884822633	7.792802422	7.84898789	7.933511057	7.682768557	7.718309501	7.483854984	7.43699909	7.600961842	7.718863979	7.397581054	7.498308502	7.437503589	7.418274775	7.409966331	7.427496469	7.478012971	7.342587009	7.557582172	7.476342526	7.568037612	7.514705795	7.937292871	7.890761254	7.702145202	7.863618629	7.973344806	7.644290799	7.868514908	7.921784976	7.872467064	7.969221231	7.726277078	8.090928072	7.807232269	7.650190753	7.694660233	7.665308791
ILMN_1652594	7.571022879	7.495884566	7.830347839	7.453460362	7.507374586	7.555444273	7.483118314	7.522049838	7.69775728	7.72266243	7.453735644	7.481377624	7.594454653	7.628058957	7.511294216	7.525113355	7.488099102	7.589143881	7.499658916	7.672317189	7.46232553	7.729458128	7.562013141	7.588599797	7.629313574	7.648758884	7.62023052	7.743782231	7.67566859	7.434453988	7.60829403	7.684634586	7.669065775	7.575329441	7.655560085	7.678056926	7.509259196	7.604969958	7.45358862	7.697328522	7.571893099	7.619770336	7.617469639	7.449338657	7.410309895	7.543252935	7.757774521	7.602101094	7.85096205
ILMN_1652602	6.813378692	6.741668096	6.8931944	6.836831597	6.753731465	6.902314937	6.738852233	6.718321636	6.720017772	6.811666287	6.793017934	6.862147391	6.760319069	6.823114376	6.72182367	6.876458551	6.805881088	6.742833202	6.726908018	6.593926358	6.926968532	6.884233019	6.674283438	6.863354092	6.902659284	6.78403857	6.75848363	6.798323927	6.720955578	6.712730098	6.75609476	6.831101561	6.76170922	6.923453259	6.720017772	6.893766284	6.884394211	6.757426374	6.867541829	6.745538308	6.876916588	6.846487403	6.782460206	6.82431216	6.829405839	6.901073055	6.776263986	6.821539019	6.785639952
ILMN_1652604	6.852210889	6.827188813	6.793007985	6.806028162	6.848439812	6.824157736	6.865572642	6.803652108	6.796568579	6.830282501	6.888635241	6.773191581	6.752424678	6.840430471	6.955121597	6.855075142	6.865672696	6.765040822	6.878963423	6.824135902	6.825739561	6.83930458	6.884279626	6.808585979	6.779398868	6.810640812	6.93300602	6.809302299	6.822626228	6.724433405	6.867587965	6.876409386	6.738742219	6.774442853	6.955418462	6.787031202	6.833096794	6.756248935	6.81574017	6.847867353	6.821712882	6.773010417	6.810861677	6.856940938	6.761914415	6.883297988	6.81281125	6.861109421	6.700012486
ILMN_1652609	7.269367408	7.358499903	7.34727827	7.23443849	7.317369752	7.243297735	7.3602859	7.306534093	7.346533907	7.330862361	7.191197534	7.114087898	7.197941207	7.183977578	7.272769804	7.227637008	7.202603417	7.192271805	7.196575506	7.376306153	7.159104108	7.195567854	7.047453568	7.262564819	7.182020832	7.502222431	7.408097006	7.215378944	7.228367296	7.185828349	7.172892602	7.23590373	7.377537648	7.388364055	7.357464196	7.180019537	7.236376608	7.330141188	7.229540533	7.357604367	7.329876658	7.244087522	7.16351827	7.288559383	7.294313129	7.322822516	7.225967539	7.168501089	7.216665178
ILMN_1652611	6.801351742	6.83563345	6.774769049	6.729687287	6.751453242	6.787679477	6.751634076	6.72870597	6.848700183	6.833956423	6.758566446	6.726628314	6.809408377	6.748611081	6.764212916	6.812038367	6.761249696	6.851752935	6.809147074	6.794473864	6.75753354	6.781372616	6.776566985	6.716647511	6.801159811	6.738538777	6.806463932	6.80483023	6.749592944	6.766290885	6.726017851	6.709756043	6.737774778	6.825162013	6.743529736	6.770287736	6.798773141	6.765673165	6.821311388	6.728347429	6.779088287	6.837170206	6.728003126	6.703443788	6.73395527	6.730779879	6.801507378	6.703345651	6.887192232
ILMN_1652628	6.849593324	6.702414792	6.80534685	6.792884854	6.7012761	6.777424638	6.740708914	6.724333415	6.736633998	6.749361262	6.870205079	6.785478229	6.807075787	6.877940328	6.834176564	6.839620179	6.827396961	6.731853816	6.757648232	6.710343835	6.761428765	6.721403988	6.798644698	6.753197402	6.733191345	6.788689922	6.764855961	6.748922522	6.743115897	6.884172995	6.82898821	6.852120728	6.672769655	6.811586552	6.799052792	6.765019676	6.758561179	6.701176126	6.710557117	6.773381099	6.763408483	6.760042374	6.801615022	6.718235184	6.733502439	6.778930614	6.814946668	6.727555782	6.847133297
ILMN_1652631	10.31498702	10.19918745	10.68901482	10.2955114	10.19555926	10.37877879	10.56074291	10.34154383	10.31498702	10.64319005	10.39487371	10.60777577	10.799837	10.47653817	10.50664967	10.73707565	10.64220717	10.49879877	11.22376931	11.11346723	11.01284721	11.22137979	11.34136689	11.12262708	11.30455962	11.45552652	11.13038548	11.50118168	11.48614834	11.25442722	11.56706112	11.69848195	11.62150229	10.35937386	10.4018307	10.38150826	10.28476067	10.22447647	10.20208051	10.59935809	10.38757618	10.31556044	10.67222834	10.41685078	10.55140441	10.63728429	10.74429757	10.42913521	10.82757066
ILMN_1652638	7.899719648	7.798546661	8.018538178	7.871025916	8.279871813	7.544477586	8.18304191	7.926793613	7.693649261	7.90648377	7.936826614	7.887520701	7.956177871	7.806304344	7.723517263	8.053955581	7.809853912	8.510016273	8.018022252	7.995980068	7.694061589	8.102558794	8.165208341	7.957124397	8.13740172	8.272731463	8.700305711	8.131092524	8.23263443	7.993819283	8.086248052	8.080765397	7.892751406	7.722236997	8.025813287	7.780853903	7.549553617	7.529694298	7.757123848	7.964677909	7.649223237	7.492161342	8.092078023	7.696305241	7.765219877	7.527831638	7.620021681	7.607920509	7.858858142
ILMN_1652639	6.749817788	6.85755362	6.723632826	6.914779449	6.846742896	6.749021154	6.722986638	6.840060008	6.715342526	6.751816344	6.905436185	6.851520455	6.915934382	6.798785577	6.739712541	6.804729686	6.826476329	6.818383905	6.760487697	6.752075653	6.901682621	6.647406296	6.829762505	6.947891406	6.791199071	6.735749257	6.857010072	6.838448013	6.747583877	6.814028429	6.925979157	6.753958645	6.787230576	6.81538918	6.78268175	6.79549659	6.772048578	6.911047575	6.781228338	6.778176187	6.768312647	6.786787856	6.77124465	6.79997191	6.808440399	6.849810306	6.792460635	6.795714583	6.776953611
ILMN_1652646	6.721154417	6.733041958	6.739179816	6.750807248	6.761319794	6.773397594	6.694207104	6.821463359	6.735305961	6.717475297	6.699130465	6.787124683	6.65512664	6.738667447	6.827279586	6.738205026	6.688485709	6.776022918	6.705695005	6.786770227	6.739651122	6.749838755	6.789159745	6.853649057	6.762830676	6.729219891	6.74027154	6.756476052	6.812756344	6.74404404	6.795285969	6.817628719	6.706499367	6.657181296	6.751606932	6.743236294	6.836470816	6.778357553	6.759707412	6.770610701	6.745505698	6.705567982	6.918847628	6.752040137	6.905873365	6.742644516	6.777573284	6.765554145	6.786590086
ILMN_1652647	6.992341155	7.067117336	7.011082468	6.968448368	7.016136209	6.98039685	7.05789129	7.039296372	7.121401662	6.999371766	7.037535212	7.138292509	7.068530834	7.132635104	6.997192338	7.160250847	7.044023618	6.930016382	7.038289462	7.155796277	7.03455009	6.923632851	6.798791715	6.959649568	7.028906325	6.862686165	6.857822132	6.951145877	7.093663157	6.941775597	6.954317421	7.138817084	6.970259117	7.019815885	7.07254396	7.074958359	6.991956298	7.096519411	7.032948409	7.066357172	7.1909717	7.027145388	6.99117241	6.93724791	7.205123461	7.017395332	7.063881499	7.073383352	7.175946278
ILMN_1652649	6.814492134	6.961074648	6.731760696	6.77890458	6.91316953	6.949912988	6.828466384	6.862751206	6.855057166	6.789901608	6.859616083	6.871504712	6.790190882	6.772452334	6.833192077	6.89831797	6.857913754	6.811731346	6.78268175	6.816285219	6.847764928	6.860055371	6.757979855	6.926098591	6.945237292	6.796361381	6.743976443	6.828503919	6.729272402	6.713906128	6.784811414	6.727746724	6.712515154	6.895906338	6.861663938	6.914842457	6.876814676	6.938243906	6.863937941	6.84434951	6.850996139	6.728837457	6.796036609	6.888453461	6.809467278	6.834049669	6.769966996	6.852191957	6.820596026
ILMN_1652650	6.932662928	6.931021464	6.929767509	7.012977627	7.03190352	6.872320347	6.959324455	7.012251963	6.872110458	6.920913129	6.88447834	6.888203415	6.990917967	6.974930307	7.016464247	6.905873365	7.032033948	7.011320042	7.021470354	6.903498696	6.862639556	6.88386983	6.99941967	6.868308298	6.861750979	6.891479652	6.946652351	7.029656581	6.804327761	6.964890753	6.906537836	6.867232352	6.938446824	6.843754388	7.000834078	6.988309128	7.02039198	6.96808175	6.890974399	6.98679756	6.947637625	6.838430742	6.979375123	6.974930307	6.802995581	6.875491843	6.8301089	6.932691617	6.863600465
ILMN_1652660	6.822815763	6.793632884	6.817327587	6.791295155	6.793192692	6.747286238	6.859242	6.756985264	6.825335847	6.858016343	6.939270009	6.93193427	6.798962564	6.896261543	6.814075635	6.83269867	6.85024594	6.913894667	6.805436385	6.808037698	6.820039196	6.828376695	6.753197402	6.808198703	6.857660708	6.75676906	6.825913823	6.793347695	6.777982074	6.829595936	6.734869275	6.791677785	6.736205475	6.764709421	6.819460728	6.814271588	6.8398447	6.759575158	6.854117304	6.827757598	6.810007206	6.871018925	6.808568666	6.850629038	6.777208408	6.854355532	6.752538655	6.927945746	6.854941691
ILMN_1652662	6.833861657	6.807934715	6.954908898	6.829962672	6.943943904	6.885160718	6.876030872	6.84485913	6.863008792	6.831545343	6.772621134	6.797025667	6.915730988	6.935778586	6.893535403	6.809695005	6.81022586	7.017202934	6.881817812	6.95332903	6.920490823	6.782615407	6.779811029	6.887278553	6.851007981	6.807019894	6.817860289	6.726001934	6.844866618	6.854922657	6.778586256	6.81640612	6.704098971	6.911265424	6.906906938	6.972744477	6.836375738	6.89518961	6.881007697	6.817440852	6.81588865	6.909490092	6.885066482	6.936414539	6.932636861	6.847661727	6.871729563	6.925377657	6.862997454
ILMN_1652666	6.766909731	6.661880457	6.728468758	6.815402502	6.834630658	6.72228303	6.711556638	6.716599257	6.706431233	6.743486993	6.724505544	6.847718091	6.761492225	6.742509158	6.746127298	6.801932176	6.72870597	6.765441615	6.783683235	6.680865937	6.79096661	6.760543781	6.742928918	6.787938122	6.768498406	6.745094809	6.759282922	6.658993592	6.725129426	6.727740614	6.795099236	6.710455015	6.799853092	6.753465975	6.745797505	6.750396318	6.769089981	6.734958798	6.757471061	6.756900929	6.757626322	6.715550311	6.704896045	6.798759522	6.624663751	6.699222309	6.728897352	6.705365954	6.669611612
ILMN_1652670	6.879959643	6.829896356	6.826074836	6.757336756	6.780832022	6.849098016	6.785743602	6.713285129	6.725276146	6.905834741	6.791381102	6.759004025	6.768324221	6.840949305	6.772747151	6.823132923	6.788467827	6.913725206	6.810406392	6.870699081	6.870146957	6.821994112	6.847288036	6.758213119	6.782012156	6.86996573	6.739658263	6.805502469	6.905970394	6.74306044	6.806487009	6.743413902	6.770986486	6.780953242	6.80952973	6.829940949	6.757067032	6.812553873	6.788496086	6.834236128	6.765427715	6.823315983	6.85226927	6.775444107	6.785566422	6.814478809	6.818871745	6.772234877	6.759473491
ILMN_1652674	6.731832485	6.700089564	6.713955634	6.789246725	6.76704784	6.711556638	6.696238111	6.734895279	6.752960494	6.82624814	6.648940952	6.788706061	6.850235902	6.709976282	6.735687962	6.705375832	6.710112722	6.671023834	6.716793847	6.700831888	6.700455976	6.737449056	6.662712924	6.787230576	6.693845955	6.770793542	6.729212214	6.737493209	6.720859603	6.75848363	6.745617466	6.688681988	6.832120603	6.714716902	6.713265656	6.591471881	6.723011016	6.887312654	6.695472345	6.749041174	6.707472324	6.751043181	6.61988285	6.738582102	6.687144516	6.729158886	6.654917384	6.675863832	6.742995924
ILMN_1652677	7.324362226	7.312662502	7.235015076	7.302975422	7.398305699	7.275523385	7.426976739	7.297607409	7.395909287	7.422179345	7.32847034	7.309097852	7.325758011	7.50286091	7.46100712	7.649437871	7.687407117	7.83698272	8.292368586	8.570220801	8.154701565	9.280929817	9.454891178	9.359893635	10.12444286	10.55383801	10.42838322	10.54579602	10.46084678	10.50129545	10.63279903	10.69231637	10.63806878	7.305404103	7.358184864	7.340850291	7.32069103	7.211107151	7.291282603	7.165317344	7.373439697	7.332097763	7.28497413	7.299121718	7.339650419	7.221501415	7.474716188	7.243964515	7.302975422
ILMN_1652680	6.805894094	6.741498881	6.845558414	6.788207378	6.83745695	6.795398228	6.790976455	6.856654305	6.780995353	6.766442993	6.800929016	6.721021343	6.846238233	6.807249717	6.834212438	6.787519406	6.817963114	6.735344008	6.748616527	6.790878269	6.757061959	6.773739468	6.707956578	6.762480607	6.784811414	6.80668582	6.837922584	6.844528807	6.767569047	6.779890201	6.813934618	6.732765387	6.790037428	6.744015867	6.819234014	6.752748016	6.797060885	6.753746391	6.746855598	6.819512733	6.786743604	6.865043782	6.793537603	6.793567982	6.838968609	6.812085494	6.841492116	6.826169775	6.707483563
ILMN_1652685	6.880192616	6.797303164	6.799790238	6.816909196	6.843495627	6.825994404	6.849700217	6.794828756	6.788735141	6.786728587	6.870093965	6.777136624	6.84744125	6.826829656	6.829152697	6.805083805	6.806392079	6.702035875	6.821614359	6.739014806	6.883312697	6.810301884	6.844056266	6.859799362	6.749355835	6.932279747	6.825235658	6.822132922	6.787296594	6.848366163	6.758543765	6.824232646	6.82458551	6.764282999	6.821111961	6.833900068	6.802760718	6.789647112	6.870255403	6.825861704	6.890890107	6.850723942	6.851299688	6.907166273	6.824788414	6.859810162	6.762243514	6.826081783	6.843272314
ILMN_1652687	6.780756284	6.73163212	6.791008164	6.752965717	6.760012774	6.767569047	6.788968389	6.735036777	6.776524413	6.744832417	6.810598946	6.808434782	6.782474137	6.803602357	6.797532312	6.733178373	6.758054597	6.789983863	6.816550368	6.901422939	6.842797379	6.785738761	6.829962672	6.78241523	6.731945521	6.831208408	6.741492588	6.729990045	6.842539344	6.662736687	6.772902926	6.74494555	6.78772419	6.735768381	6.703796457	6.793793972	6.770234709	6.848347514	6.763812053	6.730212084	6.844183595	6.888714609	6.7492971	6.759882854	6.763238995	6.709850415	6.66059377	6.75008043	6.859810162
ILMN_1652689	6.826659839	6.808998297	6.807535212	6.864105371	6.769721598	6.861000155	6.706172867	6.880641674	6.814770623	6.819367625	6.816586336	6.712830249	6.766436713	6.813501489	6.8829634	6.805131958	6.834346951	6.759685501	6.765956038	6.718392647	6.825294906	6.861443942	6.758832547	6.772765228	6.881160226	6.857860376	6.702479974	6.729192419	6.789388405	6.7706821	6.886304434	6.829575298	6.799936862	6.707431089	6.787921715	6.922193608	6.815640691	6.730044578	6.831721769	6.759411556	6.807312466	6.784375784	6.858974702	6.876929228	6.802602536	6.83476219	6.748242944	6.762002945	6.786210833
ILMN_1652693	7.000020493	7.016078414	7.059203384	7.057624697	6.943482802	6.939492326	7.182271612	6.99525652	7.052949725	7.028260217	7.004186523	7.002298992	7.06751115	7.151277931	7.237153867	6.941775597	6.919927219	6.913064186	7.137026129	7.06433875	7.032337094	7.162662729	7.301041988	7.085752	7.044912856	7.1005922	7.34229561	7.04443111	7.137712254	7.023514849	6.946618056	6.962051705	7.316578671	6.952752363	7.033319389	6.84160813	6.917482223	6.938502464	7.060243455	7.114993996	6.96478769	6.931105177	6.947235764	6.962167899	7.141472486	7.078789773	7.061106114	7.021833955	6.982916928
ILMN_1652694	7.023451045	7.100993261	7.167444085	7.079649497	7.16351827	7.093371849	7.068011201	7.114920042	7.061924876	7.0768602	7.001100326	6.990207798	7.1042453	7.077024181	7.046434699	7.142994696	7.097968141	7.034942216	7.062292057	6.979559121	7.021409608	6.975970475	7.067426686	7.090171006	7.018570648	7.022009359	7.051373149	7.08582707	6.938991917	6.954317421	6.960965849	6.980007989	7.05181567	7.081253003	7.045729298	6.968004654	6.975450231	7.089417033	7.181586775	7.014337041	7.055214943	7.116835471	7.063794097	7.00077299	6.921322499	7.038157017	6.959123048	7.065509071	7.060324647
ILMN_1652700	6.887385527	6.863927227	6.818685292	6.938301127	6.83134741	6.780569967	6.838038824	6.825380512	6.806844676	6.821511027	6.854853893	6.772918225	6.951810802	6.818823487	7.067117336	6.889695532	6.855354112	6.831047536	6.935193427	6.671180329	6.896874285	6.977758365	6.924257112	6.784292892	6.917030874	6.882118654	6.917711639	6.802107998	6.873525499	6.96281923	6.843546578	6.914949167	6.927487076	6.842823257	6.862438474	6.828169877	6.896624984	6.92352702	6.873174783	6.88113543	6.817741107	6.684543895	6.814677563	7.008758342	6.904345744	6.88113543	6.786547033	6.785743602	6.905773345
ILMN_1652701	6.705300978	6.85612169	6.776920642	6.766419557	6.783029351	6.711947694	6.806724244	6.805997733	6.814706527	6.838317977	6.770041186	6.786107189	6.788027383	6.687718682	6.748869329	6.79575085	6.807692489	6.830475948	6.731393325	6.674924258	6.814544019	6.867734601	6.739712541	6.769932949	6.841302424	6.707492397	6.80516904	6.815985703	6.754792653	6.770944874	6.83561793	6.843816668	6.898816781	6.834453932	6.753197402	6.796738547	6.792439291	6.743875964	6.78326509	6.848347514	6.780903686	6.753654448	6.680571314	6.736448008	6.715113097	6.758790166	6.778171341	6.781380349	6.77648431
ILMN_1652711	6.80973129	6.900447826	6.718432088	6.822822959	6.851581863	6.86691292	6.825433649	6.762729321	6.904436797	6.780273117	6.83228151	6.795195145	6.767902275	6.925321824	6.680841875	6.772881863	6.807193018	6.819453406	6.793743635	6.81228338	6.838030761	6.786101598	6.771550891	6.80975274	6.774344585	6.761823073	6.823193978	6.67432144	6.796018113	6.845548893	6.790712255	6.94192138	6.743359564	6.838934903	6.806374427	6.773249891	6.781910506	6.770971577	6.927267253	6.813829322	6.755754496	6.803336587	6.879626891	6.743216302	6.717269215	6.885249085	6.780581976	6.820602194	6.785622822
ILMN_1652715	6.943225952	6.89153882	6.816299981	6.791071982	6.77797677	6.722672459	6.936190067	6.852770743	6.879271881	6.745985761	6.84088804	6.8264127	6.874792421	6.84509216	6.833440668	6.7831191	6.896108179	6.82569727	6.80878474	6.864876501	6.722554332	6.797584165	6.752875916	6.790571322	6.857777669	6.766001502	6.748741007	6.73317237	6.837986531	6.759544156	6.787718913	6.767032528	6.77603468	6.907763815	6.82883525	6.85547486	6.909416244	6.866399069	6.80744963	6.781020063	6.839066574	6.87991775	6.793062059	6.848159962	6.750925817	6.793449178	6.756876226	6.786732424	6.811458384
ILMN_1652716	6.930597511	6.766555368	6.802840106	6.825358846	6.76898745	6.971322173	6.78434377	6.789930258	6.843807317	6.748286913	7.020447948	6.993609657	6.856584356	6.786680588	6.907132413	6.821230248	6.785711655	6.80567037	6.847848214	6.758309357	7.016295294	6.825328277	6.716429045	6.903916536	6.732965437	6.739309933	6.957214383	6.678104235	6.606309075	6.856479182	6.806945952	6.811821747	6.84996992	6.900726259	6.778954661	6.856960921	6.877345468	6.910126763	6.978039084	6.852237668	6.831069992	6.926915767	6.833540818	6.904214599	6.960386369	6.775306162	6.84984495	7.095744275	6.808713041
ILMN_1652719	6.874366985	6.744751184	6.810659052	6.990303032	6.835457518	6.894245815	6.960462225	6.814028429	6.898077984	6.783324484	6.967804073	6.778347359	6.814246033	6.963177588	6.749004813	6.810846958	6.8333468	6.606506191	6.723668456	6.864062481	6.754856074	6.821634629	6.800008826	6.74559694	6.79903228	6.781285273	6.725654911	6.859695767	6.792444165	6.774003456	6.783907975	7.093979868	7.039935014	6.772240162	6.798672572	6.887117381	6.790146615	6.924942509	6.897714378	6.864660717	6.85416812	6.762136593	6.765427715	6.881806107	6.75912465	6.908965296	6.832427292	6.6201544	6.851848013
ILMN_1652721	6.741429606	6.922220905	6.849593324	6.793292913	6.837293557	6.868179371	6.927396261	6.877345468	6.871719569	6.84827659	6.935223448	6.863809792	6.780832022	6.800457524	6.820575291	6.733167615	6.888295213	6.88880662	6.886014706	6.761103897	6.712496921	6.707338408	6.736914747	6.875625538	6.77194762	6.822432449	6.848418374	7.075479941	6.94985579	6.880192616	6.871432345	6.785827231	6.895171175	6.872267081	6.887584586	6.802954228	6.844234376	6.84301257	6.807868642	6.859925955	6.933122369	6.794332367	6.730295057	6.919039197	6.853010855	6.891946004	6.931262905	6.919065147	6.861455004
ILMN_1652722	9.34312426	9.394997804	9.285005945	9.304014228	8.982357252	9.243814094	9.086426274	9.385746301	9.433080973	9.33388295	9.15684771	9.214839969	9.026374037	9.425615105	9.206728125	9.249265682	9.423381436	8.894746691	9.131880298	9.276511936	9.488605896	9.607632796	9.765445353	9.531947331	9.670190064	9.793832028	9.537117993	9.699493457	9.636691188	9.559315087	9.610532655	9.739337248	9.954155912	9.248428465	8.983095123	9.336983364	9.433457978	9.172590429	9.394593683	9.28172471	9.319400489	9.086426274	8.936251277	9.283076502	9.207424537	9.139462665	9.41457623	9.364915562	9.458566419
ILMN_1652727	6.838679645	6.82058829	6.835228442	6.802105798	6.735958054	6.860570849	6.801094619	6.808658194	6.727430982	6.695931334	6.64998613	6.802395544	6.776524413	6.849070935	6.769983395	6.728381963	6.730627595	6.793476869	6.736237779	6.77371922	6.776071919	6.844958833	6.847645377	6.915581359	6.789063171	6.752826799	6.774639287	6.796403317	6.907489982	6.798672572	6.857210182	6.726836833	6.759146799	6.819144742	6.842090893	6.784247499	6.704289245	6.783292675	6.808278597	6.850637979	6.76108413	6.661880457	6.834746612	6.785148389	6.775108933	6.854311332	6.813501489	6.819512733	6.813990181
ILMN_1652729	6.63014469	6.717253735	6.779524252	6.886464135	6.825487735	6.773968817	6.784811414	6.752289928	6.806660627	6.777522005	6.807668315	6.693544028	6.74579313	6.710538951	6.793449178	6.783462981	6.740722767	6.721964807	6.856563436	6.801899054	6.759517777	6.700067299	6.824279177	6.659115725	6.72377339	6.743911722	6.826419989	6.76132471	6.78903961	6.747035888	6.817295561	6.801863214	6.805150445	6.843459856	6.868767026	6.806386131	6.762686118	6.825198433	6.769667507	6.822103559	6.721886239	6.747012492	6.710743165	6.726097766	6.789224136	6.737198671	6.733911915	6.70383874	6.701601966
ILMN_1652732	7.020617158	7.024313862	7.14290267	7.056366228	7.033552934	6.990444344	6.938846457	7.136496169	7.004675247	6.996771059	7.043204598	7.051751539	7.001370585	6.96808175	6.994372653	6.902233506	6.981349854	6.958553894	6.97197817	6.926154439	6.930772467	7.011625538	6.768329929	6.943975085	6.901805602	7.005321894	6.915384241	6.936932788	6.855533162	6.845264136	6.820298323	7.004943944	6.873200073	6.997524016	7.027145388	7.051513247	6.993087666	6.986213659	7.097505761	6.917195296	6.983461366	7.046082827	7.040738536	7.042242738	7.000834078	7.062757086	7.005828173	7.022643588	6.947664521
ILMN_1652735	7.495015297	7.542567412	7.418420251	7.5270228	7.657383771	7.439473199	7.527831638	7.495524902	7.514205147	7.57864044	7.358785992	7.424892793	7.243696322	7.027999908	7.155892784	7.261964499	7.141764621	7.49622662	7.353248495	7.421290844	7.239533639	7.446792867	7.394713122	7.414938624	7.595018189	7.469471109	7.656118936	7.750616718	7.631442171	7.525113355	7.671232205	7.681696193	7.499658916	7.477265015	7.572486049	7.517521524	7.641013834	7.512221007	7.359544401	7.641013834	7.573414568	7.493347436	7.609490236	7.681085603	7.513644	7.521900008	7.429830203	7.433152732	7.395764493
ILMN_1652736	7.195351994	7.064679915	6.954017924	6.929471573	7.215114396	7.339788851	6.87265227	7.176754861	6.968126855	6.897714378	7.133300561	6.855003938	7.003730934	6.97981539	6.865055771	7.098159664	6.901827025	7.142394919	7.058239822	7.261564744	7.193181986	7.454027002	7.027746951	6.96028222	6.975487022	7.234884911	7.028608708	7.081721846	7.166025883	7.279982434	7.13474812	7.354665862	7.311952203	7.201565572	6.939971322	6.941835551	7.240160903	7.071120564	7.085341417	7.098159664	7.060039454	7.302207852	6.987368474	6.905911822	6.992054355	7.173566346	7.107174528	7.090861337	6.955796605
ILMN_1652737	6.802989402	6.853759773	6.709831868	6.711928769	6.718843488	6.903952541	6.778560771	6.787276851	6.715604131	6.841140541	6.846030176	6.815127392	6.687609268	6.799806841	6.681336069	6.750205579	6.790662045	6.842059594	6.77610798	6.804534606	6.802880099	6.779419054	6.807960017	6.769983395	6.784503364	6.80219783	6.773185649	6.751412911	6.78850823	6.692434974	6.837220624	6.717641335	6.802161744	6.726736869	6.763611726	6.759921442	6.7942759	6.761145035	6.690591065	6.73470326	6.824123489	6.779375994	6.739212957	6.733315562	6.744086925	6.771067677	6.761840561	6.691933374	6.662511937
ILMN_1652740	6.747800458	6.793286904	6.843024199	6.768841636	6.708484311	6.858108031	6.759951469	6.752194211	6.76150264	6.74451624	6.744370157	6.773047415	6.750443153	6.79430952	6.826842533	6.727208882	6.755931856	6.831714118	6.789854875	6.724761756	6.795546487	6.801291165	6.767711888	6.861964729	6.872997281	6.899083134	6.720024327	6.830965667	6.739730892	6.782574084	6.809069818	6.747035888	6.783418859	6.767310461	6.700339306	6.78268175	6.767106954	6.828916497	6.755145668	6.834616529	6.778655881	6.82488199	6.814820775	6.75388197	6.682930925	6.778421028	6.821780309	6.745985761	6.850102827
ILMN_1652745	6.807847059	6.825069238	6.646090959	6.809117521	6.868741754	6.778861063	6.765040822	6.791066756	6.787388759	6.740944153	6.816687729	6.810742757	6.729651755	6.73109896	6.745832631	6.900638125	6.758037772	6.804825712	6.76405522	6.704275286	6.756248935	6.81640612	6.82525538	6.708714891	6.808278597	6.758706742	6.812763026	6.762461768	6.751961416	6.7748647	6.754381605	6.765583109	6.699515439	6.783292675	6.763506454	6.715912258	6.733656028	6.78613899	6.72823292	6.803451387	6.868518336	6.713106123	6.780786956	6.64536499	6.796885512	6.80933954	6.81379028	6.788042522	6.72142741
ILMN_1652747	6.886971622	6.800421599	6.827850289	6.797835096	6.782769169	6.82250362	6.845044338	6.841960054	6.826856443	6.781984882	6.827546485	6.823686198	6.799409639	6.833509641	6.82318652	6.78606837	6.851094804	6.863491689	6.813440516	6.876458551	6.862127779	6.821531193	6.771821241	6.860241073	6.840748316	6.84447576	6.924232415	6.827858309	6.83405722	6.834434183	6.908301557	6.904135086	6.899300659	6.872390283	6.803836185	6.923124535	6.832150865	6.815120487	6.763322295	6.820689853	6.806431941	6.887264699	6.834388542	6.824328097	6.779966079	6.851699415	6.894886112	6.826217431	6.951750792
ILMN_1652749	8.288625896	8.3525993	8.551589123	8.065650343	7.786224266	8.376904869	7.581600919	7.943854721	8.146096029	8.247102327	8.69810627	8.371596154	8.136605853	8.244564073	8.12838138	7.772010471	7.765630154	7.354131864	7.420654997	7.63124635	7.8471061	7.813204251	7.844195109	8.097375459	7.775093343	7.752342059	7.582711735	7.56028594	7.520757236	8.029954257	7.467238366	7.584570391	7.793615816	8.359327681	8.052200184	7.932610715	8.062088795	8.252292039	8.368365399	7.994568757	8.205972494	8.152170514	8.534840727	9.002822144	8.938230591	9.017843112	8.991142436	9.178346459	8.082001811
ILMN_1652753	8.881225538	8.728586537	8.842159493	8.750576788	8.817153111	8.735904471	8.875517786	9.013856509	8.954724689	8.847011537	8.621322613	8.638074967	8.820979707	8.803797564	8.653875714	9.014205976	9.015355526	9.103932644	8.872224028	8.858858675	8.971374488	9.301320265	9.286209996	9.418495211	9.109557598	9.058749074	9.244177546	9.086814855	9.127883715	8.980178759	9.061712607	9.174219793	9.074511059	8.852321717	8.721737475	8.678559331	8.942555535	8.887676813	9.047866816	8.777437863	8.957574094	8.875517786	8.614716449	8.621002584	8.520296315	8.690926196	8.660571176	8.497465885	8.68219156
ILMN_1652754	10.60692687	10.87549302	10.80710001	10.60093281	9.851065097	11.07404705	10.26497173	10.3684084	10.97875463	10.79282798	10.86344717	10.78735297	10.56819683	10.86167863	10.57938499	10.17582835	10.8895598	10.27199092	10.35301626	11.2077383	10.83976595	10.74249853	10.96800091	10.87549302	10.92302746	10.99147956	9.871564165	10.85729984	10.8158576	11.09556435	10.61014777	10.89885782	10.80226998	10.64220717	10.45158022	10.55140441	10.9416554	10.99667693	10.4616264	10.68727151	10.68249872	10.90273508	10.48852309	10.85992899	10.61163398	10.80427443	10.67830719	10.5968987	10.76954791
ILMN_1652756	6.742726052	6.645947672	6.767467144	6.827713944	6.725707103	6.706406657	6.787036195	6.7664766	6.748910085	6.692688361	6.717230355	6.738919408	6.650665365	6.699373526	6.611017919	6.733669207	6.708765848	6.789299214	6.701649169	6.77210348	6.699530777	6.781481871	6.713990794	6.730659969	6.763013682	6.750129702	6.714529799	6.701294076	6.745945657	6.767278225	6.685342441	6.707670986	6.657442698	6.84485913	6.697164762	6.697660764	6.775093117	6.661334205	6.72547584	6.719052734	6.673015563	6.760112574	6.70436515	6.690922461	6.718235184	6.737067062	6.759305322	6.716349007	6.707956578
ILMN_1652758	6.830583447	6.745451085	6.867813829	6.843735741	6.795328526	6.723571152	6.837958843	6.801863214	6.827205481	6.785324053	6.812105465	6.703142417	6.827516783	6.942956272	6.882643455	6.861589644	6.797344785	6.939971322	6.774829131	6.788651917	6.781876138	6.787662412	6.757548078	6.871215247	6.809086466	6.742424766	6.755015443	6.833047564	6.804129374	6.835680899	6.853398381	6.801381886	6.907210935	6.724935257	6.819144742	6.80993531	6.847133297	6.814504295	6.775642838	6.783080244	6.830411314	6.83954516	6.740654185	6.836193697	6.832163215	6.754598003	6.816095205	6.86227999	6.666708857
ILMN_1652761	6.757956411	6.679372869	6.75159665	6.750645517	6.773708596	6.848550734	6.805462709	6.775820112	6.706243738	6.758970828	6.805647357	6.834176564	6.717183085	6.809235766	6.753677588	6.735785058	6.791683376	6.777405835	6.740778537	6.799433845	6.742437539	6.745087217	6.818265082	6.776298769	6.733280919	6.851022165	6.715311112	6.810322213	6.799320286	6.725484249	6.672498523	6.767252337	6.782442158	6.886160848	6.718235184	6.730754908	6.677776656	6.878884484	6.735211564	6.697640764	6.795936629	6.776540405	6.709609817	6.709079727	6.830443576	6.708101504	6.767011391	6.764261953	6.757766626
ILMN_1652762	7.321856171	7.484559453	7.60829403	7.356388725	7.340986554	7.449753594	7.601476431	7.329318071	7.401068272	7.772253628	7.420500393	7.421890005	7.549191637	7.490512796	7.227072968	7.45453022	7.308668028	7.504781106	7.570475305	7.398636432	7.218173471	7.36658904	7.489655702	7.355255425	7.488886145	7.799584982	7.433427014	7.71277234	7.58532078	7.390131226	7.702145202	7.785354661	7.749991389	7.568762445	7.555605391	7.325220675	7.537483959	7.392307007	7.43666375	7.719696463	7.563241918	7.525276882	7.837214882	7.781284847	7.69857633	7.516325423	7.627692121	7.350165083	7.602893597
ILMN_1652763	7.605142221	7.520757236	7.675855219	7.408469905	7.416616735	7.434453988	7.43376399	7.558763745	7.564692846	7.729037182	7.367788669	7.497068544	7.395764493	7.494716149	7.301185275	7.409203122	7.427496469	7.700789529	7.41645138	7.776691901	7.263787125	7.458868143	7.702720656	7.573224441	7.533184533	7.80504338	7.757774521	7.725098852	7.749000072	7.532996247	7.608610684	7.705195826	7.676967285	7.469632587	7.427496469	7.422043698	7.527319912	7.450717486	7.601688675	7.555444273	7.475843615	7.458690988	7.472895912	7.305249324	7.40638688	7.483594258	7.512935887	7.372908337	7.396042276
ILMN_1652768	14.76984878	14.97172369	14.81441609	14.78948253	14.87068426	15.02148876	14.51809254	14.78027151	14.78948253	14.78027151	14.75864584	14.70266323	14.66874606	14.52654521	14.54408746	14.72972905	14.76984878	14.64180432	14.57954175	14.70266323	14.87068426	14.91561151	14.82207641	14.92478021	14.78948253	14.95445681	14.99197727	14.92478021	14.78027151	15.01180276	15.02148876	14.71956522	14.78948253	14.71038132	14.90554381	14.72972905	14.65340846	14.59785118	14.36023008	14.61672047	14.61672047	14.71956522	14.70266323	14.49118076	14.83754227	14.49118076	14.69300816	14.67671171	14.59785118
ILMN_1652777	8.265840796	8.203442319	8.545155264	8.154406976	8.282087208	8.3923138	8.476165399	8.288928928	8.37130858	8.871869032	8.31577147	8.579251414	8.295354938	8.005969022	8.120143146	8.424239396	8.208435432	8.340693756	8.690307017	8.793665505	8.522435399	8.972443142	9.254151623	8.988820084	8.291520001	8.832289209	8.715112433	8.434644398	8.520564399	8.391586044	8.412578263	8.707014897	8.563782643	8.207441273	8.318842313	8.086703369	8.072503194	8.125520082	8.324037391	8.168308859	8.139168851	8.20791027	8.244063202	8.009715519	8.150370785	7.912746719	7.813405882	7.621445075	8.152408991
ILMN_1652780	6.761725393	6.751251812	6.746543508	6.719592253	6.751949848	6.714633457	6.768719119	6.822789971	6.74342599	6.787674303	6.861109421	6.741524609	6.773397594	6.753677588	6.745179847	6.728409004	6.774125557	6.715296339	6.679252587	6.749373866	6.794791867	6.800130995	6.817152541	6.684137547	6.817095207	6.766344708	6.739559585	6.711750081	6.819506779	6.797873907	6.852652726	6.720831933	6.813766375	6.753406728	6.760709771	6.85168854	6.790981907	6.744673383	6.749428542	6.791991378	6.755177355	6.731809999	6.719773158	6.747052866	6.707329644	6.830819635	6.737315496	6.800401729	6.718699159
ILMN_1652784	6.774481876	6.856052061	6.75469415	6.732611306	6.703377977	6.783500254	6.765389833	6.745053668	6.739273347	6.785027939	6.780088898	6.786280979	6.739352963	6.799544619	6.765939982	6.778238914	6.818147067	6.791910956	6.799557268	6.83128903	6.82070165	6.735493197	6.773446277	6.750026673	6.826842533	6.801822531	6.792053692	6.656390708	6.682269725	6.745527582	6.75205224	6.754154692	6.72517093	6.724230927	6.7339628	6.750613742	6.778850155	6.783151626	6.85279206	6.726039445	6.757336756	6.735853018	6.84466235	6.811767904	6.775786532	6.858568309	6.746790448	6.74712076	6.850290468
ILMN_1652786	6.783060849	6.733191345	6.757072425	6.669130176	6.740134246	6.816579977	6.738324164	6.751021677	6.813834653	6.778688206	6.838457593	6.77666858	6.784763899	6.712487817	6.711365509	6.741395952	6.825680915	6.715761169	6.670609673	6.783373133	6.796391102	6.735377775	6.679823655	6.745601599	6.658282995	6.763647384	6.772190857	6.68859845	6.692779977	6.747167343	6.729322795	6.791858077	6.765673165	6.666909729	6.740044113	6.76952924	6.753928381	6.664474055	6.779274826	6.74027154	6.744149747	6.774896177	6.77057657	6.756686888	6.697408527	6.775730702	6.805485038	6.714947981	6.762798366
ILMN_1652787	6.822235257	6.78166706	6.728698142	6.811592336	6.643968704	6.774504592	6.724715383	6.713591433	6.833765123	6.699044075	6.80752206	6.651700327	6.715861709	6.707865642	6.66945932	6.748927747	6.635635391	6.709045036	6.746809322	6.618383639	6.65839061	6.719900281	6.68469261	6.760454309	6.809637773	6.615979419	6.812975973	6.751968135	6.648803	6.679777012	6.706253157	6.740234059	6.683235078	6.643192553	6.749838755	6.793515882	6.731400429	6.754455717	6.748839568	6.784210075	6.760729592	6.716239245	6.711477783	6.679422372	6.765753338	6.763163615	6.76150264	6.794228526	6.702076198
ILMN_1652790	7.585895989	7.339184532	7.417261154	7.295333457	7.292691443	7.330434285	7.564692846	7.466042403	7.487214464	7.751026287	7.900400769	7.661314057	7.304142257	7.439051884	7.596602631	7.471391331	7.346275438	7.414938624	7.430609163	7.694061589	7.513644	7.666610131	7.440268395	7.373439697	7.585536591	7.544127356	7.910457067	7.249126628	7.442944571	7.327143675	7.511486664	7.199353448	7.647019142	7.345998412	7.409383225	7.394713122	7.286685412	7.161915172	7.362387044	7.223623718	7.199122523	7.262017575	7.415707659	7.437503589	7.349880509	7.341108121	7.356096338	7.399861186	7.421141478
ILMN_1652797	6.824838217	6.939158983	7.127866503	6.867095042	6.914537425	6.900656727	6.923860117	6.922886773	6.839863357	7.09390512	6.947062921	6.949654094	6.961789446	6.976061188	6.884233019	7.021532148	6.887496555	6.953948098	6.935981327	6.907458744	6.965622333	6.930426274	6.835853268	6.970179066	6.935869137	6.876458551	6.883096664	6.940643991	6.988123265	6.877701788	6.845768296	6.925729543	6.876168035	6.92478451	6.947328533	6.944770239	6.926670897	6.948540876	6.871946877	6.97865585	6.848464765	6.900336409	6.980274234	6.854576426	6.942741439	6.953715162	6.876256234	6.839351604	7.036376676
ILMN_1652799	6.875956687	6.811914078	6.697246306	6.795985541	6.892515622	6.796298639	6.737638275	6.785866696	6.920415426	6.759083714	6.743287478	6.717917573	6.783753783	6.866032252	6.836780026	6.720405602	6.840519865	6.763023479	6.732526978	6.762596939	6.84153179	6.940421717	6.813977614	6.733218547	6.842472624	6.825321051	6.816118933	6.821590182	6.760961747	6.864313671	6.852635325	6.783096588	6.687851808	6.735825192	6.88028389	6.726559244	6.745660878	6.797055328	6.828651975	6.813635062	6.880123174	6.80207939	6.814946668	6.77046478	6.739075879	6.781380349	6.851660593	6.819506779	6.805298178
ILMN_1652806	9.104978443	8.982357252	9.723952494	8.372215442	8.541572691	8.74693931	8.465132201	9.22372244	9.324219959	9.462210044	8.858256686	8.602231581	8.733414889	9.319069258	9.28585514	9.154487868	8.885271705	8.880279996	8.966979383	9.133387845	8.905345462	9.047154274	9.129119838	8.934060481	8.685846499	9.282122258	8.934398051	8.65512985	8.769599742	8.766045013	8.626946896	9.278448479	9.199682572	9.129492281	8.6692321	8.814244202	9.415509937	9.28585514	9.035987317	9.16791287	9.249265682	8.95159363	8.663511826	9.113640087	8.857901887	9.058749074	9.35909385	8.962441224	9.361352207
ILMN_1652807	6.840420948	6.815596247	6.821718818	6.861612826	6.738644457	6.813816385	6.777141673	6.804095778	6.84586948	6.67652381	6.78293169	6.755264908	6.82633495	6.827583425	6.815666973	6.846468135	6.759937553	6.76184673	6.779498627	6.813240687	6.836632284	6.848285914	6.75782708	6.851370365	6.758358033	6.744706379	6.817998788	6.877774324	6.741586962	6.794526198	6.769421921	6.930373128	6.809541885	6.712695272	6.710921777	6.81418068	6.791120495	6.888352727	6.849397138	6.779878975	6.756403901	6.780693146	6.753042359	6.832196298	6.852314281	6.721219905	6.78207035	6.797290956	6.823608926
ILMN_1652808	6.749122675	6.712354462	6.779704265	6.732940959	6.742893673	6.741610987	6.733996437	6.76952924	6.708863113	6.75119778	6.860445621	6.763244249	6.743211246	6.699565864	6.724383308	6.767610598	6.751827794	6.812432959	6.726585502	6.731360822	6.689695302	6.721188482	6.731785498	6.683139184	6.7012761	6.667622685	6.827560666	6.702973791	6.72651063	6.744545337	6.748910085	6.750205579	6.745264585	6.752371129	6.724116204	6.677932448	6.729025574	6.725129426	6.735060152	6.739845453	6.796385992	6.680805628	6.729902895	6.796440436	6.75778754	6.659087889	6.754507367	6.773880708	6.747496475
ILMN_1652819	7.178069093	7.146812771	7.085047564	7.057112672	7.506693166	7.275690928	7.199006034	7.30231001	7.243696322	7.26454992	7.356388725	7.315243888	7.178378242	7.108681223	7.220796884	7.300490202	7.309503723	7.020963447	7.158899953	7.054086886	7.043894555	7.091212498	7.237271961	7.235662716	7.225859378	7.178069093	7.025013623	7.270032537	7.293903077	7.519013464	7.177201947	7.297479957	7.082143619	7.287947964	7.22092641	7.256164627	7.268203209	7.343147745	7.248626477	7.218422215	7.250233316	7.133518153	7.224698358	7.218422215	7.315023829	7.218314423	7.214559049	7.272635524	7.402388453
ILMN_1652825	6.923024853	6.964921879	6.869264465	6.807989043	6.906035267	6.865753617	6.934455195	6.802235476	6.872061639	6.871867941	6.911749294	6.827928346	6.851315838	6.722708362	6.952237234	6.886796548	6.854812663	6.822331549	6.923306557	6.972288859	6.834371166	6.90423548	7.0111357	6.808084582	6.883199964	6.860288998	6.941572112	6.90198062	6.785462851	6.889758537	6.836953859	6.790207153	6.840519865	6.808278597	6.889976122	6.915341803	6.932977089	6.825509379	6.889679888	6.825092882	6.836780026	6.898955984	6.841664716	6.808272404	6.813658925	6.846348515	6.894804272	6.838765835	6.831959111
ILMN_1652826	8.590348735	8.368611859	8.490727102	8.723698509	8.653544332	8.332643613	8.746607023	8.592618399	8.329281993	8.512000474	8.394750408	8.27372464	8.413442463	8.303517667	8.440288777	8.247102327	8.423062112	8.316942555	8.010372176	7.86875352	7.765219877	7.082143619	7.032577085	7.060102391	6.937082708	6.895103498	6.949267007	7.049207454	6.959826436	6.978146262	7.155892784	6.998991903	7.126768572	8.584095603	8.681013317	8.854804824	8.441871047	8.432226494	8.409219438	8.455417519	8.485872036	8.502298464	8.381147716	8.59003781	8.394463495	8.235899334	8.315545072	8.300819362	8.219839323
ILMN_1652837	6.800702989	6.823083447	6.908258668	6.746560338	6.768430117	6.912172583	6.746629864	6.786280979	6.803647317	6.884492488	6.810630007	6.792589526	6.740684382	6.784868016	6.761514508	6.755411075	6.862676005	6.835518533	6.804477446	6.803766143	6.843638265	6.863719706	6.943168243	6.934206404	6.804205515	6.824571336	6.870401182	6.839132856	6.715770895	6.92332695	6.81142545	6.882588972	6.854233399	6.828122179	6.837722932	6.784525504	6.843620051	6.732540975	6.785410569	6.770839549	6.805191212	6.890708764	6.79295812	6.842730652	6.924091034	6.904418071	6.898041389	6.835450268	6.797642784
ILMN_1652846	7.492304725	7.568037612	7.561004632	7.465431719	7.717938794	7.553782744	7.553237714	7.493710909	7.298573598	7.643902402	7.572879439	7.520208104	7.663824526	7.536357788	7.650190753	7.579393751	7.560472649	7.545707794	8.061171524	7.946333957	8.008463063	7.89339113	7.988282224	8.116088296	7.898262936	7.794623263	7.986084774	8.1092931	8.112660287	8.125520082	8.19664413	8.065547969	8.456878652	7.689763876	7.687614196	7.544854747	7.47105057	7.485936246	7.46131276	7.55842593	7.418274775	7.43376399	7.489185295	7.40150107	7.47568608	7.518297584	7.665657754	7.47853347	7.551055466
ILMN_1652852	6.760543781	6.756888265	6.731747206	6.731809999	6.63744377	6.728078339	6.693439479	6.645053452	6.720346351	6.754663877	6.75077463	6.672362238	6.645900127	6.764519674	6.705961837	6.747795058	6.728323839	6.672299798	6.884653061	6.710617534	6.705974571	6.699773111	6.919461732	6.739179816	6.666992777	6.767267876	6.702006209	6.712998921	6.727393138	6.735017948	6.759391861	6.790163036	6.683423057	6.77158417	6.73969931	6.701258516	6.688791202	6.654458579	6.757465775	6.757793101	6.755373104	6.767785271	6.703292148	6.722821078	6.773175365	6.668134181	6.776389959	6.706924783	6.683546198
ILMN_1652854	6.748723866	6.821485236	6.774541629	6.815003033	6.95310405	6.792206031	6.783276393	6.804953264	6.885614651	6.735331485	6.697804806	6.925493122	6.832963128	6.824638878	6.800001656	6.831785001	6.863209171	6.711524013	6.840279175	6.727311305	6.679121606	6.802754531	6.862304441	6.805867713	6.762569763	6.755464427	6.776880636	6.772582786	6.898970761	6.829262268	6.905117065	6.800018913	6.755802875	6.847820574	6.789720965	6.820634464	6.824804084	6.761391409	6.844800545	6.772881863	6.903435087	6.77828006	6.744074285	6.855861297	6.77589382	6.707817355	6.733683918	6.740820762	6.849574835
ILMN_1652857	6.740304451	6.763980628	6.710696497	6.740473849	6.701092068	6.835041878	6.745569512	6.799237153	6.742985007	6.681650679	6.667863783	6.695931334	6.716911583	6.726208032	6.705308733	6.699752299	6.703102755	6.715809163	6.676256793	6.716162557	6.734253343	6.802383459	6.734538217	6.773347587	6.68267488	6.748253597	6.672681367	6.752491859	6.75359928	6.70491557	6.707099926	6.767728855	6.713314564	6.661591185	6.680933424	6.72173925	6.690796035	6.716965234	6.749960176	6.721830098	6.800254842	6.730882468	6.694160274	6.690376862	6.693426436	6.756444488	6.681354205	6.688215619	6.760047801
ILMN_1652865	6.82249627	6.816392438	6.900410993	6.825959239	6.849675264	6.81148918	6.708120049	6.857925849	6.853739229	6.9247069	6.904795585	6.813046325	6.824045372	6.819065473	6.87565306	6.805640276	6.903057729	6.906982772	6.825781733	6.939576394	6.846156115	6.810416829	6.774672382	6.911689273	6.802208689	6.965622333	6.836680513	6.829954983	6.902299719	6.708795344	6.833500827	6.841672497	6.865222432	6.896370211	6.903336186	6.918407343	6.891191183	6.804534606	6.846835746	6.93165963	6.895401682	6.909526085	6.931556402	6.844403859	6.805298178	6.979333413	6.761920025	6.916625324	6.86833192
ILMN_1652866	6.849978238	6.770115063	6.750508282	6.798979057	6.737797289	6.876228799	6.805220898	6.868529897	6.82606717	6.737509794	6.783134574	6.722494969	6.702984333	6.779942854	6.770538371	6.911497011	6.771618643	6.793618685	6.836610295	6.74713778	6.895416821	6.792257611	6.870851176	6.73525403	6.877904547	6.915142855	6.77832994	6.876458551	6.794558551	6.96871664	6.771021227	6.882118654	6.704524044	6.824460615	6.796113408	6.7381562	6.84485913	6.760612133	6.867383653	6.684850414	6.924564246	6.925979157	6.854197367	6.732851411	6.770046253	6.739406016	6.785925473	6.829358166	6.796230078
ILMN_1652871	6.754552444	6.746059777	6.739009758	6.78268175	6.741816318	6.779263757	6.888983942	6.810096976	6.837240351	6.776902895	6.722296728	6.755307395	6.800332164	6.760157665	6.784899077	6.832171527	6.783998492	6.781796218	6.728496286	6.805906271	6.682743315	6.832112088	6.817471553	6.805179263	6.822084679	6.722651425	6.724536936	6.743115897	6.727128804	6.731919074	6.747555789	6.803030504	6.776753955	6.712370189	6.760791877	6.871006137	6.821531193	6.794583924	6.763594424	6.874718384	6.79799607	6.731214385	6.840870843	6.731241564	6.844105593	6.891236406	6.741363054	6.823623502	6.776451478
ILMN_1652872	7.019449903	7.054086886	7.024191971	7.039507146	7.055425823	6.951086027	6.961577512	7.102458276	6.969934145	6.986622822	6.923768878	6.956807267	6.88447834	7.08966026	7.04908974	7.139026234	7.054238491	7.066965315	7.044966466	6.797527048	7.047660892	7.090253164	6.94956678	7.134931476	6.988309128	7.111692353	7.26454992	7.009917263	7.091692777	7.03479423	7.132635104	7.059811965	7.201888628	7.007755756	6.988955259	6.972782471	6.996306489	7.075868092	6.988906774	6.97125866	7.016022369	6.967970835	7.042034309	6.933035447	7.081079707	7.1137151	7.007965749	7.068530834	6.912506943
ILMN_1652876	6.679526712	6.745630174	6.722598716	6.718010568	6.709358371	6.859170066	6.803384769	6.820942376	6.759329494	6.772384388	6.747870944	6.758609701	6.712016432	6.766787869	6.76692581	6.800715445	6.735793039	6.776379979	6.823637405	6.728206255	6.830906315	6.690747734	6.699743048	6.701209071	6.752715163	6.731901158	6.831999214	6.770334569	6.731154072	6.714585279	6.690564805	6.681149645	6.73063348	6.675078619	6.731228345	6.735364816	6.724249886	6.606021738	6.730389976	6.696181272	6.755342207	6.883999456	6.73577561	6.744904132	6.828286328	6.735636429	6.733579694	6.692250932	6.823673235
ILMN_1652881	6.818501109	6.850878823	6.905322901	6.830483991	6.959192963	6.714743207	6.869243972	6.87806013	6.786777004	6.742065131	6.744893342	6.803493166	6.812670214	6.76265104	6.778678574	6.827791174	6.779175361	6.780648879	6.91815164	6.797789968	6.772153315	6.817252784	6.753075367	6.815985703	6.824115387	6.762480607	6.830375279	6.858234606	6.853730241	6.779493561	6.987628454	6.846939752	6.816112357	6.83258714	6.871180259	6.808014287	6.792662111	6.806884283	6.905117065	6.834094454	6.867520307	6.74557731	6.814002709	6.774816231	6.804841839	6.768681405	6.867255829	6.799767942	6.728010415
ILMN_1652888	6.890018978	6.979019039	6.933647912	6.802575236	6.967018832	6.820418968	6.921430179	6.895255596	6.90528388	6.881271253	6.908633269	6.961037167	6.940803004	6.911920902	7.045605329	6.916213615	6.966982248	7.05797202	6.871708837	6.887816825	6.893148821	6.860047127	6.836992981	6.917134917	6.877392228	6.761914415	6.935671966	6.904135086	7.047922041	6.895023437	6.850342883	6.813689856	6.855232336	7.006354796	6.920841863	6.930270294	6.873099802	6.870969196	6.917094992	7.014400915	6.896624984	6.918111755	6.933205764	6.977059699	6.926772497	6.838175527	6.823193978	6.858369312	7.006048206
ILMN_1652890	6.694992074	6.741758941	6.806705394	6.731167585	6.711865888	6.677569828	6.739040939	6.715367333	6.727025093	6.694851895	6.756568884	6.721886239	6.707040624	6.756523121	6.829656475	6.760796094	6.655850735	6.690431545	6.737536543	6.691336545	6.746385695	6.673772893	6.787478656	6.845444758	6.753445121	6.730493098	6.697755675	6.78041626	6.770908114	6.732114926	6.705126601	6.713914973	6.731413633	6.843221333	6.735838834	6.691071329	6.709019361	6.810697628	6.678084052	6.740703174	6.717430744	6.672282005	6.707338408	6.761237949	6.77989546	6.720589496	6.831137159	6.767074586	6.689771166
ILMN_1652906	7.212602013	7.490158724	7.335786629	7.376651609	7.146921486	7.327441015	7.267225256	7.334196313	7.342869749	7.295483299	7.222154272	7.326191015	7.316578671	7.141568458	7.373439697	7.236814068	7.070411983	7.157309911	7.276097997	7.370848274	7.394281885	7.306418015	7.154688912	7.240039816	7.167195398	6.99035545	7.097452119	7.002298992	7.10207274	7.16482648	7.31085815	6.993364889	7.113631421	7.365393802	7.357604367	7.150886825	7.22669582	7.296279379	7.315243888	7.347435914	7.248517469	7.252608369	7.304303328	7.133677212	7.189385299	7.170166451	7.215496161	7.08352313	7.21296594
ILMN_1652907	8.915497248	8.883478899	8.826546457	9.220113798	9.263257222	9.18782741	8.985728727	8.827278105	9.150060394	8.8173977	9.517032502	9.133387845	8.808140963	8.845536738	9.044665707	8.966018868	9.193824963	9.148614185	8.960582889	8.646244639	9.259587371	8.650241456	8.77608921	9.217776222	8.912127633	8.707014897	9.005101889	8.78307962	8.683205005	8.784305353	8.612947989	8.602925192	9.214839969	8.818963902	8.753086526	9.141366976	8.909124568	9.071118595	8.95046082	8.903724194	9.126547402	9.01567805	8.840553434	9.235376958	9.147247612	8.957833695	8.853752514	9.796434518	8.959137915
ILMN_1652913	7.387170439	7.388152279	7.291282603	7.662069342	7.807983849	7.233250696	7.676967285	8.034928211	7.535306595	7.582885314	7.372221232	7.372908337	7.235329961	7.210891339	7.154487045	7.387170439	7.498644019	7.056140932	7.267225256	7.159806968	7.047453568	6.894467663	7.113805002	6.934894755	7.025645207	6.79164774	6.837517618	6.939240601	6.861928912	6.834616529	6.851571665	6.797908316	6.749015394	7.190421554	7.572114125	7.666419986	7.63364839	7.535879475	7.613464233	7.417106777	7.664164704	7.123546353	7.437951936	7.431724967	7.32255702	7.139116786	7.213974596	7.349433897	7.525113355
ILMN_1652918	6.744284692	6.785827231	6.770986486	6.77210348	6.86271043	6.875912832	6.818576927	6.744732858	6.941279496	6.912045844	6.804333025	6.838799703	6.815869577	6.690540369	6.780776779	6.738116746	6.818086271	6.860047127	6.855190258	6.753183027	6.744798457	6.768220092	6.798828869	6.793236282	6.786441208	6.729902895	6.695094246	6.698822211	6.781876138	6.7164897	6.805554869	6.672362238	6.814579467	6.818093032	6.850316072	6.822045084	6.796423757	6.880711531	6.896591899	6.834811973	6.800144082	6.810653721	6.767112143	6.881944656	6.889851405	6.783496438	6.855279731	6.763672114	6.861341959
ILMN_1652927	6.773687007	6.822160112	6.780345832	6.889804582	6.73054296	6.789694185	6.813343059	6.836801899	6.809682429	6.867801264	6.735094523	6.856450627	6.846402027	6.929617419	6.873572198	6.886509434	6.846131484	6.930168538	6.740044113	6.780219197	6.882599389	6.859170066	6.786378063	6.843373416	6.848474229	6.819453406	6.813267207	6.77890458	6.880309477	6.876874256	6.768719119	6.778368912	6.960922244	6.873390865	6.856153843	6.803908685	6.813615435	6.846717934	6.865211673	6.918290048	6.85877376	6.821175146	6.789046067	6.811502093	6.846093379	6.794111829	6.72638768	6.90566339	6.777929262
ILMN_1652928	7.018511667	7.110141878	7.017064721	7.025272495	7.094791744	7.073959259	7.030465086	6.914737153	7.039368171	7.079814091	7.104718741	7.10207274	7.08459093	6.993039996	7.024078647	7.133677212	7.057815278	6.963104025	6.831640093	6.831215249	6.917003931	6.783297851	6.859160263	6.962281002	6.868106914	6.840726293	6.885643212	6.849948353	6.861673086	6.926721905	6.887385527	6.799800748	6.853978409	7.024313862	7.110141878	7.082678816	7.100790249	6.937635324	7.079326514	7.101190193	7.098263661	7.015184716	7.086175423	7.035484183	7.115154431	7.129024691	7.118979723	7.08541679	7.020227634
ILMN_1652929	7.456672133	7.307466449	7.312204023	7.079389113	7.221925701	7.133677212	7.23207306	7.168720511	7.183773646	7.225728563	7.095331283	7.042928277	7.171324666	7.163312715	7.085752	7.345591141	7.328162672	7.324362226	7.423072946	7.428538439	7.090776493	7.187225022	7.295185418	7.16212447	7.328888665	7.088445505	7.252608369	7.079389113	7.122877363	6.913770298	7.058455844	7.162567007	6.980996813	7.189818431	7.568037612	7.379158829	7.244087522	7.328162672	7.160626576	7.274465658	7.302837892	7.123040004	7.54972419	7.317732	7.173134809	7.157106139	7.381143312	7.140411941	7.45358862
ILMN_1652931	6.813097212	6.942712155	6.925119755	6.942984318	6.833007829	6.857169014	6.866788533	6.857353542	6.966488472	6.919999624	6.941216763	7.037040713	6.873099802	6.764399243	6.933035447	6.952789218	6.928397005	6.89279231	6.957139328	6.806140138	6.903481889	6.919927219	6.791822977	6.945440706	6.942312895	7.035412943	7.071843475	6.854611669	6.85080454	7.024949603	6.845616504	6.913635413	7.068222182	6.90203898	6.899286672	6.936222179	6.976852089	6.902331057	6.904979987	6.815985703	6.92436308	6.910153804	6.871046458	6.886247288	6.782579931	6.939184032	6.824905107	6.984256272	6.776577945
ILMN_1652938	6.703069454	6.685700787	6.807857671	6.757430842	6.696012104	6.763126358	6.745119839	6.786708424	6.733338031	6.733457726	6.806487009	6.750525284	6.71137531	6.832349838	6.865087911	6.781750698	6.717108621	6.73084908	6.612134749	6.734965432	6.722357565	6.772280545	6.756080045	6.755416878	6.785920053	6.754764114	6.65553944	6.800189599	6.926968532	6.732656512	6.798609301	6.765393323	6.769453546	6.824838217	6.830793978	6.769742753	6.769039723	6.725389145	6.761546615	6.826182722	6.740837714	6.75441345	6.740620534	6.700759917	6.881271253	6.723150377	6.798815521	6.817025497	6.824911843
ILMN_1652939	6.862574791	6.763384806	6.812628071	6.84276336	6.793221808	6.895710621	6.674300884	6.851471879	6.751317636	6.798158356	6.849691617	6.820164231	6.804982834	6.796380631	6.824947638	6.838559945	6.885066482	6.70931448	6.873285967	6.742401076	6.763300428	6.881448504	6.941137573	6.846835746	6.929116957	6.895959755	6.831393914	6.977714421	6.919610636	6.819446941	6.792713078	6.971230198	6.861642781	6.805554869	6.698409419	6.765137559	6.8101078	6.839863357	6.898199287	6.878283578	6.797820159	6.779827324	6.805502469	6.824831155	6.792662111	6.84191882	6.895501404	6.700977344	6.810980866
ILMN_1652940	6.985867145	7.037104339	6.933178567	6.91116565	6.896805914	6.968126855	6.947204439	6.913957804	6.984498023	6.900638125	6.894098225	6.967281027	6.847089956	6.928972867	6.897215912	6.782493647	6.808464997	6.912687087	6.806145011	6.842753196	6.818972283	6.980558328	6.763013682	6.738520258	6.913805817	6.952237234	6.810962633	6.84160813	6.888505034	6.872752154	6.863695416	6.82121166	6.876901779	7.041693048	7.098159664	7.026312288	7.012308367	6.999972446	7.03674352	6.834110097	6.94420685	6.9687545	6.910554294	7.030956238	6.880254254	6.896777114	6.885279948	6.858088594	6.713797019
ILMN_1652946	6.732771474	6.721219905	6.811046228	6.783689157	6.69391277	6.827389673	6.866776492	6.792771577	6.795000764	6.744580069	6.750725167	6.74334871	6.639219755	6.85932325	6.855057166	6.820298323	6.713350381	6.853879394	6.789418848	6.784568541	6.787961906	6.738826752	6.75848363	6.762336252	6.833837758	6.734352069	6.765035763	6.798495814	6.776801293	6.753155911	6.791295155	6.789477303	6.709019361	6.804685892	6.779149675	6.751026944	6.718714571	6.78659572	6.722657744	6.72456581	6.76280808	6.803083146	6.76227764	6.80133364	6.709198455	6.827389673	6.772647582	6.749224515	6.720998809
ILMN_1652952	6.750829819	6.754792653	6.769314087	6.696318976	6.692199047	6.782487862	6.745902457	6.735642397	6.811815054	6.813175795	6.777516617	6.678360834	6.79376732	6.725046238	6.752594546	6.773153768	6.722672459	6.73455992	6.764587575	6.65222135	6.71724585	6.780989613	6.661831517	6.693512119	6.72839605	6.756764117	6.778470234	6.698489554	6.712434958	6.66930095	6.74158085	6.753832482	6.63092056	6.618518369	6.739467518	6.729573277	6.670810769	6.676689385	6.727827901	6.675825881	6.682966382	6.751151557	6.802533586	6.767772229	6.76044356	6.812168322	6.784801577	6.784063542	6.667065083
ILMN_1652955	11.78936548	11.88572258	12.26142923	11.42382069	10.08936574	11.92624986	11.25572566	11.4734405	11.9176084	11.58280928	11.99644891	12.05729201	11.35311752	11.81501455	12.14538506	11.74381752	11.68602758	11.67120114	11.93829951	11.95105761	12.23482981	12.15626694	12.37923083	12.49574589	12.20023854	12.73240571	12.3093336	12.25202717	12.13125817	12.52461315	12.20722765	12.64494223	12.81928443	11.83234257	11.30455962	11.36851853	11.72064609	11.77357733	11.70484951	11.84980111	11.70148065	12.02024592	11.42673828	11.57816349	11.81111566	11.60715811	11.71718693	12.11122538	11.71718693
ILMN_1652959	6.793134617	6.88517708	6.754907262	6.84765221	6.832505729	6.782334644	6.792109071	6.858557836	6.983270871	6.862083996	6.780373052	6.868250102	6.77278539	6.771788459	6.842917703	6.85153277	6.744887683	6.895612045	6.744004709	6.760465433	6.898835851	6.910220454	6.788378031	6.921206229	6.951552794	6.820640486	6.874891657	6.886411799	6.909850902	6.943411762	6.927217696	6.946386856	6.925214154	6.91815164	6.770220968	6.883125808	6.774481876	6.952890522	6.871698931	6.771078825	6.828767514	6.8173007	6.855075142	6.844866618	6.820214364	6.850571804	6.749028058	6.953359969	6.908083669
ILMN_1652963	6.815252911	6.836720227	6.774604342	6.720399331	6.732467633	6.719141704	6.672596933	6.793548951	6.734511431	6.723800429	6.693593886	6.773653488	6.779755309	6.702006209	6.751100814	6.702789854	6.767659257	6.805159372	6.902179662	6.708083413	6.695977877	6.810640812	6.721569132	6.754064244	6.753287565	6.70233941	6.798414477	6.791161423	6.796155827	6.651767685	6.744562762	6.779018269	6.772435563	6.70987516	6.706281753	6.755357599	6.726695952	6.752668983	6.704736044	6.746909887	6.743187523	6.74988283	6.759915833	6.807504434	6.708874931	6.651082961	6.597953864	6.747671372	6.712582216
ILMN_1652967	6.824241176	6.795876836	6.800543916	6.74132494	6.68175277	6.787792226	6.697683248	6.749843937	6.711594781	6.764786634	6.831387125	6.816264692	6.725212675	6.782099865	6.844234376	6.748714226	6.771906195	6.82579648	6.690369836	6.75889567	6.735137888	6.86471789	6.700883487	6.775417208	6.83533606	6.765703928	6.73719296	6.749518489	6.878760883	6.814207739	6.777732316	6.778075182	6.766577463	6.788164839	6.788941838	6.913992824	6.728992456	6.721610532	6.692014215	6.743965144	6.730608211	6.792825257	6.736545587	6.792119909	6.865662315	6.75120297	6.743371777	6.682639842	6.834018957
ILMN_1652969	6.738512997	6.815167943	6.854233399	6.797879101	6.872565306	6.777364345	6.719592253	6.727151056	6.81688846	6.740018226	6.730335379	6.742451099	6.744928734	6.674841141	6.794618763	6.808509705	6.721801338	6.73356131	6.772902926	6.80571262	6.759780209	6.734717977	6.788916597	6.735385275	6.74323036	6.82554482	6.749720855	6.810659052	6.794972233	6.796660158	6.697221686	6.729549061	6.85547486	6.833007829	6.80826943	6.760724629	6.735086798	6.730928421	6.751954903	6.752244965	6.76905353	6.806694047	6.687909427	6.798243553	6.770067148	6.811481492	6.800691457	6.770402976	6.790680932
ILMN_1652975	6.878233744	6.839802348	6.762237917	6.742579626	6.75388699	6.811673834	6.809345224	6.782442158	6.747024948	6.7990761	6.876205408	6.864217974	6.865510104	6.731662102	6.857913754	6.831825017	6.798018841	6.734358379	6.802317159	6.791991378	6.852557969	6.848448362	6.825192681	6.848448362	6.842023725	6.748185598	6.711391338	6.798547979	6.825885066	6.81199086	6.815351418	6.762569763	6.799478472	6.793683976	6.836033684	6.896040279	6.838421337	6.821430365	6.810690402	6.787867552	6.885819063	6.791603477	6.811767904	6.812207325	6.788412971	6.827685987	6.918801179	6.835159788	6.779635012
ILMN_1652977	6.788059074	6.788620457	6.767898128	6.816661254	6.743957894	6.741591667	6.865293932	6.813475155	6.821430365	6.812713387	6.85352118	6.764112023	6.833886841	6.777482916	6.819713654	6.861443942	6.794232951	6.81854273	6.824525965	6.717438814	6.870255403	6.667168256	6.71432809	6.795686138	6.736620457	6.794798951	6.847839907	6.865266068	6.806069241	6.705223352	6.758455488	6.805232047	6.771290237	6.785538532	6.850571804	6.783842965	6.704035175	6.775395434	6.777320885	6.876850712	6.847691448	6.79520227	6.73475026	6.709866006	6.821072172	6.891859872	6.760791877	6.842500404	6.752965717
ILMN_1652982	6.720173793	6.764625814	6.836033684	6.743888076	6.776125408	6.81204434	6.757559632	6.738532223	6.768795627	6.718332158	6.805997733	6.753417365	6.840642772	6.753248598	6.743367078	6.772674711	6.781738107	6.795034387	6.698943455	6.763974759	6.71737353	6.827699242	6.687909427	6.676237203	6.739876147	6.725764234	6.747649592	6.786107189	6.821843835	6.78326509	6.72061785	6.705421731	6.718186129	6.827531174	6.760968445	6.817709067	6.722428715	6.780345832	6.81457364	6.751606932	6.886053038	6.761203974	6.845053412	6.780099239	6.76963457	6.745896322	6.816628169	6.803823953	6.947831052
ILMN_1652989	9.32844155	9.245306346	8.75411661	9.42292098	9.437789639	9.319069258	9.071118595	9.250120908	9.063976791	9.078206731	9.300920218	9.41627161	9.262108968	9.475266654	9.383197453	9.64461446	9.84261821	9.59543925	9.10911695	8.941834415	9.300423748	9.132311848	8.816495127	9.294177575	9.086814855	8.498329297	8.841830763	9.033398156	8.965289411	9.235768369	9.300423748	8.958458465	8.748555935	9.264535621	9.182016134	9.495653468	9.290511633	9.353535783	9.227575436	9.036347515	9.108268263	9.122586627	9.176258011	9.288011981	9.27340466	9.273824554	9.065782375	9.342334238	8.935879391
ILMN_1652990	6.87791706	6.713097986	6.848826044	6.71456152	6.788395838	6.791093707	6.82476834	6.821732909	6.782862169	6.82121166	6.810126726	6.844791135	6.797584165	6.754341088	6.809387293	6.777992278	6.857489342	6.9156477	6.829283465	6.771683315	6.82746772	6.820957244	6.804681704	6.811896571	6.796629616	6.772174093	6.772819009	6.778942392	6.76365946	6.834771494	6.879931315	6.794439217	6.728614295	6.838357434	6.879371424	6.836971387	6.731939882	6.761557108	6.779324092	6.756568884	6.758511397	6.838689244	6.820840663	6.800573289	6.762884746	6.848905619	6.893844349	6.809004927	6.914537425
ILMN_1652991	6.758528946	6.812332332	6.926398949	6.707312095	6.747167343	6.733373477	6.727188234	6.785207573	6.811100813	6.833972169	6.780698455	6.812393949	6.786777004	6.858483504	6.825851807	6.850489583	6.805617195	6.821039045	6.743814853	6.809887824	6.799960787	6.788683697	6.722012154	6.857935182	6.801124484	6.825767275	6.793783646	6.807535212	6.748862543	6.706878332	6.7508018	6.801400565	6.800144082	6.802921131	6.854266019	6.755879205	6.731466457	6.791098832	6.768466477	6.757218858	6.73290337	6.835572872	6.839280995	6.736980947	6.809798597	6.761055358	6.742879604	6.769535308	6.798060189
ILMN_1652992	6.77310148	6.770030917	6.734242395	6.666757623	6.882077456	6.861214141	6.802921131	6.866751601	6.750651359	6.841868198	6.829218169	6.838623643	6.832856512	6.715885054	6.822639791	6.782229964	6.873285967	6.764121243	6.768022458	6.708041477	6.766973224	6.73308618	6.7829866	6.723951445	6.813046325	6.724627927	6.757186488	6.823643856	6.792283929	6.850333181	6.853134741	6.735073669	6.755238553	6.775747436	6.786809625	6.82360092	6.781475578	6.878935947	6.756828748	6.744738526	6.579866674	6.836210076	6.722685329	6.794955842	6.874366985	6.752324008	6.773503151	6.78670306	6.744450971
ILMN_1652996	6.822139759	6.737954823	6.777552936	6.794085452	6.859299895	6.738088713	6.830935514	6.789699449	6.821864379	6.81259043	6.755108162	6.820596026	6.74668256	6.755942823	6.766285438	6.803114729	6.790530574	6.845661944	6.689913872	6.768847537	6.758970828	6.780390335	6.829595936	6.741280777	6.801226275	6.769928445	6.791545266	6.791716199	6.795925301	6.807960017	6.791362968	6.812453704	6.863124735	6.773159893	6.81199086	6.796252001	6.74999016	6.804129374	6.803089411	6.825994404	6.76378302	6.85424984	6.79967292	6.792884854	6.780291077	6.815167943	6.75671344	6.766583958	6.730792805
ILMN_1652998	6.761954245	6.720032492	6.761635902	6.726943662	6.728440461	6.706013794	6.745393749	6.709886108	6.780989613	6.816989474	6.763284352	6.702242196	6.730493098	6.789518836	6.715465335	6.761171635	6.741970058	6.747337361	6.743947997	6.735031527	6.802448814	6.766673874	6.674219389	6.815452782	6.698103295	6.789353703	6.727188234	6.728316855	6.766023562	6.726998856	6.79700166	6.724470085	6.744157037	6.748560205	6.732182913	6.850324624	6.720602552	6.660013478	6.77043547	6.727996278	6.686284928	6.84139769	6.714552072	6.656920429	6.773337259	6.750877547	6.764153484	6.702076198	6.704192472
ILMN_1653001	8.697530091	9.00392503	8.757968416	8.906549934	8.856993025	8.924059265	8.949826814	8.799983061	8.89159114	8.951255987	8.860711212	9.085602781	9.106375866	9.101043987	9.060100966	9.243052041	9.403096119	9.3279438	8.64173737	8.663511826	8.59003781	9.034129317	8.770842028	8.763843356	8.472773681	8.512653647	8.454784165	8.730445026	8.520296315	8.516921597	8.976736969	8.491244765	8.782161427	8.699985819	9.022734978	8.739155106	8.748555935	8.786008907	8.866065457	8.783953345	8.864876668	8.748836904	8.94045935	8.749553434	8.760531279	8.641047437	8.405284931	8.393516255	7.74981067
ILMN_1653006	6.808658194	6.787405072	6.802186835	6.747331883	6.717143816	6.80635211	6.772097347	6.806902046	6.681617632	6.714137199	6.755615164	6.75989893	6.802029555	6.723122073	6.778538407	6.666964723	6.781285273	6.721039168	6.696274559	6.668583306	6.737649404	6.777199204	6.756277164	6.838077055	6.699784009	6.808713041	6.856852048	6.809484883	6.720809056	6.884557812	6.726860054	6.712598866	6.775820112	6.7466415	6.749775463	6.802155781	6.776278825	6.805815112	6.756841353	6.705735237	6.74494555	6.822331549	6.717278297	6.727122262	6.697816559	6.865844902	6.755658602	6.811400692	6.772213427
ILMN_1653018	6.697640764	6.689890143	6.70936582	6.747947719	6.697327882	6.754269439	6.774552751	6.732725068	6.868272321	6.645900127	6.718579896	6.682819645	6.68328704	6.721039168	6.815673509	6.650713434	6.73856265	6.677011819	6.698684124	6.768759267	6.704657989	6.768919644	6.686584632	6.701267618	6.680703779	6.711767814	6.687976142	6.698313558	6.733360555	6.68558673	6.742644516	6.678202437	6.692766929	6.689604968	6.711269445	6.662712924	6.72157702	6.610610402	6.745276346	6.646432754	6.746333363	6.723072726	6.737355121	6.744022257	6.744214685	6.652883036	6.661365025	6.629304671	6.67559788
ILMN_1653026	6.85164101	6.7835508	6.74259183	6.841335159	6.902233506	6.769561022	6.841309615	6.839872473	6.875391299	6.847037439	6.767005865	6.898060635	6.898636581	6.821966763	6.785458233	6.83954516	6.811579534	7.013157846	6.821524097	6.826156497	6.859396091	7.022136109	7.058814546	6.988627212	6.822228891	6.864378729	6.914260085	6.917072316	6.930772467	6.955553922	6.900481144	7.014005362	6.950823219	6.773047415	6.794680299	6.996464857	6.838808147	6.864750143	6.880548606	6.774609145	6.794443865	6.801640152	6.855047294	6.845661944	6.86719194	6.771953943	7.003953502	6.857148399	6.908965296
ILMN_1653028	12.18329896	11.85844705	11.92827911	12.47659373	12.5567459	12.31674119	12.17419902	12.0775952	11.88396886	12.2185727	12.1133824	12.34348954	12.63092407	12.45089871	12.64494223	12.81658141	13.11907643	12.99489462	13.30019846	12.96731471	13.02545023	12.8496618	12.81928443	12.83428344	12.89344402	12.85276083	12.43283381	12.68197595	12.59080653	12.72929033	12.82186913	12.58208228	12.63409278	12.13514249	12.43283381	12.38652399	12.07538007	12.10258902	11.96735935	11.99008734	12.03749357	11.96915416	12.4666998	12.158643	12.20497362	12.32494583	12.18837956	12.24423181	12.40183505
ILMN_1653031	6.685409083	6.788222518	6.798393672	6.740297517	6.663270538	6.834087529	6.861827408	6.767960182	6.783080244	6.735344008	6.795762419	6.816806105	6.758616372	6.828058103	6.713508955	6.786978512	6.744545337	6.758139789	6.870190771	6.836066516	6.725815752	6.764603556	6.782470307	6.727208882	6.701638822	6.828781505	6.933178567	6.821039045	6.747876333	6.812744095	6.769152044	6.780345832	6.763569716	6.83221098	6.798455195	6.716731461	6.654301818	6.814638156	6.909311555	6.903657882	6.780648879	6.866705099	6.823193978	6.715215527	6.711750081	6.815369139	6.83925752	6.828488719	6.796202086
ILMN_1653033	6.890581049	6.761275365	6.857298335	6.741256783	6.815240243	6.73630152	6.875586219	6.872193591	6.846806164	6.854154927	6.887001808	6.830161689	6.820184311	6.852237668	6.907856583	6.900656727	6.835142801	6.873892594	6.843530076	6.893703851	6.909832736	6.879203005	6.888670058	6.85684191	6.822828985	6.827928346	6.858671051	6.837055144	6.908706801	6.794228526	6.968645369	6.822160112	6.904546425	6.851076407	6.809830887	6.830636445	6.833509641	6.84740488	6.846131484	6.849023055	6.726115362	6.831520984	6.924129321	6.812633857	6.928420015	6.854039981	6.952542908	6.822331549	6.880656313
ILMN_1653039	8.804800934	8.936616704	9.121816654	8.969288106	8.843596778	9.014563931	9.074511059	8.818963902	8.752523202	9.121086506	9.25623885	9.190223483	9.164522425	8.854483614	9.289328987	8.958458465	8.840196809	9.082656063	9.249748152	9.196583935	9.363070875	9.392604604	9.300920218	9.480056252	9.512642614	9.715792355	10.01953284	10.04134964	10.01953284	10.01407719	10.04266633	9.73994519	10.09322784	8.726468603	9.001347984	8.856196039	8.795043115	8.735904471	8.744701944	8.86574794	8.773184461	9.228776021	8.913239076	9.012497084	9.14386303	8.62636473	8.914710928	9.09686245	8.876553605
ILMN_1653040	6.942795494	6.987515933	6.901961519	6.954967655	6.954193377	7.004844184	6.898901045	6.91062173	6.925422892	6.987932695	6.955418462	6.972476751	6.921272408	6.974100869	6.786011266	6.907231271	6.962780316	6.945903277	6.915934382	6.898094525	6.755749292	6.993922364	6.859616083	6.884262851	6.841894111	6.882611116	6.847037439	6.93946083	6.821219158	6.916453636	6.926968532	6.779797099	6.80286642	7.031140685	6.946386856	6.987415733	6.93193427	7.035208623	6.948919392	6.881120592	6.953580333	6.966635189	6.944478665	6.894227133	6.89380072	6.956323026	6.903716183	6.881513668	6.916068432
ILMN_1653042	7.436176465	7.727788103	7.675251717	7.771182911	7.650190753	7.725098852	7.635558974	7.711985651	7.72266243	7.829901783	7.780589469	7.698975053	7.757391081	7.853489206	7.710742165	7.635060368	7.61724419	7.376973911	7.127053142	7.239757841	7.253470298	7.34548796	7.340602239	7.239403263	7.189929153	7.209863275	7.133300561	7.213311847	7.215496161	7.181222166	7.358936379	7.211582597	7.152877582	8.101163013	7.746877083	7.56148388	7.679058941	7.770514336	7.760574057	7.863402183	7.703749555	7.595018189	7.822930184	7.815430829	7.682966516	7.554528788	7.720140189	7.616341757	7.819295621
ILMN_1653043	6.757538627	6.65509578	6.677495875	6.68267488	6.665408032	6.732462163	6.67903883	6.762008472	6.659499779	6.772954913	6.752308589	6.748886157	6.712036353	6.703913725	6.722458332	6.640486271	6.770793542	6.72823292	6.664443447	6.71237845	6.771343581	6.81200402	6.744284692	6.709922135	6.759216985	6.693963991	6.774868923	6.755916687	6.683190461	6.670836113	6.720225628	6.743086841	6.766252698	6.728127748	6.643416743	6.685325964	6.646235436	6.705995059	6.657315399	6.643083255	6.740310675	6.603015297	6.744414129	6.732751654	6.70242595	6.721242546	6.738230194	6.680465878	6.723357814
ILMN_1653047	7.526483836	7.361475755	7.488433247	7.537483959	7.481696366	7.239132416	7.496918556	7.424726506	7.391785026	7.481240799	7.442083066	7.324781183	7.494716149	7.443396777	7.350165083	7.377370293	7.34271971	7.517521524	7.704757292	7.624604637	7.46001894	7.812306171	7.61493818	7.455166119	7.61493818	7.312662502	7.52833847	7.534764941	7.56395533	7.377537648	7.484045824	7.332416248	7.563592847	7.458088003	7.647019142	7.570095098	7.495884566	7.475998645	7.254129863	7.439635615	7.404074907	7.218519326	7.500177439	7.436482102	7.075539622	7.385008396	7.16247089	7.241143259	7.376828655
ILMN_1653055	6.795866286	6.761794108	6.805867713	6.767088735	6.81845991	6.723507824	6.730786758	6.725201362	6.783307733	6.731595787	6.698693566	6.828975195	6.810682866	6.842861812	6.756013146	6.765072712	6.801763744	6.793798925	6.791811796	6.69902175	6.675807227	6.800709692	6.732695752	6.691086592	6.818055192	6.753736181	6.714625834	6.671524808	6.756380255	6.842439955	6.780745183	6.789046067	6.665836811	6.814226645	6.795925301	6.813946898	6.751038417	6.789652944	6.764322091	6.753991085	6.760802241	6.787796724	6.762933139	6.765891827	6.772087004	6.846006347	6.732738667	6.723102296	6.841119228
ILMN_1653056	6.83331193	6.745270488	6.857148399	6.866876941	6.765478216	6.734654464	6.838350953	6.793017934	6.845249821	6.780476497	6.826536212	6.827164968	6.810526495	6.903916536	6.83119878	6.840133096	6.817176429	6.895242186	6.824500874	6.74132494	6.794326846	6.803252793	6.806267404	6.793783646	6.743240634	6.776682855	6.799723807	6.78670306	6.81520638	6.837104376	6.806327378	6.745360891	6.742879604	6.747676093	6.849663337	6.806994717	6.857592031	6.862651583	6.63014469	6.682341321	6.829460372	6.881721133	6.833587895	6.78200036	6.792234495	6.800659141	6.804014438	6.79536341	6.753401264
ILMN_1653057	6.828368956	6.83338784	6.824719228	6.828022041	6.876312539	6.815627863	6.68469261	6.789453708	6.737198671	6.863199374	6.770768134	6.712686902	6.78641448	6.770353308	6.85024594	6.853200331	6.769695584	6.765577395	6.782759081	6.826399576	6.80388825	6.748570994	6.816628169	6.888635241	6.743408789	6.936788606	6.743523076	6.833339628	6.811985558	6.826519446	6.696524163	6.760916743	6.838317977	6.776540405	6.908186517	6.809478856	6.85320884	6.748102174	6.808488959	6.848250877	6.729349446	6.816399328	6.82857284	6.780438206	6.728091703	6.829507043	6.842251747	6.759027249	6.825140708
ILMN_1653073	6.739742445	6.751706391	6.734729912	6.696626962	6.702601665	6.767451176	6.730335379	6.754717884	6.708258357	6.67784922	6.630334109	6.799336725	6.725489436	6.767706525	6.809516413	6.689413303	6.728058375	6.750153799	6.730050451	6.748227284	6.747108633	6.763183669	6.828937969	6.757714737	6.711865888	6.735364816	6.700735853	6.72120513	6.711305739	6.683124028	6.742170055	6.699565864	6.723753625	6.757559632	6.69706453	6.775026635	6.654225233	6.635843172	6.69622398	6.748789789	6.698323815	6.719935074	6.75692851	6.747006651	6.84996992	6.660842046	6.697941407	6.670105468	6.747259914
ILMN_1653077	6.698673686	6.852111828	6.770929092	6.663244825	6.748794858	6.823295488	6.794180222	6.84473962	6.713591433	6.869977175	6.808840921	6.763721824	6.839408569	6.731073986	6.877537596	6.735298963	6.76981427	6.805051572	6.820634464	6.8330657	6.750871395	6.70598403	6.758784633	6.784016188	6.710538951	6.747665331	6.841849516	6.731154072	6.743898575	6.863927227	6.832564203	6.857376424	6.762623416	6.737315496	6.671265591	6.806866329	6.790058376	6.749775463	6.774935783	6.764688319	6.782603815	6.733218547	6.720074159	6.808060724	6.78439223	6.683093297	6.795871689	6.80305943	6.78282929
ILMN_1653092	6.740328129	6.890370947	6.808502914	6.801296897	6.807244204	6.815101149	6.762949178	6.77521651	6.75853838	6.765644383	6.755674852	6.748789789	6.78730617	6.735825192	6.819623592	6.840022372	6.779591077	6.734782695	6.753911669	6.819768142	6.676421974	6.689840824	6.815107759	6.772297656	6.807835055	6.752143487	6.668430985	6.781734218	6.804504536	6.727528214	6.79678984	6.805150445	6.794635421	6.812207325	6.711708483	6.765013006	6.757130704	6.763906677	6.784944353	6.764699194	6.852248903	6.864038978	6.749274265	6.734860246	6.760769128	6.818175123	6.778723374	6.770380742	6.851923888
ILMN_1653098	6.770314275	6.733724348	6.827122363	6.799377548	6.654528924	6.827180382	6.768891806	6.634296279	6.818583712	6.736212555	6.822842341	6.763824381	6.770227627	6.747035888	6.623927076	6.735493197	6.858649837	6.777929262	6.901292196	6.76063885	6.968837401	6.921386616	6.730984274	6.753620979	6.892122245	6.831018075	6.758500576	6.760145335	6.700251799	6.896961592	6.787439825	6.899349335	6.730507787	6.972981782	6.852577849	6.861718129	6.768278244	6.687217353	6.740654185	6.798845136	6.855170326	6.670912142	6.862156955	6.873273029	6.74932478	6.845558414	6.914969309	6.810358503	6.821198731
ILMN_1653102	6.759021401	6.79901406	6.757114501	6.767037314	6.847107089	6.852761297	6.823490541	6.827596647	6.700529552	6.819335607	6.769853451	6.907210935	6.754959488	6.832163215	6.770474044	6.853398381	6.753991085	6.813977614	6.733608696	6.723642415	6.745114152	6.812231618	6.737811605	6.733029826	6.791512181	6.81959133	6.818918094	6.795816989	6.769971652	6.853151568	6.758555781	6.746020385	6.755855607	6.803613029	6.76590904	6.71939713	6.806866329	6.700155875	6.780637992	6.837861778	6.747085715	6.809844649	6.770918508	6.677915004	6.783307733	6.731068023	6.780406284	6.778861063	6.778090836
ILMN_1653103	6.695117979	6.654957189	6.742995924	6.856950263	6.657787402	6.625197865	6.696752216	6.862236994	6.775461046	6.596409778	6.651670577	6.62761535	6.745429738	6.701660956	6.742904831	6.782082069	6.793359731	6.686255448	6.70570534	6.714029908	6.731972724	6.718594794	6.686871762	6.691580795	6.710941702	6.748839568	6.800498119	6.666108273	6.688995161	6.727423819	6.688761052	6.725647943	6.712354462	6.705567982	6.642455881	6.68737452	6.805256444	6.763326504	6.754346189	6.66708679	6.734603234	6.784032356	6.725534346	6.735577387	6.688543923	6.69307781	6.735687962	6.858524436	6.685197408
ILMN_1653106	6.790662045	6.730882468	6.727353687	6.681799433	6.812239151	6.81879124	6.745694872	6.785738761	6.762510597	6.765811177	6.71409121	6.797550197	6.68175277	6.797719737	6.818892327	6.761765374	6.750541527	6.805828403	6.74245762	6.7858212	6.729604652	6.879986772	6.739968568	6.775675359	6.742822043	6.827637021	6.758805871	6.759249115	6.784806523	6.825092882	6.771683315	6.738386271	6.777079818	6.790488644	6.823289417	6.739212957	6.720846605	6.701487678	6.744420996	6.717839087	6.739241828	6.751229893	6.780814919	6.738856986	6.752942913	6.776514295	6.849318752	6.795702949	6.782170646
ILMN_1653115	10.22182213	10.15282555	10.66803307	10.34702571	10.46536835	10.31958896	10.7154729	10.3202372	10.22785331	10.48263999	10.37448955	10.55595694	10.34091897	10.39408694	10.3963893	10.38757618	10.54506994	10.50497652	10.42031466	10.36710307	10.24104205	10.87177697	11.06263101	10.88474474	10.97677144	11.36851853	10.96165341	11.38171008	11.32191343	11.47510387	11.49721963	11.45552652	11.24002225	10.50286408	10.47581765	10.37509998	10.39330359	10.35218857	10.32817001	10.46453456	10.32897352	10.44805356	10.33094417	10.2759948	10.38020915	10.42984632	10.3463633	9.957228045	10.43891445
ILMN_1653120	6.756725007	6.816791454	6.76554076	6.804165573	6.779774657	6.743438587	6.66872244	6.67928472	6.718440869	6.709640046	6.840915841	6.720602552	6.808859102	6.742564315	6.822809289	6.726394899	6.718138142	6.74613431	6.761045559	6.733035037	6.769281704	6.756939587	6.705026926	6.799960787	6.78545377	6.729239873	6.724399203	6.695943308	6.737737004	6.789594052	6.800531035	6.805729811	6.824058469	6.737159073	6.723350392	6.798501464	6.717693974	6.759813087	6.844094433	6.752656691	6.801051342	6.814504295	6.805960568	6.797896392	6.697927708	6.719006363	6.75441345	6.788132033	6.759611002
ILMN_1653125	6.825900811	6.760938668	6.71483264	6.83338784	6.899188039	6.809438197	6.957727201	7.151786238	6.926182904	7.478890449	7.642378128	7.601912759	7.153466672	7.106988175	7.236936705	6.951587805	7.046142677	6.935698018	7.036993178	7.127137728	7.090861337	6.929005667	6.954908898	7.050105525	6.877119912	6.904475312	6.800929016	6.936341703	6.971429639	6.936788606	6.920580965	7.072699784	6.843082564	6.808550998	6.831633433	6.762690806	6.951688263	6.936314489	6.790845126	7.060869467	6.958880385	6.925163961	7.046956877	7.173455695	7.207292728	6.949359873	6.933571991	7.090676961	6.93528678
ILMN_1653127	6.995622068	6.831062066	6.857943474	6.873153526	6.88028389	6.836261591	6.855190258	6.808864898	6.929617419	6.820596026	6.801073722	6.828496801	6.84288856	6.878134178	6.822657903	6.80711048	6.92583234	6.8162577	6.817867212	6.791780225	6.823994865	6.93724791	6.809117521	6.870315928	6.828301928	6.852470639	6.879114942	6.824135902	6.98630612	6.784921622	6.952419197	6.743769922	6.75411998	6.844510035	6.908398231	6.875573786	6.866083455	6.792251765	6.843754388	6.815113523	6.772329665	6.699297141	6.878295895	6.901698478	6.800790856	6.93528678	6.803720316	6.762196851	6.9182449
ILMN_1653129	8.868895473	8.858542933	8.434057695	9.109557598	8.994874298	9.02498023	8.711967101	8.773911337	8.934398051	8.767950816	8.731632299	8.947033544	8.692758813	8.670522272	9.126547402	8.983095123	9.020444852	8.760810292	8.837072634	8.50692419	8.996493346	8.607768347	8.773911337	8.772233096	8.473524791	8.145350808	8.213933931	8.390114004	8.38197944	8.487951941	8.560458598	8.344709544	8.237029562	9.10911695	8.881529328	8.953314137	9.010099772	8.836052535	8.892674749	8.484336108	8.756039185	9.017004493	8.747271584	9.050736088	8.878215677	8.951942009	8.986719046	8.920990543	8.861065615
ILMN_1653133	9.848192943	9.737747528	9.492470729	9.835001801	9.945754287	9.880818031	9.837824259	9.727002439	9.699493457	9.399208877	9.872789277	9.601158793	9.629543608	9.467911759	9.576627784	9.466057635	9.580911832	9.441109469	9.782444461	9.930882374	10.06661761	10.68174889	10.27456216	10.5528938	11.14694376	10.36500772	10.93683763	10.93582208	10.81338087	11.03551133	10.90575071	10.82453783	10.76517634	9.815931621	9.718841058	9.856944263	9.764814424	9.705765969	9.744680507	9.83090266	9.616630212	9.824250449	9.589952559	9.724911551	9.781449325	9.298828991	9.277239588	9.715792355	9.124113563
ILMN_1653134	9.537117993	9.271142133	9.42079661	9.372779827	9.663406458	9.604245994	9.319069258	9.525268208	9.322483058	9.586593867	9.448412168	9.394177491	9.228776021	9.404784769	9.245670063	9.648962908	9.793832028	9.763701327	9.531947331	9.595925775	9.577557631	9.404386289	9.414107412	9.292302542	9.549366514	9.317019153	9.524746912	9.367281587	9.499884291	9.428056918	9.334293518	9.075216981	9.228316613	9.363537988	9.567985686	9.700575832	9.615251665	9.533875828	9.544489494	9.512642614	9.459949414	9.326957744	9.519450969	9.266613188	9.592447682	9.460794359	9.541002961	9.61275347	9.755778331
ILMN_1653142	6.726916196	6.766431872	6.866898991	6.822286591	6.831448201	6.797210864	6.737116348	6.68737452	6.712786989	6.821767054	6.823255664	6.850651403	6.783945981	6.766751155	6.819151488	6.830027837	6.807634473	6.709107521	6.841111396	6.848167695	6.793975309	6.804258577	6.820516493	6.866776492	6.815761993	6.837161707	6.940392665	6.759904366	6.795571212	6.763439456	6.829335095	6.72549867	6.733315562	6.837950558	6.856014516	6.771106212	6.776445016	6.825621688	6.787155566	6.786186692	6.762551764	6.749302756	6.701917348	6.734235903	6.786477022	6.862257907	6.812295076	6.835077347	6.765945161
ILMN_1653143	8.519455246	8.04777053	8.185968927	8.412302074	8.384230161	7.824057747	8.3482167	8.291208054	8.017568307	8.39287713	7.903920329	8.1092931	8.336766768	8.283058987	8.061378165	8.405830354	8.235645588	8.574141857	8.317773248	8.085756431	7.836509531	8.036425771	8.153387796	7.925392043	8.0783493	7.90648377	8.444276014	8.019315895	8.1616544	7.849204672	7.902062325	8.217685353	8.267496606	8.17755657	8.347612612	8.227610264	8.227334577	8.157456407	8.12682952	8.458924991	8.359327681	7.879915976	8.493238557	8.223441377	7.834889915	8.200298624	8.322008682	8.088200393	8.403506198
ILMN_1653146	6.87406413	6.830208371	6.733623016	6.807104924	6.809616644	6.918521012	6.812570135	6.832267373	6.754563899	6.806574502	6.790063446	6.709263625	6.80157814	6.834755858	6.809153542	6.889572269	6.80019486	6.788679063	6.890923533	6.814381734	6.782176686	6.862269126	6.733597422	6.829676592	6.97152451	6.787509578	6.832267373	6.858671051	6.811247745	6.816707211	6.849107199	6.738702038	6.748741007	6.77640601	6.829846629	6.725513604	6.806557701	6.793879924	6.75949496	6.777005341	6.84467871	6.84563897	6.786948765	6.729762407	6.71192053	6.768665445	6.824481266	6.799574017	6.917667704
ILMN_1653150	6.800861318	6.744478898	6.778783719	6.841302424	6.780995353	6.823608926	6.786831698	6.787079151	6.796561714	6.787219093	6.802767401	6.741338036	6.793425624	6.712619904	6.840635908	6.754712456	6.771343581	6.824015349	6.80623029	6.712250122	6.719524554	6.807467508	6.796473942	6.733886325	6.737756612	6.746232003	6.861878605	6.740297517	6.713930185	6.785561362	6.786938168	6.794450322	6.879230479	6.774308171	6.663454703	6.74860518	6.755357599	6.656109702	6.722458332	6.719811756	6.670332937	6.784884492	6.7476831	6.819706814	6.724399203	6.794250069	6.546913277	6.840926107	6.877187055
ILMN_1653155	6.953131573	6.862542101	6.849897378	6.906703305	6.863840812	6.861432926	6.838782631	6.858244572	7.007215576	6.845661944	6.871812268	7.014967255	6.834771494	6.90639969	6.930522939	6.839334985	6.840935216	6.823221524	6.898390878	6.953746323	6.895224938	6.826835044	6.927439111	6.867440402	6.845152734	6.81025847	7.180147716	6.88176135	6.897447378	6.949112853	6.961328174	6.889017148	6.780201666	6.959574514	6.848269214	6.891286559	6.878458797	6.879301629	6.880579076	6.855743782	6.903877448	6.933600397	6.843885957	6.88804907	6.797747091	6.912662404	6.924942509	6.78516354	6.927916941
ILMN_1653158	6.765529315	6.839107199	6.726879477	6.766661975	6.83221098	6.708057459	6.724283118	6.758939761	6.747091657	6.743267435	6.707965755	6.765437284	6.735584324	6.742638171	6.720399331	6.665769523	6.762461768	6.719619571	6.709930536	6.753784873	6.744061699	6.721503857	6.760729592	6.699967074	6.723529276	6.690483033	6.81687511	6.754639007	6.718843488	6.712354462	6.78471562	6.73292903	6.737481252	6.847597414	6.680516567	6.799218382	6.594418325	6.744432068	6.735642397	6.751944214	6.694565395	6.715022227	6.781126775	6.631659588	6.773739468	6.742862062	6.752289928	6.772500125	6.747317265
ILMN_1653161	7.015470065	7.040480291	6.994779614	6.936628061	6.932079853	7.044846102	6.924020359	6.981130684	7.014005362	6.900517097	6.898147874	6.947960737	7.05181567	6.914640777	6.947664521	6.940927406	7.081317708	6.782193613	6.91616909	6.865899705	6.841910625	6.907817358	6.799603919	6.921128792	6.750109171	6.779201203	6.698539834	6.809870172	6.906925083	6.859936035	6.828301928	6.797105797	6.764581594	7.050718964	6.941014293	7.005773367	7.020670783	6.961713968	7.074872495	6.90900919	7.081870746	6.876325269	6.85395591	7.016405279	7.135404229	7.013252185	6.880794574	7.099103846	6.874353799
ILMN_1653163	7.060869467	6.99941967	7.062354529	7.098621871	7.059424169	7.107961072	7.072761358	7.13694784	7.044083144	7.106114855	7.090509471	7.155180599	7.119734806	7.126398362	7.138817084	7.140505648	7.095418653	6.982004447	6.983515653	7.011029884	7.014732153	7.081636986	7.232542579	7.046301973	7.034487683	7.176995344	7.048002179	7.097505761	7.137629559	7.0656627	7.027999908	7.117008456	7.080998728	7.138613928	6.970656464	7.018741916	7.05789129	7.08322091	7.051373149	7.123546353	7.046499316	7.200185579	7.066835611	7.015527672	7.065989993	7.091377826	7.141568458	7.017395332	7.070316021
ILMN_1653165	8.029189225	8.045336841	7.891823197	7.810507967	7.798546661	7.952669107	7.638937301	7.706394244	7.850316887	7.819789294	7.856483594	7.985522671	7.997863311	7.969861741	8.028215873	7.674407077	7.795047392	7.814569967	7.976424309	8.157980378	8.148096987	8.022324726	8.042189648	8.167555805	7.927054401	8.138672388	7.973610302	7.987327641	8.046602044	8.416754166	8.161912775	8.294522607	8.334119886	7.675450524	7.867941247	7.779155321	7.734604054	8.068350839	8.080765397	7.895997094	7.748318705	7.829901783	8.003793034	7.840816771	7.842056182	7.897073747	7.65923712	7.963717276	7.674181078
ILMN_1653166	6.79757764	6.745803046	6.780482251	6.735391987	6.790923907	6.787070317	6.773274291	6.811394988	6.801927115	6.811100813	6.802803037	6.779769472	6.723740356	6.742065131	6.751569421	6.838689244	6.650080898	6.741037828	6.769705918	6.731234493	6.817748251	6.718659702	6.67784922	6.701601966	6.769831032	6.796783409	6.797884607	6.821739901	6.712294304	6.697693555	6.792570211	6.722538936	6.812495775	6.769758552	6.745136602	6.778788888	6.749392671	6.733982244	6.828116531	6.750341796	6.732844805	6.786988516	6.730627595	6.77310148	6.822091343	6.722213397	6.783125353	6.734161236	6.791937622
ILMN_1653174	6.719900281	6.806754416	6.733905728	6.73954705	6.719132366	6.722116307	6.817265583	6.701020966	6.750519733	6.728037199	6.779297172	6.818844042	6.800446236	6.737215623	6.786668942	6.718108025	6.782356609	6.746430666	6.706320562	6.712539706	6.718425456	6.742163508	6.770555808	6.712250122	6.815774637	6.781712061	6.724058608	6.743431957	6.656785211	6.77102781	6.86305409	6.776288943	6.783941827	6.736428359	6.74571271	6.78114881	6.752802235	6.705656297	6.761459981	6.734741952	6.677662302	6.714972424	6.728329991	6.719878037	6.768847537	6.787089787	6.736801283	6.674924258	6.789246725
ILMN_1653180	10.76707206	10.63886894	10.19615842	11.01828051	11.30091234	10.73254849	11.17731719	11.02938567	10.82033127	10.66633792	10.63116203	10.68652226	11.43050835	10.99375446	11.09079799	11.06343803	11.22671054	10.77604504	10.91910437	10.93384909	11.17731719	11.37361693	11.27482616	11.31591443	11.05327313	10.41379657	10.90753554	10.58402944	10.67471445	10.5120101	10.4524891	10.41827769	9.978363767	10.73167916	11.14694376	11.19353626	11.02707847	10.91335201	10.80076147	10.89409387	10.73813614	10.40704252	11.20196619	11.17926254	10.61437975	11.14127709	10.68009285	11.00730087	10.78571709
ILMN_1653182	6.822608963	6.829195748	6.84155768	6.720831933	6.892337701	6.756099385	6.861145408	6.835397381	6.793595342	6.7829866	6.761134317	6.753137416	6.840318906	6.912573368	6.861901754	6.778390409	6.785148389	6.778069659	6.749082036	6.771120992	6.842738751	6.810697628	6.820110088	6.867327177	6.815550455	6.801536788	6.785188787	6.743809733	6.8100904	6.790069475	6.85127078	6.79975516	6.874318263	6.880192616	6.869264465	6.777688572	6.836004224	6.829427356	6.792180074	6.836756697	6.811163387	6.829595936	6.807086532	6.761925065	6.870841463	6.856052061	6.691657903	6.818850859	6.832291301
ILMN_1653185	7.049036161	6.88784748	6.863512643	6.861068715	6.874742953	6.938391255	6.808652303	6.838962285	6.88683871	6.874792421	6.833633909	6.802942829	6.871493328	6.982761342	6.840489444	6.831387125	7.04001003	6.911027744	7.029950392	7.059046202	6.886274493	6.97865585	6.995563237	7.094397938	6.86169608	6.788222518	6.911711354	6.8808921	7.044083144	6.875354823	6.936998445	7.005725525	6.87565306	6.873981747	7.030009622	6.873866806	6.935617773	6.894162723	6.910579638	6.959649568	6.897479875	6.942593576	6.894776461	6.866308306	6.912172583	6.896296223	6.86530704	6.848492437	6.936932788
ILMN_1653189	6.752019506	6.727591411	6.898587541	6.698799925	6.739954404	6.791582722	6.803801457	6.69706453	6.766397865	6.828169877	6.75831636	6.684016538	6.739484521	6.64748819	6.733184036	6.803390567	6.683843893	6.739086645	6.661853499	6.707660197	6.709358371	6.760698066	6.657472371	6.869690608	6.726614137	6.774453839	6.76157355	6.74770084	6.743986755	6.726731199	6.748789789	6.711624317	6.699902414	6.682425068	6.737762918	6.93238792	6.707431089	6.695106585	6.711594781	6.653942889	6.753953702	6.800508795	6.767021293	6.761809965	6.741202827	6.73634772	6.739352963	6.758875507	6.736269252
ILMN_1653193	6.75676906	6.710229099	6.691375155	6.782040309	6.752955134	6.693972367	6.775730702	6.748498867	6.814925077	6.713359371	6.743791124	6.741548262	6.744510876	6.735647936	6.754168652	6.684618897	6.720698404	6.790823686	6.737414861	6.765923296	6.717944401	6.70966564	6.716779456	6.728415068	6.702360039	6.78638823	6.816942517	6.695071916	6.746096946	6.782603815	6.696202826	6.736627017	6.7530543	6.736224087	6.770875253	6.710858209	6.832083118	6.739069331	6.789403054	6.708049924	6.745247809	6.746189481	6.725806294	6.823737783	6.731595787	6.732825504	6.687665593	6.74624655	6.750824302
ILMN_1653198	6.790768067	6.763029048	6.674356219	6.611943747	6.734566857	6.669225253	6.796586106	6.697976389	6.749008953	6.764072017	6.678759605	6.82121166	6.755523758	6.70588078	6.674375919	6.721497187	6.860709309	6.796036609	6.73134852	6.717545017	6.767235185	6.613423902	6.691481668	6.67014775	6.757934259	6.790006316	6.643558545	6.694642674	6.791415244	6.746676473	6.73674667	6.769640068	6.653812071	6.687597748	6.743809733	6.767361796	6.703753765	6.651413154	6.711034812	6.691762161	6.756966435	6.76132471	6.711990849	6.745143223	6.708398772	6.73666545	6.684992306	6.768967494	6.658646315
ILMN_1653200	8.829589131	8.759942484	8.381703626	8.812240012	8.640708932	8.827853714	8.502004073	8.481310685	8.637513025	8.508070888	8.850496084	8.930133234	8.803455396	8.86574794	9.032260519	8.667013704	8.801811106	8.275416533	8.908165671	8.596077874	8.901978935	9.228776021	8.841830763	9.121816654	9.304014228	9.190669799	8.839594824	9.333469435	9.026789701	9.419381943	9.146803145	9.3622294	8.934398051	8.909124568	8.808140963	8.769599742	8.639789079	8.594229663	8.464818827	8.417254978	8.53802429	8.691839974	8.517418015	8.500868188	8.45244159	8.679430944	8.400169469	8.544579509	8.185086513
ILMN_1653202	6.704825295	6.722383573	6.920627789	6.737238119	6.785405699	6.72798097	6.727927165	6.799340969	6.707099926	6.733760884	6.829595936	6.745778914	6.683712007	6.763788279	6.696374035	6.84237762	6.727824174	6.801752446	6.872331594	6.76905353	6.728177374	6.803232358	6.788620457	6.741963253	6.821100797	6.769836298	6.840500847	6.79811967	6.758679589	6.802995581	6.752816562	6.650197726	6.727584533	6.714685436	6.802791533	6.746092093	6.771083423	6.711875405	6.754276112	6.800101853	6.779236709	6.713934059	6.73104408	6.778194306	6.686466168	6.791017914	6.735667839	6.691029113	6.777172189
ILMN_1653203	11.30591286	11.48728433	11.74203336	10.91126284	10.98737296	11.24486871	11.67948701	11.41134718	11.3198077	11.52519161	11.28891287	11.25572566	11.73457906	11.39599273	11.49590252	11.70666004	11.30455962	11.90345154	11.77206774	11.82684191	11.2528823	11.92624986	11.92453176	11.52804561	11.36454189	12.20497362	11.78750774	11.96499484	11.6929233	11.65243208	11.69848195	12.03324997	11.85844705	11.34645243	11.58451847	11.33761732	11.20415479	11.12262708	10.96890089	11.57001832	11.19168845	11.35147876	11.58861946	11.16741342	11.14127709	11.65130971	11.44574636	11.08298472	11.57686501
ILMN_1653205	10.39487371	10.37448955	10.592858	10.28257514	9.561653113	10.49099803	9.714908244	10.20602747	10.59843823	10.37664922	10.69784573	10.3628621	10.14630065	10.2759948	10.17070098	10.25787755	10.09679852	9.963769571	10.30409051	10.39330359	10.68652226	10.4064247	10.73167916	10.86900236	10.36421834	10.81755137	10.5126297	10.1494901	10.33894266	10.62004526	10.25472129	10.26365625	10.50129545	10.10055839	10.03568438	10.19419029	10.33832387	10.53236576	10.64914007	10.29201236	10.52303828	10.44961642	9.904019861	10.33389869	10.36710307	10.10466852	10.44268117	10.68976846	10.35153043
ILMN_1653207	6.743606359	6.799386257	6.898901045	6.802648023	6.804025557	6.832317155	6.824500874	6.780252577	6.8430033	6.806321404	6.769896901	6.822390082	6.787219093	6.818924829	6.796504198	6.668454312	6.774729015	6.808428806	6.818203033	6.839552977	6.757253438	6.823795234	6.738317295	6.818119541	6.738344502	6.822995438	6.875687617	6.762793999	6.794976706	6.872701925	6.727772926	6.858524436	6.764257468	6.818931149	6.816741622	6.782377074	6.845736635	6.801388583	6.701610972	6.772319078	6.793389916	6.824782317	6.779640044	6.770380742	6.8430033	6.775250208	6.928211134	6.821136833	6.785277387
ILMN_1653209	6.935981327	6.931609874	6.965367693	6.918221598	6.949329655	6.914013193	6.82259587	6.926416403	6.989496887	6.915692205	6.986949225	6.936438419	6.929643943	6.938793565	7.0753274	6.962563582	6.930168538	6.936459533	6.833988151	6.887510552	6.934154215	6.763906677	6.771410746	6.862043371	6.842838699	6.817645114	6.755981049	6.702535875	6.751060145	6.751665345	6.802127407	6.758224836	6.835952034	6.877717343	6.89152639	7.01347224	6.943664762	6.911310976	6.957806122	6.879384323	6.853417749	6.894051018	6.89920187	6.940223412	6.852663913	6.828631462	6.90553279	6.877067358	6.9200784
ILMN_1653211	6.780499052	6.736264064	6.739207363	6.790524938	6.80364026	6.852181322	6.765605958	6.791249498	6.763380298	6.746941837	6.725106127	6.78534059	6.824150725	6.725129426	6.68138387	6.803789154	6.82346222	6.800421599	6.794126805	6.726998856	6.763344613	6.751075669	6.788361857	6.829055133	6.786719399	6.808495799	6.791683376	6.78905724	6.876538726	6.750742181	6.739985018	6.690551829	6.762734046	6.793618685	6.776842458	6.755216013	6.811094032	6.737141123	6.753131952	6.782470307	6.733705211	6.742851468	6.791098832	6.821058774	6.653722362	6.705194863	6.706942053	6.736212555	6.689968765
ILMN_1653220	8.926276332	9.217776222	8.73275307	8.96565769	8.972788234	9.419944192	8.919999754	9.022734978	9.079359026	8.945825497	9.271142133	9.309676104	9.169163051	9.264914409	9.257425576	9.473968628	9.532483933	9.079755286	9.544120975	9.593048172	9.840732696	9.569404142	9.672644817	9.901087127	9.395994386	8.989203299	8.906066628	9.222531271	9.407419323	9.45711064	9.262884316	9.27521704	9.253381396	9.361352207	8.933010781	9.01567805	9.042433252	9.034474614	8.863512534	9.155354195	9.233734046	9.124459159	8.868610279	9.1103346	9.370701261	9.018195212	8.716152604	9.112834429	9.049217594
ILMN_1653228	6.866728028	6.89624555	6.856080109	6.851086083	6.873400984	6.812880716	6.815329528	6.900589121	6.926797417	6.90106631	6.869446538	6.766891803	6.85612169	6.887450732	7.086015223	6.889421674	6.908769241	6.884055171	6.778783719	6.799790238	6.833153269	6.962091317	6.855795225	6.880426377	6.884434082	6.885594478	6.966453821	6.782484334	6.892288634	6.938361058	6.940628824	6.913457351	6.896385386	6.917323226	6.78136041	6.886424661	6.832954951	6.921386616	6.82679345	6.78326509	6.827443283	6.822115797	6.765913259	6.975218147	6.849042286	6.884505823	6.942070393	6.910865297	6.840824545
ILMN_1653240	6.729414517	6.790701359	6.776736623	6.765939982	6.770067148	6.892480392	6.751339152	6.764387357	6.776174357	6.807026004	6.714073248	6.772716859	6.714455179	6.792341829	6.888792422	6.704014877	6.71271466	6.838085131	6.79665749	6.862075397	6.737965821	6.790867165	6.805184845	6.862997454	6.774935783	6.798483637	6.724453863	6.706869352	6.803667034	6.754729243	6.735424558	6.898539248	6.848980979	6.802880099	6.783229782	6.823235491	6.728206255	6.79054919	6.806016013	6.747562241	6.788923346	6.795307387	6.775711741	6.774994155	6.786253638	6.797468836	6.84677398	6.808908504	6.80936925
ILMN_1653251	6.798202261	6.803957687	6.799649039	6.679268261	6.717409906	6.861363404	6.797244635	6.75398835	6.797138075	6.823974212	6.80660218	6.782947348	6.759995199	6.845811864	6.808103023	6.695887294	6.724701838	6.81148918	6.772335427	6.702759896	6.799455821	6.796423757	6.743675979	6.733676533	6.739472644	6.692714467	6.705695005	6.736034278	6.755590239	6.845338059	6.7721203	6.839917049	6.799377548	6.786002017	6.81078745	6.790217118	6.848988659	6.795422082	6.858378259	6.693830862	6.763524038	6.818370813	6.766481401	6.764261953	6.64935523	6.854663232	6.728003126	6.737744222	6.821754583
ILMN_1653263	7.019567305	7.011522195	7.066228946	7.058455844	6.969444335	7.073165076	6.863927227	7.162014345	7.075037588	7.040800062	7.127246065	6.962135451	7.031386312	7.063380881	6.881007697	6.894839751	6.984171948	6.862778578	6.953037968	6.810440611	6.775115102	6.773609617	6.762461768	7.007158639	6.937866055	6.781853697	6.761118037	6.73618286	6.756444488	6.850647452	6.888114259	6.859780568	6.680656804	7.082832379	6.940339846	7.027077725	7.08582707	6.99595719	6.995667318	7.158463315	7.047015872	7.019872309	6.981798193	7.032033948	7.04890155	7.085341417	6.874879249	6.977221379	6.877984763
ILMN_1653266	8.899642631	8.947425004	8.608775383	9.268611489	9.189518985	8.818314796	9.227237811	8.947766851	8.910504218	8.883478899	9.111711365	9.026049988	8.951255987	8.73275307	8.939559222	9.172590429	9.116878378	9.352358881	9.196583935	9.090192187	9.260008043	8.990391203	8.942867097	8.888433389	9.369351375	8.687056615	9.133004692	8.845536738	8.975886702	8.967921622	9.119138408	8.546423054	8.744086523	8.783685165	9.174624415	9.103575207	9.090192187	8.923292809	8.96565769	9.009393792	8.845199033	8.969940754	9.061290922	8.960950741	9.230423084	8.969288106	8.908826458	9.268611489	8.923641129
ILMN_1653267	6.765507567	6.64536499	6.779987127	6.842970006	6.785894917	6.75990985	6.777165686	6.866718325	6.837502241	6.835120237	6.822375258	6.741561519	6.765266488	6.762409315	6.819573026	6.818473893	6.792825257	6.73657084	6.915226806	6.925595265	6.867255829	6.821405898	6.794521036	6.785555852	6.838051541	6.848167695	6.672498523	6.821184868	6.809415141	6.748304488	6.789518836	6.729762407	6.750860157	6.750485542	6.808556653	6.832317155	6.795357228	6.826497634	6.957693999	6.793118504	6.845654353	6.94743402	6.824519095	6.899480984	6.855921785	6.770392903	6.825393373	6.756847349	6.75025845
ILMN_1653274	6.741931438	6.880440164	6.777255802	6.816038457	6.758847206	6.758790166	6.747930158	6.84237762	6.84485913	6.827706702	6.833419217	6.799707336	6.717495983	6.691359295	6.77865115	6.827227823	6.752871158	6.747237439	6.748549291	6.826376748	6.809887824	6.746927427	6.818473893	6.688124205	6.886708645	6.838309862	6.801645361	6.820276699	6.743055345	6.772053232	6.829520561	6.798838159	6.906146252	6.729679373	6.76459914	6.800225549	6.952930284	6.837640513	6.854922657	6.789326662	6.742170055	6.78885669	6.724600492	6.829770213	6.802161744	6.768448565	6.87585809	6.866605153	6.838984228
ILMN_1653276	6.835686645	6.906888638	6.954528904	6.807828453	6.813778488	6.927065588	6.933205764	6.875354823	6.907958191	6.808611029	6.860075934	7.03169053	6.98126524	6.827538821	6.775422496	6.87051173	6.984498023	6.733608696	6.92716932	6.800421599	6.909526085	6.929116957	6.919872667	6.853658484	6.8821478	6.843816668	6.879396356	6.808300501	6.823623502	6.898336585	6.888653701	6.920913129	6.864564441	6.979054921	7.039053069	6.87323941	6.829507043	6.847116154	6.859588886	6.795985541	6.976579615	6.874396395	6.760294801	6.885097873	6.969898897	6.899651759	6.727409203	6.749643461	6.738757624
ILMN_1653278	6.759440124	6.741834434	6.775486265	6.770902446	6.796257106	6.747216264	6.855861297	6.806321404	6.828966887	6.741517629	6.785738761	6.729349446	6.849738928	6.805984653	6.768977153	6.827272658	6.754814311	6.84806909	6.853722243	6.8590483	6.795714583	6.817222458	6.72248816	6.76231037	6.93537634	6.93684381	6.748286913	6.767467144	6.899018275	6.812560017	6.864522552	6.80615245	6.833532372	6.762510597	6.761794108	6.746875828	6.794366608	6.70233941	6.816909196	6.758358033	6.806397452	6.827911097	6.734900169	6.708937184	6.81062431	6.824460615	6.74908807	6.809974422	6.860857937
ILMN_1653282	6.743354259	6.75113451	6.737578482	6.767310461	6.779160977	6.75454605	6.686156973	6.822948595	6.754975536	6.746256952	6.729887944	6.652178691	6.715541117	6.691029113	6.770026173	6.73027631	6.82746772	6.696238111	6.698283394	6.657571158	6.654528924	6.689864394	6.641296975	6.790717005	6.670609673	6.764355973	6.759725332	6.74969398	6.73874743	6.762798366	6.747965166	6.708311669	6.723129267	6.779518446	6.67709012	6.794008568	6.763996875	6.684897538	6.766667294	6.700371415	6.715912258	6.751531793	6.721809311	6.698400377	6.751810341	6.748577284	6.753422933	6.756338757	6.774926788
ILMN_1653283	7.84288188	7.291282603	7.701695756	7.461589121	7.600239842	7.308540302	7.489492807	7.585895989	7.31998728	7.544854747	7.225051487	7.360739705	7.688615598	7.529158106	7.459344805	7.365102634	7.443078006	7.75890249	7.701695756	7.736154203	7.399395129	7.649819715	7.514705795	7.356096338	7.615131349	7.762924086	8.112915721	7.743388391	7.978714201	7.656713364	7.400475597	7.895294014	7.87550968	7.472594607	7.696305241	7.798546661	7.354816603	7.430888646	7.401915776	7.296800837	7.464740127	7.238796456	7.624398261	7.444083593	7.25401462	7.515102159	7.432313238	7.195902552	7.343594706
ILMN_1653286	6.74447305	6.784236016	6.820613766	6.755699763	6.740684382	6.818253577	6.819379898	6.844576435	6.800948835	6.840068638	6.729835494	6.73007017	6.814400686	6.784726875	6.815861399	6.724116204	6.824638878	6.862597295	6.79209426	6.74245762	6.789854875	6.746510004	6.753561363	6.870492449	6.750384567	6.841085814	6.757460829	6.773692541	6.771387064	6.733850845	6.798260724	6.737141123	6.755405417	6.758935368	6.718181615	6.754764114	6.732624596	6.799846945	6.887403141	6.838726944	6.830027837	6.770762072	6.777742824	6.658313547	6.775837359	6.746380763	6.754099802	6.780675506	6.759282922
ILMN_1653292	8.114014775	8.048253612	8.183784011	8.009933243	7.875081731	7.98450569	8.107353867	8.069567411	7.757999269	7.77264468	7.620021681	7.653430453	7.31511737	7.362945575	7.310188491	7.326737468	7.357464196	7.402245521	8.068350839	8.040659574	7.697564578	8.111638053	7.941674267	7.789742813	7.786921132	8.169077571	7.671016531	8.008695809	8.049407901	7.642378128	8.01192002	8.127135479	7.720140189	7.976424309	8.146670621	8.140874426	8.065180575	8.004717201	7.927054401	8.103826192	7.969634682	8.042189648	7.83428915	7.690973782	7.799584982	7.778125152	7.814343123	7.413184918	8.158229898
ILMN_1653310	6.791822977	6.903260242	6.966453821	6.969562488	6.940339846	6.777547626	6.804465325	6.884557812	6.932328801	6.887297332	6.874852846	6.879355669	6.947298107	6.945180997	6.823456058	6.913524594	6.916848475	6.81478222	6.832832505	6.937961654	6.826949493	6.817004204	6.933622968	6.946589239	6.894331775	6.856269842	6.78343608	6.80085693	6.856380869	6.677932448	6.734119249	6.930850317	6.93648991	6.82489726	6.885785081	6.896891637	6.765605958	6.843082564	6.985313248	6.943917295	6.955346812	6.811579534	6.8181272	6.822639791	6.940392665	6.816210007	6.874461702	6.892958339	6.888907563
ILMN_1653314	6.818564686	6.869556091	6.946499635	6.746927427	6.783292675	6.789374977	6.895579584	6.781689127	6.9367609	6.76006342	6.823002371	6.813683614	6.812688033	6.89279231	6.7881845	6.886337745	6.879142125	6.799574017	6.867791341	6.882220666	6.8694983	6.76726288	6.740516967	6.83115892	6.916574581	6.808502914	6.843289117	6.834723811	6.806267404	6.794142208	7.022703205	6.730839587	6.900589121	6.940253247	6.824265635	6.892337701	6.835443385	6.811815054	6.816720089	6.786043086	6.822589185	6.830320923	6.869016184	6.887357724	6.79549659	6.845996589	6.844576435	6.88176135	6.839007487
ILMN_1653319	8.265021622	8.290302827	8.510016273	8.155639872	8.006740819	8.076075729	7.92856364	8.179712051	8.121122	8.133674373	7.981326371	7.935397729	8.004496748	7.802330056	7.762291801	7.45239105	7.392581986	7.452719999	7.642018552	7.586646427	7.459878083	7.770769342	7.566660884	7.645667896	7.405907605	7.802212422	7.549012627	7.586080143	7.435997237	7.455653639	7.404896542	7.496918556	7.496918556	8.23263443	8.321658757	8.287477984	8.126017291	8.213085479	8.088200393	8.341578149	7.980151306	8.13320712	8.181504956	8.074312912	8.068142145	7.951496301	8.041910333	7.773671857	7.86162351
ILMN_1653324	6.650665365	6.636333938	6.753934447	6.835058305	6.788790408	6.743413902	6.706190094	6.835837687	6.713567203	6.72823292	6.783500254	6.78506509	6.796463372	6.736386073	6.872279002	6.78289522	6.873424469	6.693367316	6.746629864	6.919999624	6.694788994	6.842738751	6.849299692	6.705018745	6.792047596	6.697549525	6.672957545	6.758304132	6.777292007	6.899400305	6.719058963	6.758827646	6.775647544	6.732940959	6.762243514	6.808852462	6.872404465	6.816791454	6.810371717	6.765437284	6.683308464	6.721233883	6.870864643	6.721535516	6.760802241	6.851140381	6.913613895	6.774130936	6.768294022
ILMN_1653332	6.688530353	6.679353672	6.803883174	6.756630725	6.735247332	6.748981445	6.813763614	6.761465674	6.763085005	6.797007786	6.648080729	6.83457846	6.714866931	6.63797508	6.738544272	6.773255352	6.676954879	6.768578558	6.723642415	6.746606511	6.746968129	6.732442147	6.749801383	6.777050216	6.724664773	6.755539881	6.747096596	6.670419131	6.762743367	6.761875478	6.715375985	6.708408089	6.707705187	6.735553499	6.651242121	6.70538366	6.752731392	6.747491345	6.597953864	6.732800197	6.675844601	6.69521169	6.765432054	6.663270538	6.731105419	6.651116926	6.720353724	6.693682187	6.725578661
ILMN_1653337	6.991956298	6.88653817	6.908461383	6.949790817	7.027344644	6.985361564	6.865349464	6.946139358	6.903041277	6.950026038	7.003604994	6.932744293	6.867711632	6.812901388	6.785672887	6.841450143	6.889507389	6.912864757	6.805617195	6.99356373	6.985545205	6.952137198	6.96724459	6.811514417	6.999713936	6.827523559	6.844313993	6.884307139	6.930522939	6.854749512	6.899234958	6.78423193	6.952194429	6.923376185	6.923075033	6.943108134	6.975529211	6.930426274	6.954095229	6.884368247	6.84169692	6.970815278	6.815881437	6.953197254	6.976811089	7.01278748	6.838168711	6.931290838	6.882423444
ILMN_1653340	6.839620179	6.814689819	6.797862718	6.788640491	6.77073854	6.893113111	6.898539248	6.884405216	6.76676001	6.867541829	6.811737766	7.012132788	6.793353731	6.785201818	6.71599885	6.811063043	6.885861159	6.862836618	6.82986064	6.810284052	6.837001472	6.856777681	6.923238197	6.934098846	6.850123952	6.88284962	6.724020734	6.817340835	6.835000508	6.856142535	6.836891042	6.885452052	6.746107488	6.743144962	6.83909976	6.87578892	6.863264888	6.838608461	6.878921895	6.860455335	6.829269555	6.871254169	6.816854874	6.932547548	6.692755659	6.821780309	6.819623592	6.825335847	6.842901409
ILMN_1653342	7.512221007	7.758655818	7.444985009	7.39354914	7.503537367	7.437787124	7.43666375	7.511097383	7.757123848	7.580334137	7.729251362	7.523951415	7.471555781	7.64254701	7.665115595	7.488596481	7.672531418	7.441280506	7.324781183	7.346125854	7.398794099	7.411009598	7.31849169	7.196021667	7.515924831	7.393367773	7.184935485	7.594454653	7.571677933	7.63364839	7.689149199	7.75641769	7.369711903	7.523591609	7.568408294	7.497820051	7.353072799	7.51455115	7.437787124	7.675251717	7.39531779	7.283162896	7.554342575	7.681460716	7.518649384	7.81633232	7.629313574	7.679264013	7.623264413
ILMN_1653347	6.707613871	6.76554076	6.743675979	6.705223352	6.732825504	6.737954823	6.759135814	6.775470852	6.771742907	6.839629283	6.758075438	6.802932429	6.70666745	6.774057551	6.783018978	6.749236429	6.71593871	6.75609476	6.812907624	6.756236771	6.785764184	6.709416628	6.780438206	6.837722932	6.796970657	6.735655667	6.734571871	6.754797159	6.742280944	6.703667331	6.772274972	6.801796939	6.776540405	6.830362021	6.741050463	6.873187836	6.758125374	6.726983891	6.759690998	6.702820988	6.812981967	6.81142545	6.724593554	6.803632922	6.799087721	6.798537068	6.767548429	6.6671999	6.753507919
ILMN_1653352	6.857072825	6.716545891	6.718836931	6.818278787	6.878171509	6.863264888	6.845518344	6.838633823	6.830427606	6.82971259	6.784368966	6.749942537	6.771157516	6.781485991	6.787707316	6.840839001	6.858431228	6.867383653	6.778347359	6.832217125	6.764888724	6.782675854	6.798489706	6.829984301	6.800709692	6.909397934	6.756876226	6.885541289	6.901530423	6.801056299	6.822127305	6.75866129	6.764972008	6.816989474	6.884233019	6.840660597	6.803083146	6.839620179	6.758213119	6.874018289	6.904250329	6.784944353	6.858005568	6.785589557	6.818931149	6.839241354	6.842270553	6.767399522	6.80569728
ILMN_1653355	6.922002564	6.86172752	6.961284396	6.820065835	6.92716932	6.829394119	6.8975861	6.867508896	6.825722645	6.947466118	6.892548428	6.886235245	7.045878759	6.912336232	6.951243228	6.961142996	6.893394588	6.986352877	6.846652853	6.911185634	6.882547169	6.899447571	6.879599704	6.825099986	6.832361033	6.969683659	6.895150499	6.913705698	6.959089971	6.860878142	6.988955259	6.904889463	6.953197254	6.927396261	6.881078976	6.855731965	6.827523559	6.889204181	6.775417208	6.917094992	7.011845482	6.935496953	6.886147898	6.798749572	6.959609783	6.969605787	6.92709189	6.853240681	6.938017006
ILMN_1653358	6.681989745	6.754674624	6.799132171	6.853380491	6.81390893	6.772424311	6.801201405	6.76427715	6.776880636	6.711693141	6.840833053	6.778264026	6.786668942	6.795024718	6.80970858	6.793176481	6.861350424	6.766051084	6.811554816	6.811364247	6.83533606	6.806547667	6.82971259	6.807744757	6.762122189	6.717513641	6.694633217	6.872146357	6.7405458	6.73135555	6.748052601	6.741765139	6.744343176	6.823002371	6.753991085	6.683954297	6.778980568	6.717650285	6.711177777	6.759796762	6.782569118	6.846015411	6.747280618	6.810341023	6.788673917	6.712196216	6.796150941	6.809923895	6.806796885
ILMN_1653367	9.121501067	9.009393792	8.964142244	9.025629787	9.297960187	9.022408775	8.922306233	9.30536067	9.357286477	9.133784117	8.862422422	9.084467502	9.007838824	9.22657257	9.22372244	9.27521704	9.507449217	9.194244698	9.33621422	9.119839304	9.372779827	9.398732819	9.409870491	9.536630222	9.544900643	9.42292098	9.398732819	9.248428465	9.355956763	9.490027094	9.274246879	9.400993426	9.261200207	9.121816654	8.962441224	9.193422951	8.999073398	9.252430807	9.314120879	8.787340151	9.118766026	8.977093221	8.737164262	8.886633707	8.591710046	8.830939346	9.227237811	8.912127633	8.898898875
ILMN_1653368	6.711383077	6.815985703	6.821786413	6.715809163	6.686054515	6.740418296	6.729322795	6.719906795	6.738266792	6.832449435	6.733338031	6.900093706	6.74916024	6.795709337	6.704369047	6.751261854	6.850606712	6.797326899	6.764918282	6.700620318	6.765185499	6.738116746	6.702557187	6.824665095	6.713106123	6.792200453	6.7926124	6.728309588	6.798102994	6.706108836	6.728127748	6.766232702	6.846889605	6.711885825	6.735945653	6.741419057	6.681941026	6.878744807	6.771742907	6.629678075	6.765494223	6.772949479	6.728051445	6.675642626	6.821417241	6.783429942	6.763089566	6.713386483	6.796273857
ILMN_1653369	6.728135932	6.794818294	6.844690717	6.748805573	6.788883663	6.804637541	6.776178634	6.758323978	6.82131891	6.716965234	6.739919143	6.774149377	6.849023055	6.834870022	6.785910732	6.809993717	6.7494041	6.769864316	6.742180299	6.741911383	6.823482804	6.797222189	6.773337259	6.787961906	6.83326579	6.754581747	6.827720679	6.726039445	6.764876643	6.785889441	6.798620089	6.804781082	6.650248336	6.794256514	6.836233951	6.784661288	6.799427676	6.841878038	6.747728215	6.717423124	6.804333025	6.730348236	6.749224515	6.871982147	6.794595313	6.770424777	6.779060736	6.780860979	6.751342658
ILMN_1653372	6.797274158	6.695304521	6.785458233	6.7012761	6.787021318	6.8464302	6.776582382	6.778042877	6.890522845	6.809675078	6.924885966	6.848464765	6.94385612	6.837855159	6.813354335	6.831681856	6.868179371	6.8104228	6.832600253	6.800647843	6.817579886	6.844025257	6.751043181	6.791231917	6.814931905	6.911225509	6.807203992	6.778352265	6.860364632	6.799142265	6.867861914	6.792868925	6.788883663	6.763443835	6.792734749	6.760760314	6.833931174	6.743859928	6.763599927	6.811997864	6.746413576	6.855115958	6.790717005	6.813755685	6.814434751	6.874030264	6.8931944	6.809942399	6.745601599
ILMN_1653376	7.204394004	7.111409155	7.019194474	7.432156245	7.124841152	7.057112672	7.115491523	7.050250465	7.124571245	7.089843348	7.086098423	7.189818431	7.219098645	7.036241858	7.053947897	7.184548433	7.149625225	7.155478468	6.897732953	7.160250847	7.088017546	7.258099895	6.97848259	7.038998967	7.106195627	6.810567021	7.123143688	6.921272408	6.956361224	7.048760661	6.951651316	6.987183772	7.305685805	7.034221696	7.095161279	7.236376608	6.969975355	7.130999533	7.112173191	7.023643579	7.173899479	7.026675744	7.007258991	7.015470065	7.117738364	7.110761884	7.075539622	7.21361809	7.074544497
ILMN_1653378	6.786216414	6.797464065	6.8821478	6.776356119	6.903260242	6.839595411	6.820451929	6.762127028	6.791028881	6.939971322	6.903952541	6.761406088	6.805735794	6.838719905	6.827502389	6.936190067	6.793442804	6.750490573	6.825877864	6.863043304	6.854893145	6.786301447	6.786186692	6.913064186	6.815445172	6.817793633	6.776801293	6.834346951	6.804627237	6.769120282	6.900149797	6.810893633	6.751894323	6.760012774	6.800314088	6.78439223	6.828279683	6.851324284	6.807378028	6.729025574	6.784332394	6.941802878	6.785170268	6.830636445	6.761840561	6.785467879	6.862948682	6.815037221	6.792180074
ILMN_1653385	6.830132444	6.789126577	6.908125306	6.833670611	6.901827025	6.871779953	6.806253862	6.779445435	6.794167881	6.775711741	6.841056869	6.797676303	6.80117572	6.884294279	6.784768754	6.807847059	6.713146089	6.86113381	6.816812139	6.840383379	6.788467827	6.756614872	6.657280603	6.863502132	6.858579668	6.790731442	6.815060713	6.859967056	6.758489567	6.881309294	6.897678661	6.690132269	6.839802348	6.819942297	6.816936192	6.901000954	6.804801071	6.899333752	6.852625803	6.920164841	6.84199495	6.743927714	6.814308161	6.936810025	6.868915881	6.855290446	6.880080646	6.788700684	6.767066036
ILMN_1653386	6.915976668	6.9421281	6.890080243	6.73816137	6.824615278	6.895612045	6.890841964	6.867472993	6.913256598	6.985636649	6.858047456	6.816741622	6.998940443	6.885541289	6.858974702	6.926242607	6.895171175	6.951273737	6.884419427	7.116735332	6.827665035	6.856004637	6.817252784	6.874269938	6.81419197	6.983387149	6.922193608	6.92328124	6.972252664	6.80013742	6.86559527	6.902460945	6.995910419	6.887896809	6.821125143	6.793832961	6.889871383	6.930063332	6.929196213	6.912045844	6.86676252	6.804697415	6.971322173	6.794896412	6.932953409	6.883101995	6.966205392	6.837640513	6.875252583
ILMN_1653390	6.938446824	6.98236741	6.915520001	6.883562057	6.843254646	6.999762837	6.946036266	6.778629576	7.066142908	6.941775597	6.910110538	6.890433175	6.932718796	7.01066705	6.775284094	6.760245832	6.932927373	6.901597734	6.860085832	6.900073731	6.989592915	6.883487688	6.946716687	7.018850774	6.876984369	7.051080357	6.95344736	6.915430129	6.912939628	6.959089971	6.99157814	6.838077055	6.94059391	6.858626159	6.899750383	6.894937815	6.903498696	6.938133227	6.93974928	6.891174729	6.862988801	6.971392769	6.898336585	7.019872309	6.90774349	6.856563436	6.896370211	6.910703089	6.791456057
ILMN_1653394	6.881064052	6.813550613	6.815957571	6.862574791	6.897342999	6.767690408	6.888936782	6.774458516	6.950915968	6.896501836	6.901346171	6.830883348	6.888653701	6.883368282	7.067943095	6.944710445	6.879128024	6.881022053	6.874879249	6.865808526	6.780322389	6.851717196	6.873572198	6.829218169	6.808314443	6.836487335	6.687555165	6.84768169	6.951810802	6.949758905	6.865918737	6.838582834	6.839730799	6.902523668	6.866821288	6.870032795	6.825358846	6.882434471	6.822059187	6.902942827	6.897066098	6.811376805	6.870079349	6.800213843	6.798141264	6.889540992	6.823083447	7.014967255	6.867943137
ILMN_1653395	6.675659909	6.734609383	6.706102096	6.646613905	6.705412512	6.699288481	6.68704405	6.640721232	6.717261642	6.707705187	6.7580161	6.750061491	6.704055618	6.748959899	6.735060152	6.617582486	6.685136666	6.77662406	6.799886977	6.749750007	6.739241828	6.630745688	6.752645418	6.683108626	6.702171673	6.709305745	6.669326817	6.614654363	6.675112103	6.70056014	6.660902126	6.654301818	6.769853451	6.662235487	6.659238109	6.676673206	6.66167963	6.684152699	6.705375832	6.658027276	6.760075121	6.808084582	6.706816727	6.681668095	6.730826015	6.67520972	6.709984275	6.763289885	6.737321278
ILMN_1653404	8.217414246	8.254429379	8.672824847	8.420417044	8.220811331	8.416444868	8.255474589	8.279128926	8.339039925	8.137128834	8.325051169	8.508860699	8.340949686	8.401034105	8.566778863	8.042459426	8.156396231	8.03986876	8.044042486	8.355020014	8.203219475	8.213662229	7.994991766	8.399921448	8.424521135	8.457721098	8.396963253	8.506687788	8.523858498	8.600932613	8.722373652	8.661161989	8.58779418	8.336225887	8.296105468	8.158229898	8.135074318	8.229435208	8.375520647	8.134545054	8.408130994	8.358030699	8.551589123	8.120606064	8.36461683	8.538292695	8.208435432	8.157980378	8.104560988
ILMN_1653410	6.903147734	6.904868408	6.965547181	6.791863803	6.871432345	6.832455839	6.840022372	6.906035267	6.911644226	6.889235869	6.837833689	7.014337041	6.872868313	6.815812785	6.945510723	6.859416853	6.840652591	7.004455504	6.945124041	6.917871305	6.926416403	6.859057083	6.765316883	6.865798809	6.78268175	6.835891248	6.904850542	6.886600419	6.848886852	6.811531595	6.827396961	6.824241176	6.915709143	6.910046614	6.878788553	6.868156462	6.788625247	6.872913791	6.817258482	6.855065635	6.799685183	6.828803545	6.81265119	6.839226391	6.970143271	6.820053631	6.853892044	6.863502132	6.901441577
ILMN_1653412	8.12503889	8.019111646	8.528481909	7.812558427	7.73883197	8.214197397	8.417041102	7.872467064	8.168865118	8.22918633	8.358563791	8.110589078	8.238829282	8.219332779	8.090704625	8.196352123	8.168080913	8.237823456	8.643026386	8.624467986	8.510294803	8.115350235	8.599523361	8.417800908	8.215494505	8.611675591	8.236714355	8.069785915	8.030865688	8.210309674	8.062610969	8.193367154	8.021290468	8.020071852	8.170802122	7.908597973	8.206720013	8.239341931	8.064719106	8.305454531	8.152408991	8.12036929	8.359084238	8.231773093	8.263597587	8.065180575	8.413737838	8.20002234	8.253693797
ILMN_1653415	6.796573919	6.76242479	6.792448547	6.766104359	6.713556899	6.823750144	6.745532657	6.807193018	6.78388058	6.801462332	6.88991941	6.754292203	6.844997646	6.811970986	6.780054459	6.808464997	6.894530319	6.804496481	6.741135441	6.73657084	6.744633249	6.762696754	6.792553674	6.730301476	6.699530777	6.763672114	6.745827878	6.820406571	6.85439554	6.81584086	6.828422731	6.747919553	6.755216013	6.835313703	6.76449142	6.913002731	6.817541356	6.847277739	6.766469131	6.803181698	6.920893674	6.795182884	6.76353452	6.827637021	6.839132856	6.812850906	6.750466167	6.810586103	6.81612462
ILMN_1653420	6.788037217	6.640661662	6.765393323	6.686797444	6.761045559	6.653364428	6.781796218	6.746368639	6.710122487	6.722012154	6.700476111	6.678342372	6.7492494	6.684457357	6.689481103	6.802659686	6.742058505	6.69673798	6.699317094	6.70035863	6.684089713	6.680948753	6.737860587	6.783469504	6.69362783	6.803521467	6.683077356	6.795767415	6.632474097	6.682639842	6.752927295	6.689372424	6.732481256	6.842523113	6.719058963	6.743703995	6.77865115	6.649609658	6.673944222	6.816100624	6.664326894	6.769058221	6.754437777	6.652995333	6.763539377	6.711683961	6.78634349	6.710295776	6.727717477
ILMN_1653428	6.720892323	6.675903985	6.706013794	6.8093076	6.700391015	6.751932541	6.634599463	6.786547033	6.735025271	6.806743868	6.621215462	6.676858138	6.735500844	6.684276975	6.869510155	6.770565931	6.774206924	6.677189107	6.724967858	6.737949453	6.72927825	6.756421143	6.746397734	6.710313046	6.769385934	6.850561089	6.641250751	6.711034812	6.72978417	6.693798251	6.689785202	6.810172648	6.664750213	6.622047546	6.762563919	6.650460896	6.76656648	6.771772228	6.774896177	6.700273645	6.670014086	6.783936404	6.747898345	6.766344708	6.732909552	6.770376395	6.716940282	6.737965821	6.762976669
ILMN_1653429	9.054608777	8.814858971	9.063263757	9.035243299	9.02837834	8.777437863	9.26247429	8.835379231	8.826932596	8.987750229	8.95046082	8.874566839	9.018950498	8.986370801	8.963116184	8.911380401	8.951255987	8.999415413	9.134210979	8.873887023	8.855505057	8.92478057	8.981598567	8.839006567	9.059782482	8.90438632	9.374055411	9.138199327	9.157573398	8.954107135	9.141366976	9.136724558	9.2269308	8.849794074	9.193422951	9.185367509	9.02864347	8.854100492	8.853456175	8.948033814	8.923292809	8.799362244	9.305800406	8.737876666	8.977093221	8.972443142	8.828861903	8.767255718	9.025629787
ILMN_1653432	9.286032568	8.793665505	9.120213933	8.647814502	8.806919022	8.583469715	9.270739728	9.140201982	9.007485377	9.319069258	9.205171837	9.108268263	8.883478899	8.91903232	8.989592376	9.196128689	9.042812789	9.385356432	9.099480614	9.401865994	8.846210821	8.633131742	8.977093221	8.529350442	8.646244639	8.747986549	8.689605885	8.613299129	8.618239764	8.317187433	8.602534569	8.629738262	8.428526134	8.747271584	9.138199327	9.070689587	8.800312499	8.796649497	8.474407254	9.075216981	9.069213025	8.857625689	8.880871021	9.069561027	8.767590858	8.664115122	8.977736341	8.535788961	9.143452598
ILMN_1653434	6.871801989	6.929665901	6.907458744	6.997741776	6.856646323	6.868352603	6.852700161	6.828519934	6.83727196	6.76797806	6.968372506	6.9635499	6.984639545	6.96378141	6.974100869	7.041342943	6.933781222	6.993609657	6.962652799	7.027746951	6.930119369	7.049980726	6.96804562	7.023833299	7.194194789	7.165609648	7.160038551	7.026941739	7.130604023	6.97740109	7.142693494	7.020447948	7.151786238	7.008033857	6.845136178	6.896639564	6.895416821	6.880726027	6.965223518	6.919311726	6.834243022	6.991283611	6.967368019	6.937049939	6.929471573	6.972178395	7.011265941	6.96347668	7.039507146
ILMN_1653437	6.851407462	6.756801597	6.763108977	6.754406724	6.707088935	6.760229998	6.76656648	6.781853697	6.71465086	6.800953819	6.816562649	6.805238127	6.80711502	6.698746989	6.771844106	6.793788352	6.742352698	6.83925752	6.81744856	6.720667333	6.769876616	6.803225662	6.849626767	6.845355839	6.741765139	6.766532554	6.844502979	6.792695519	6.782202026	6.855839801	6.787276851	6.821517786	6.811646401	6.763991496	6.806476373	6.82340172	6.759947585	6.860097572	6.756764117	6.878803107	6.8266123	6.816541713	6.87810891	6.768190128	6.851932488	6.769618308	6.764855961	6.804926275	6.8446706
ILMN_1653438	7.811588224	8.035151418	7.796508802	7.998297062	7.721152948	7.822056147	7.923481528	7.796316263	7.61477648	7.644695696	7.969861741	7.67398251	7.649819715	7.568912751	7.722007333	8.127377611	8.02633553	8.234651692	8.154942486	8.198381636	8.193879108	8.199048448	8.015900922	8.186978259	8.331196949	8.314730605	8.279385186	8.243823388	8.182798806	8.299020467	8.085510712	8.158734602	8.338276405	7.878260991	7.732809374	7.688176337	7.894317223	7.792339475	7.922282041	7.905493486	7.824876627	7.720754804	7.73497812	7.742233605	7.863618629	7.483705866	7.645308757	7.893180776	7.583955366
ILMN_1653443	7.884374126	7.735173521	8.274931486	7.641612341	7.742233605	7.477559659	7.687614196	7.734021502	7.750386264	7.885552748	7.552841926	7.655560085	7.745420827	7.885090038	7.828313598	7.796854092	7.758242599	7.884822633	7.791859226	7.767586378	7.655966383	7.695452308	7.846692923	7.466042403	7.412513729	7.583570901	7.362650099	7.320257195	7.422043698	7.269367408	7.22669582	7.304834393	7.451873766	7.951012203	7.731027216	7.647817422	7.709490518	7.742233605	7.645123409	7.898014685	7.881739494	7.527319912	7.825731492	7.60712777	7.625384681	7.861186907	7.843993234	7.649437871	7.787381306
ILMN_1653447	6.822877214	6.858824276	6.8100904	6.732068395	6.808440399	6.793722278	6.866137119	6.798162322	6.857882057	6.719705315	6.854366043	6.804384356	6.755760301	6.806767717	6.977912246	6.784796593	6.738568598	6.837772048	6.740442695	6.89160678	6.866509258	6.744700494	6.771578708	6.788614813	6.814967754	6.701601966	6.847055538	6.799282779	6.851324284	6.72289654	6.855003938	6.744585615	6.789294853	6.685891198	6.687324362	6.765779738	6.74132494	6.709305745	6.788822424	6.810406392	6.879410386	6.752764405	6.894409743	6.726866543	6.880384004	6.775207139	6.776749846	6.827325461	6.814081999
ILMN_1653453	6.791721686	6.791236958	6.754127216	6.743001305	6.735819732	6.594418325	6.673491625	6.711226275	6.657787402	6.605797404	6.648984633	6.575522631	6.777400722	6.719477405	6.743025023	6.726489799	6.714569325	6.736066079	6.770604383	6.810185084	6.727164915	6.771590745	6.67135141	6.753455025	6.688401484	6.934647515	6.697120111	6.768514663	6.740357297	6.607351014	6.684760104	6.612700065	6.716097574	6.678895857	6.67123909	6.725854853	6.72978417	6.75077463	6.785727222	6.695865451	6.646709904	6.713486615	6.686524103	6.823510256	6.70410814	6.772989905	6.726442376	6.791784904	6.67545735
ILMN_1653458	6.754376183	6.75167572	6.77723959	6.760106632	6.77043547	6.66832397	6.762673838	6.750146408	6.747331883	6.738078578	6.853722243	6.640661662	6.747356398	6.666207441	6.782980886	6.733053419	6.789085327	6.701638822	6.733508267	6.748138303	6.830260689	6.827650967	6.79532258	6.773131887	6.773490255	6.808091416	6.762455641	6.826197122	6.743641455	6.724189757	6.783050396	6.727074617	6.765731042	6.785806074	6.698185053	6.757285207	6.717033527	6.789682233	6.762314996	6.808947716	6.749887917	6.709539552	6.791582722	6.738281555	6.779498627	6.757962931	6.715403022	6.762788689	6.784700451
ILMN_1653459	6.783307733	6.811017636	6.733662191	6.770003638	6.830734195	6.759078737	6.726330333	6.740128372	6.809400561	6.725017458	6.776514295	6.815252911	6.792980608	6.755102779	6.842906628	6.657821556	6.724223514	6.820330993	6.763183669	6.827389673	6.766963353	6.744633249	6.674356219	6.738662863	6.790662045	6.813697624	6.727215074	6.724755039	6.774613225	6.597243069	6.843296961	6.729637306	6.780504854	6.839534858	6.710592151	6.819051627	6.820542161	6.845598263	6.772213427	6.815222268	6.787361368	6.788894409	6.814478809	6.764829622	6.79975516	6.836018185	6.767278225	6.767589881	6.78844529
ILMN_1653461	6.77787389	6.725563022	6.763226774	6.78366504	6.794937755	6.713502108	6.910488493	6.715923149	6.787696546	6.752709654	6.803812627	6.680948753	6.762306211	6.705365954	6.816693988	6.758598482	6.764780926	6.793169823	6.713470719	6.796428462	6.754106241	6.719012753	6.756589667	6.713470719	6.781738107	6.657384089	6.794156666	6.806791091	6.683508315	6.759130275	6.669772923	6.819915037	6.729430002	6.736931425	6.795311505	6.745064796	6.812258221	6.731373824	6.791071982	6.737791254	6.739758973	6.767880185	6.73983246	6.735879555	6.742527469	6.741025112	6.772379619	6.781843195	6.888295213
ILMN_1653463	6.937603647	6.799806841	6.745837837	6.81770352	6.772567055	6.888922443	6.858824276	6.857712748	6.845509535	6.84768169	6.838999431	6.79780792	6.835077347	6.829349836	6.840210734	6.752865173	6.861179184	6.69290687	6.903857185	6.846131484	6.893861226	6.883827769	6.827896396	6.839453163	6.859527854	6.850958137	6.859146535	6.823515394	6.862486006	6.851147249	6.919423328	6.816204267	6.857901073	6.83813717	6.854623166	6.821590182	6.79545591	6.779088287	6.802310027	6.757323011	6.821924203	6.804976963	6.793395121	6.773053294	6.767722225	6.889553699	6.797179359	6.820130285	6.792868925
ILMN_1653466	7.23207306	7.39115383	7.457515806	7.350563946	7.214559049	7.362811536	7.649223237	7.477717776	7.549191637	8.137695234	7.905034504	7.842452868	8.239341931	8.092984455	8.244862163	8.170802122	8.267496606	8.49899357	7.495701202	7.886816966	7.531814098	7.584734428	7.852597048	7.66088448	7.982722099	8.459450484	7.835799854	8.198597676	8.205206291	8.249986259	8.380327315	8.514438198	8.20791027	7.365554047	7.364940345	7.372221232	7.270883512	7.193745199	7.280433835	7.274712879	7.353248495	7.326344982	7.344511179	7.332926625	7.535706552	7.235224563	7.407281602	7.315596144	7.579568391
ILMN_1653468	6.841309615	6.813697624	6.798433294	6.811025191	6.811744075	6.771618643	6.828960231	6.889421674	6.775250208	6.846948315	6.804970283	6.987979224	6.766826166	6.794262955	6.799858529	6.80778197	6.808483381	6.731913869	6.797043058	6.768045725	6.789425181	6.772493374	6.809535281	6.716995784	6.764310431	6.778368912	6.846930442	6.904456651	6.852140688	6.843823632	6.773653488	6.763873877	6.807210602	6.806547667	6.865111239	6.804637541	6.749274265	6.821864379	6.758347932	6.94059391	6.810640812	6.818210113	6.897359504	6.790334085	6.890797386	6.827734535	6.835473237	6.756311133	6.809882735
ILMN_1653469	12.35340703	12.62397253	12.8769954	12.11572558	11.94647068	12.21136611	12.23237907	12.4792584	12.57936265	12.6525045	12.07935097	12.18837956	12.20722765	12.56470428	12.33652051	12.75591529	12.35080072	12.50595403	12.61238192	12.77349997	12.43845443	12.82486983	13.14250153	12.83095165	13.04580986	13.22181118	13.3181704	13.27564289	13.28374397	13.01467189	13.13046149	13.23359267	13.4813732	12.33652051	12.24423181	12.26142923	12.45089871	12.42508793	12.44582071	12.72626154	12.72626154	12.25934242	12.26142923	12.23729058	12.12893521	12.36153869	12.51150188	12.20935767	12.54599285
ILMN_1653470	6.834228747	6.822071904	6.792831174	6.827004671	6.7837433	6.778505998	6.698479997	6.740170984	6.777387814	6.791283559	6.707613871	6.743870401	6.783197826	6.797117194	6.647942234	6.969054502	6.753539855	6.665140315	6.759027249	6.768891806	6.806016013	6.87585809	6.925935912	6.92569061	6.732940959	6.819900993	6.804361369	6.789246725	6.808115742	6.823367697	6.743641455	6.752895158	6.777055761	6.852362263	6.796473942	6.75955991	6.771844106	6.899808619	6.836505482	6.619129663	6.889740566	6.82865957	6.802461085	7.041220596	6.797622076	6.671265591	6.667597245	6.78316746	6.884807624
ILMN_1653471	6.772130834	6.792363884	6.825242433	6.737186184	6.739893681	6.835891248	6.776118841	6.731838902	6.797263108	6.758585369	6.829777288	6.812988182	6.761055358	6.838944261	6.755095837	6.689755839	6.747126235	6.813728828	6.77136514	6.809449607	6.821391453	6.699706644	6.765822278	6.784111337	6.818626714	6.759707412	6.823770159	6.663299152	6.814938983	6.770174007	6.792358806	6.76865448	6.841459932	6.736118635	6.78800714	6.780877622	6.799729227	6.829195748	6.77648431	6.713868423	6.776784868	6.76424222	6.778412015	6.733218547	6.793832961	6.858995923	6.78041626	6.751091185	6.790097079
ILMN_1653480	6.856636343	6.944848134	6.84633014	7.03090634	6.952391153	6.819636939	6.91984867	6.975827096	6.926209316	6.947701361	6.853987855	6.831721769	6.867450681	6.93974928	6.838005266	7.00163634	6.894446761	6.798335814	6.991717008	6.915158794	6.877277873	6.989117433	7.143525796	6.987628454	6.976301824	7.022394796	6.952292473	7.070005478	6.961173307	6.941185835	6.899516155	6.954385015	6.945571664	7.020963447	6.938877471	7.002590148	6.94420685	6.89253362	6.958620193	6.953197254	6.887055884	6.889421674	6.908948549	6.867535053	6.875871236	6.904828001	6.853856969	6.910262609	6.819473025
ILMN_1653494	6.932134959	6.969444335	6.956427303	6.908706801	6.929369908	6.897908531	6.907560833	6.890445572	6.864184473	6.873956044	6.998940443	6.965190657	6.814919785	6.937932397	7.13464373	6.918579707	6.89025642	6.840383379	6.800653839	6.812149551	7.04443111	6.940982441	7.044346678	7.036187571	6.899516155	6.935869137	6.912822526	6.968920479	6.881465711	6.882720727	6.783414027	6.878514234	6.872171204	6.913825367	6.859097629	6.929294674	6.879142125	6.822867229	6.808307373	6.832134901	6.837384397	6.90910166	6.856886692	6.981311698	6.8283356	6.920392401	6.895792287	7.031954574	6.86530704
ILMN_1653496	6.794282277	6.870019305	6.826675322	6.801182388	6.737700766	6.828803545	6.814107929	6.82448798	6.832083118	6.834906849	6.89875814	6.805485038	6.917892554	6.873839841	6.869627351	6.950291511	6.943482802	7.036122989	7.205566665	7.154585191	7.221381026	7.061684199	7.029656581	7.14376668	7.126304616	7.15248325	7.173335621	7.160532985	7.08459093	7.21737852	7.123143688	7.204503827	7.170487194	6.791876623	6.765534803	6.877308543	6.694695242	6.831537487	6.833524809	6.795485522	6.807922477	6.874030264	6.835588119	6.893394588	6.821136833	6.928928716	6.779659478	6.911086424	6.93434518
ILMN_1653498	6.813135328	6.780460324	6.735610863	6.768795627	6.762158921	6.712619904	6.791893283	6.693604149	6.740748684	6.765591627	6.756626108	6.747091657	6.741963253	6.775168796	6.746256952	6.81958532	6.791256252	6.732614164	6.784492912	6.77457217	6.777840269	6.793215279	6.747237439	6.821204986	6.844889056	6.678417221	6.857255647	6.596030403	6.737315496	6.758156205	6.752120169	6.866497543	6.758622448	6.795054962	6.693785391	6.754570539	6.68637381	6.717024858	6.778823147	6.780909929	6.845411212	6.797263108	6.8076174	6.72237613	6.832527135	6.730098399	6.678304534	6.735938213	6.722855346
ILMN_1653500	6.731705016	6.82624814	6.703243168	6.64683122	6.708587947	6.738255013	6.802914769	6.744271256	6.748641302	6.641250751	6.711121662	6.749154812	6.715770895	6.731316054	6.760012774	6.782654677	6.709756043	6.692830362	6.788271024	6.822115797	6.665836811	6.752319291	6.785589557	6.840376957	6.680025816	6.799749005	6.660877577	6.832134901	6.802235476	6.82259587	6.750359628	6.732812225	6.650123279	6.779407928	6.783870621	6.712991137	6.770716396	6.763611726	6.69791611	6.753917259	6.673814277	6.781306521	6.691696985	6.745601599	6.761625774	6.721389796	6.842500404	6.721680152	6.798381958
ILMN_1653501	7.117089712	7.263695259	7.513450023	7.168414208	7.275369732	7.150886825	7.238796456	7.229305327	7.283302932	7.254129863	7.271697382	7.39162933	7.145665278	7.115652853	7.410309895	7.228949086	7.181351453	7.170698537	7.189818431	7.336350979	7.260379427	7.330568146	7.457138999	7.300098945	7.202306971	7.221031733	7.323832886	7.328330426	7.368512701	7.344179638	7.02508756	7.435997237	7.16361828	7.304007557	7.152064499	7.130112066	7.268424607	7.105359897	7.242690638	7.355616156	7.256040534	7.313358926	7.149819894	7.252344093	7.137528349	7.195567854	7.263220348	7.445946288	7.159316034
ILMN_1653504	7.254256368	7.309239817	7.404074907	7.427496469	7.450400293	7.410309895	7.224036124	7.479743965	7.44161225	7.287440514	7.27856198	7.363210323	7.661874908	7.527181695	7.441469958	7.633019607	7.694061589	7.784335925	7.96802162	8.051238862	8.207441273	8.151380861	8.004496748	8.061171524	8.092984455	7.876400445	8.199746088	8.050566451	8.020510545	8.187454239	7.863217278	7.847564901	7.88920662	7.297753465	7.335927831	7.395598478	7.379158829	7.372772201	7.424083829	7.125939482	7.382421018	7.459715522	7.288433858	7.358936379	7.264653933	7.248626477	7.231246758	7.292152142	7.271826661
ILMN_1653506	6.717660685	6.797964635	6.802539702	6.79146725	6.704501514	6.758272037	6.774649991	6.745367407	6.763824381	6.791023651	6.795786576	6.793113154	6.765923296	6.735017948	6.755931856	6.754581747	6.832317155	6.916091562	6.715619055	6.798633727	6.782470307	6.712758598	6.80133954	6.833339628	6.8162577	6.779654134	6.822121308	6.777797921	6.725032115	6.791342464	6.728350526	6.776365883	6.770960059	6.759680002	6.78664043	6.806164161	6.692272873	6.749330433	6.710941702	6.835167976	6.772401938	6.768764494	6.673679474	6.760024069	6.823469838	6.888395817	6.786573299	6.767641561	6.73874743
ILMN_1653514	7.379593878	7.32069103	7.363778567	7.06508543	7.135404229	7.130774317	7.37000092	7.329181758	7.382128132	7.279982434	7.219586955	7.273464188	7.304007557	7.344357661	7.310317986	7.316439665	7.245103494	7.214680359	7.401644844	7.320540335	7.266946648	7.480550799	7.365554047	7.378780025	7.184548433	7.545707794	7.450223606	7.379285684	7.477057101	7.297890922	7.372221232	7.618558962	7.289820919	7.312662502	7.349270202	7.080593916	7.253744674	7.242690638	7.193410447	7.365554047	7.323955435	7.203548391	7.302448839	7.148018255	7.304834393	7.456476952	7.317227343	7.248626477	7.358499903
ILMN_1653524	7.166609454	6.947734527	7.050577128	7.39115383	7.350431514	7.055868714	7.190636273	7.137815745	7.020617158	7.150014974	7.095855205	6.930597511	7.128231369	6.957214383	7.195001475	7.233670013	7.463936987	7.162976067	7.151067416	7.189818431	7.025645207	7.031826262	7.048975891	7.271130302	7.154889461	7.092678392	7.272259441	7.007482201	7.107691257	7.067268842	7.201781514	7.051877897	7.186151013	6.993460025	7.147414357	7.195567854	7.098263661	7.039574238	7.038289462	7.07540276	7.000483493	7.022333227	7.114920042	7.240160903	6.940421717	7.08352313	7.086015223	6.903603116	7.293903077
ILMN_1653527	6.760042374	6.822308136	6.679489149	6.780882431	6.720817287	6.764230934	6.86683086	6.766726281	6.725369489	6.781060602	6.804222883	6.789594052	6.775519565	6.891743195	6.769063045	6.758455488	6.728329991	6.783091401	6.814617577	6.69962526	6.736154968	6.757516496	6.840108504	6.728858752	6.795122779	6.813234912	6.877888725	6.738488074	6.857767311	6.856909898	6.839075882	6.844018413	6.762743367	6.754803476	6.827630131	6.765888209	6.858813864	6.765709079	6.808502914	6.747579956	6.81584086	6.847167906	6.765720278	6.7691919	6.815424248	6.83214119	6.832310065	6.774464014	6.742978645
ILMN_1653529	8.578754999	8.567370972	8.545468777	8.690307017	8.498697588	8.424239396	8.518520116	8.697530091	8.579539241	8.553236115	8.363277252	8.444872337	8.672033303	8.501730287	8.425342622	8.553526864	8.416195591	8.598323411	8.279128926	8.320735286	8.105084641	8.244063202	8.268264634	8.148802964	8.255987746	8.325556715	8.473330656	8.521841083	8.534498316	8.422193541	8.339636108	8.524680346	8.407282494	8.607482126	8.724615862	8.550402571	8.540698104	8.596365784	8.353637347	8.666767404	8.610690007	8.503857118	8.707950197	8.765741101	8.630034135	8.724322434	8.693440338	8.446012809	8.722671316
ILMN_1653553	7.294871275	7.526315409	7.966812111	7.335319186	7.350834955	7.399241732	7.592371144	7.439635615	7.530231041	7.555910541	7.513850274	7.653864498	7.338279501	7.378208969	7.297890922	7.388528401	7.481523778	7.583570901	7.723703784	7.596845014	7.379285684	7.136756433	7.31391051	7.078225231	6.96804562	7.122316159	6.99148987	7.026363471	6.958175621	6.997841633	7.166291644	6.90553279	7.280558137	7.553782744	7.509426269	7.518101213	7.378096072	7.509805388	7.312946715	7.629496482	7.484388919	7.500557487	7.690310932	7.425199609	7.50137138	7.402388453	7.644290799	7.217257874	7.550254405
ILMN_1653562	6.68348882	6.702059422	6.746355648	6.783134574	6.847340617	6.711015099	6.773770487	6.741006394	6.739092037	6.770538371	6.762536531	6.820516493	6.693682187	6.725691292	6.653143328	6.789657662	6.769292858	6.711090076	6.720984438	6.805341123	6.771009289	6.791023651	6.748699666	6.675790076	6.798892369	6.729618262	6.777116346	6.790813035	6.771969187	6.781821957	6.746385695	6.75685313	6.721862724	6.790405546	6.667065083	6.734796656	6.723800429	6.658096438	6.703265138	6.77416953	6.746479031	6.793124852	6.72746624	6.788169645	6.792330371	6.801827314	6.765082273	6.779976476	6.762521306
ILMN_1653566	6.670930737	6.7192735	6.646035201	6.69939504	6.69638526	6.639569962	6.594765071	6.700725841	6.734789216	6.625903597	6.634366886	6.665057936	6.710279374	6.796126698	6.741504733	6.794780459	6.742564315	6.752257715	6.68919328	6.753843284	6.711447649	6.70646773	6.707386503	6.662430805	6.662869252	6.666049197	6.759506995	6.692185979	6.694851895	6.766726281	6.650365926	6.728546908	6.752283951	6.671473164	6.710804398	6.676704429	6.700954845	6.651372697	6.662653227	6.691867465	6.678759605	6.727247332	6.690796035	6.705514794	6.739020918	6.680984559	6.722466601	6.71380548	6.781401334
ILMN_1653567	6.745902457	6.783594982	6.862531933	6.759078737	6.817840076	6.743236294	6.825501833	6.847948342	6.823095082	6.758054597	6.933430789	6.802186835	6.762611529	6.71840709	6.808884942	6.717513641	6.797795643	6.864171218	6.73919263	6.878342871	6.859242	6.812565063	6.757414406	6.817535425	6.703366173	6.755981049	6.763857585	6.775980289	6.705523135	6.787758083	6.765529315	6.782980886	6.872798897	6.793062059	6.79803874	6.801938109	6.785555852	6.794366608	6.819082226	6.768780862	6.801286135	6.757778022	6.772803615	6.741018391	6.823041415	6.745665594	6.773245159	6.852440565	6.710229099
ILMN_1653572	6.754099802	6.814008177	6.849728646	6.719380847	6.936133366	6.75900983	6.727096537	6.791348051	6.735528685	6.83731075	6.858524436	6.75213741	6.861827408	6.943253491	6.925885311	6.786616774	6.807960017	6.868850187	6.836673923	6.719728121	6.679576341	6.767844496	6.801651437	6.840678362	6.774260241	6.731068023	6.70415207	6.820581987	6.756589667	6.841910625	6.746589416	6.744992799	6.757078628	6.873739579	6.765093088	6.804213592	6.84509216	6.820442103	6.985958384	6.878295895	6.887144577	6.772830676	6.73905246	6.881362576	6.887340673	6.928625242	6.821490735	6.78943547	6.691671399
ILMN_1653573	6.870354048	6.901899481	6.763980628	6.714231962	6.853510444	6.784409138	6.832665149	6.883256993	6.844723299	6.711097577	6.84376976	6.869576837	6.723393947	6.799863157	6.831696383	6.76704784	6.783500254	6.889991294	6.782899504	6.846855091	6.909159965	6.809098916	6.869423736	6.816942517	6.7990012	6.854749512	6.836456609	6.826147882	6.813189675	6.785458233	6.84307414	6.869074898	6.864903363	6.823709033	6.764903668	6.816909196	6.875625538	6.769577017	6.852256435	6.776644362	6.760380479	6.769201837	6.720657865	6.827227823	6.75779885	6.731473786	6.769971652	6.876008626	6.818182963
ILMN_1653575	6.849663337	6.758283916	6.863166869	6.846030176	6.806979999	6.821449416	6.790178512	6.761232202	6.764570267	7.073243116	6.841140541	6.832650508	6.843452163	6.818737511	6.859182726	6.82624814	6.860180948	6.792007002	6.930063332	6.948785336	6.839375186	6.806537675	6.851407462	6.785806074	6.827142107	6.78505157	6.798226019	6.798815521	6.819387633	6.80975274	6.829475759	6.82974747	6.805915006	6.743769922	6.814088725	6.870640482	6.907608116	6.871708837	6.864509692	6.836403609	6.808664135	6.800090112	6.88192856	6.845748247	6.887278553	6.776432142	6.922908731	6.799097724	6.898918638
ILMN_1653577	6.71520479	6.796095836	6.693487203	6.729045079	6.825680915	6.750466167	6.724842702	6.770246103	6.77136514	6.768851651	6.743841443	6.72248816	6.72146663	6.782686575	6.703415766	6.742624634	6.804043466	6.68596803	6.789413496	6.771821241	6.719451871	6.678011493	6.681734637	6.693923941	6.820377446	6.661740769	6.839367024	6.616993782	6.685714951	6.804632725	6.589998598	6.726282811	6.648253382	6.673472733	6.815067005	6.726017851	6.787774639	6.806713873	6.843197856	6.813349163	6.819335607	6.771704586	6.678146112	6.681286194	6.653253315	6.751932541	6.850113744	6.864473684	6.636871939
ILMN_1653578	7.072761358	6.998940443	7.067582616	6.951173588	6.997589964	6.949427905	6.922544675	7.042809876	6.922641493	7.024078647	6.888174874	7.074458625	7.021158511	6.97045999	7.037165763	7.066526439	6.903816762	7.086015223	7.057476316	7.030083637	6.941954497	6.996874356	7.197941207	6.992696378	7.223357449	7.159001192	7.179099328	7.324645988	7.205444965	7.172112514	7.167195398	7.287219658	7.382877813	6.91819649	7.036688793	7.031757218	6.879813688	6.983617267	6.898094525	7.0963545	6.984923327	6.940475071	6.924110906	6.988955259	6.895628915	6.90865066	6.858369312	7.007482201	6.825185879
ILMN_1653579	6.817152541	6.794410422	6.854345715	6.730740778	6.772674711	6.794983047	6.681503685	6.734685206	6.763426876	6.800966693	6.868215013	6.737828988	6.785383563	6.775694941	6.805011459	6.723998821	6.813755685	6.742253627	6.758110304	6.787421088	6.738791917	6.807668315	6.744887683	6.783721775	6.722585356	6.867232352	6.908143104	6.761864231	6.802803037	6.822405905	6.867541829	6.838350953	6.763413771	6.791910956	6.792223539	6.859905603	6.768881999	6.729477411	6.816592279	6.695144288	6.754243261	6.806220141	6.810931455	6.880641674	6.734420587	6.855766575	6.794286979	6.804268604	6.787276851
ILMN_1653583	6.630060376	6.568051483	6.706220499	6.713479756	6.568051483	6.700895918	6.636081627	6.67547028	6.670609673	6.755323799	6.71533378	6.711015099	6.661422931	6.743377105	6.712612664	6.652063893	6.634599463	6.745456023	6.694060128	6.672880585	6.694019666	6.731586565	6.592487728	6.710592151	6.721560552	6.782487862	6.68038411	6.661563847	6.648039375	6.615187028	6.77702193	6.652358192	6.735031527	6.646380947	6.707245253	6.638534607	6.688016257	6.752895158	6.707084077	6.679734026	6.689716679	6.712120835	6.646148283	6.758832547	6.745564144	6.734358379	6.727399984	6.696130516	6.807662852
ILMN_1653591	6.671866553	6.762933139	6.893750851	6.83990717	6.775344621	6.84911838	6.755447418	6.750586278	6.77503365	6.786101598	6.833153269	6.858275338	6.781233221	6.852718786	6.89160678	6.796847274	6.773930224	6.701870461	6.859862029	6.799574017	6.78423193	6.726962394	6.824001382	6.775115102	6.708744848	6.787857383	6.77974949	6.765605958	6.697501417	6.789284026	6.744408951	6.838826269	6.722944135	6.866298536	6.837916071	6.847802696	6.872714358	6.802256447	6.773698167	6.842212213	6.831309805	6.827679083	6.724927841	6.782307748	6.797443979	6.872900494	6.784632386	6.72876581	6.893750851
ILMN_1653599	11.28096136	11.7239087	11.6117405	11.68602758	11.46489213	11.79903915	11.58280928	11.62938901	12.10443563	11.57352019	11.91019027	11.89921391	11.50395216	11.70148065	11.73875019	11.70148065	11.84617137	11.40008143	11.34792744	11.10334065	11.5640658	11.5480389	11.57352019	11.69668218	11.56242125	11.40407713	11.10930085	11.48860242	11.57521866	12.07538007	11.43460961	11.61633141	11.38330044	11.82306216	11.49162892	11.66749311	11.51401365	11.54670236	11.6199959	11.49862576	11.74203336	11.88780711	11.51231364	11.70666004	11.76866192	11.80617526	11.43460961	11.56086743	11.40008143
ILMN_1653601	7.378357489	7.104718741	7.183773646	7.503537367	7.394412871	7.143185963	7.317227343	7.206028096	7.317115444	7.329043955	7.041220596	7.267510259	7.41381719	7.186638445	7.282692245	7.332639414	7.404896542	7.283865397	7.26081457	7.240641104	7.273176465	7.287440514	7.214680359	7.091692777	7.30554362	7.151067416	6.988309128	7.179536909	7.233670013	7.128851556	7.179898694	7.014225511	7.209344499	7.24432153	7.51543593	7.553061146	7.244574982	7.29966058	7.204394004	7.268424607	7.35070525	7.183677391	7.398489626	7.268203209	7.025704134	7.205023769	7.188703347	7.239666858	7.31403743
ILMN_1653603	6.817095207	6.905148951	6.779077667	6.834212438	6.839715602	6.777901652	6.95268529	6.83848981	6.755884879	6.805886203	6.677295654	6.80364026	6.838712077	6.736456688	6.825978979	6.759747708	6.819158835	6.683343681	6.912024179	6.815647889	6.801432869	6.744301159	6.799925115	6.765441615	6.689695302	6.726333126	6.761675681	6.656958356	6.696569284	6.80300103	6.813829322	6.814478809	6.86455557	6.858378259	6.778705189	6.774514608	6.695421374	6.74447305	6.768887373	6.772550705	6.877701788	6.751979645	6.732971769	6.777891426	6.882765022	6.753367378	6.701848084	6.823056292	6.719773158
ILMN_1653607	6.751317636	6.824762126	6.886563889	6.793591675	6.78996764	6.853067919	6.890858956	6.761816878	6.911205105	7.024138225	6.622047546	6.810879651	6.818175123	6.811731346	6.767902275	6.883720087	6.849738928	6.811031837	6.885785081	6.825844549	6.786327812	6.809610053	6.825461782	6.747886285	6.75201414	6.845518344	6.784347954	6.745166748	6.894485388	6.787602484	6.761089326	6.811815054	6.876382955	6.773224432	6.860047127	6.851526613	6.794008568	6.761203974	6.785127485	6.817087518	6.800513791	6.695620237	6.785889441	6.782377074	6.783711813	6.773980012	6.817696739	6.753826165	6.887816825
ILMN_1653612	9.030870659	8.730746063	8.311993122	9.469832443	9.068432705	8.925530069	8.760810292	8.924059265	8.775532543	8.460305811	8.980595031	8.795043115	8.806542004	8.690589451	9.03746659	8.90500933	9.064356033	8.417577537	8.921304693	8.709663734	9.382719617	8.684889293	8.354490757	8.800615564	8.786744853	8.274241761	8.25686982	8.529350442	8.283268339	8.51289586	8.563216151	8.241080808	8.196085634	9.052386247	8.758258499	9.165617212	8.76933333	9.004722006	8.734001856	8.674949223	8.642381169	8.887306045	8.888433389	9.083005005	9.287513767	9.077389787	8.986370801	9.323750073	8.91903232
ILMN_1653613	7.30231001	7.387170439	7.188962971	7.616846058	7.375216794	7.473419221	7.637164941	7.423393082	7.565586914	7.364940345	7.570095098	7.488253924	7.547740918	7.538532683	7.403141769	7.570095098	7.551609915	7.23207306	7.426976739	7.43666375	7.435503611	7.394412871	7.349270202	7.400025516	7.29448103	7.465549178	7.255904393	7.429830203	7.415077043	7.613822998	7.434280486	7.370848274	7.298573598	7.655398344	7.283581516	7.437503589	7.444783462	7.520757236	7.643734646	7.363953977	7.432313238	7.420217766	7.575869878	7.51543593	7.509259196	7.46131276	7.463470006	7.467395194	7.417884774
ILMN_1653615	6.839415995	6.849178208	6.735377775	6.747795058	6.797736598	6.74422169	6.834802378	6.788630513	6.834639496	6.747270927	6.688819376	6.797890097	6.733590938	6.772493374	6.670810769	6.809076598	6.751706391	6.809804884	6.679234223	6.846258039	6.741395952	6.746802909	6.831952954	6.698032148	6.779324092	6.790593604	6.763384806	6.731061281	6.773325638	6.632890623	6.790941234	6.83064336	6.699057846	6.706645589	6.785467879	6.688530353	6.807283439	6.765354351	6.732860731	6.813946898	6.708225515	6.768851651	6.829291533	6.770824418	6.798483637	6.836680513	6.782556776	6.713016962	6.792757725
ILMN_1653618	9.671767562	9.506502002	9.103575207	9.919632932	9.549837707	9.221335607	9.804565175	9.548445279	9.264914409	9.182436152	9.143452598	8.938230591	9.176258011	8.807840321	8.850863981	9.162130419	8.94045935	9.316649313	9.459427038	9.421154578	9.171860581	9.706238541	9.400993426	9.314935052	9.536630222	9.064356033	9.41627161	9.294519261	9.274802082	9.255469152	9.496142878	8.966979383	9.304014228	9.449289759	9.816443113	9.581362146	9.57313775	9.654507216	9.068064094	9.618589872	9.28172471	9.303122837	9.726489899	9.358225641	9.383197453	9.075216981	8.773184461	9.008591369	9.323750073
ILMN_1653622	6.820516493	6.805906271	6.801226275	6.854759078	6.908985804	6.857627965	6.907116095	6.840853678	6.95831572	6.869897468	6.875941115	6.831566617	6.91899524	6.860647123	6.75442472	6.867314635	6.829326612	6.815826468	6.906828437	6.898693944	6.803667034	6.729435427	6.753917259	6.823034281	6.808859102	6.80370773	6.780675506	6.774329194	6.799502886	6.740128372	6.745538308	6.77603468	6.837020614	6.916648759	6.98679756	6.978706967	6.919240862	6.883551073	6.869535213	6.919827726	6.916848475	6.817265583	6.892702758	6.906014085	6.793420737	6.860787257	6.783373133	6.803154338	6.889033178
ILMN_1653628	6.728757171	6.664474055	6.722237718	6.81259043	6.842333332	6.767918244	6.738525856	6.74031587	6.720992107	6.83109426	6.782786722	6.741196702	6.669326817	6.745462098	6.715046368	6.801226275	6.73066632	6.741894121	6.785400214	6.688613657	6.738210492	6.771161951	6.774868923	6.807857671	6.6902362	6.835550821	6.72778714	6.756652342	6.806779452	6.789195994	6.738060042	6.763388954	6.712804265	6.784643685	6.84185895	6.747491345	6.752436397	6.721902421	6.727103793	6.79181733	6.693785391	6.712914947	6.731081514	6.80317621	6.766607122	6.716698391	6.767616821	6.749154812	6.800995567
ILMN_1653636	6.729310041	6.792717433	6.80493417	6.725614609	6.848115852	6.734777663	6.818223227	6.834462645	6.77273489	6.825069238	6.748017604	6.757543434	6.705065574	6.780521091	6.719743266	6.770174007	6.797604493	6.683778269	6.818725422	6.758917645	6.70002275	6.765082273	6.900899881	6.723190066	6.719188936	6.801062164	6.809484883	6.84369039	6.692863615	6.778085048	6.65480909	6.750893968	6.734305401	6.757956411	6.833032845	6.855115958	6.694489224	6.812782037	6.732800197	6.827235852	6.799415577	6.774274573	6.820442103	6.713531605	6.823497138	6.787155566	6.726736869	6.727393138	6.857840918
ILMN_1653646	7.505334974	7.351712767	7.384548242	7.285088877	7.378506274	7.09842174	7.263914467	7.370731984	7.305685805	7.340986554	7.220534932	7.323955435	7.257329004	7.475520413	7.492467622	7.461589121	7.373439697	7.474865906	7.383593701	7.385154057	7.373582845	7.420823361	7.702341759	7.464423033	7.295749586	7.641612341	7.729966876	7.128851556	7.442456534	7.513274806	7.260113934	7.421290844	7.401782277	7.254742505	7.365271736	7.34372062	7.196271408	7.212730897	7.47853347	7.247670115	7.279982434	7.262440218	7.319833537	7.295185418	7.299519827	7.250836185	7.376103234	7.099287495	7.342587009
ILMN_1653648	6.683155987	6.695012	6.802471364	6.764967355	6.834679281	6.640291156	6.752040137	6.725195984	6.641250751	6.824578902	6.781065851	6.699337856	6.801188614	6.723759975	6.795781085	6.719419842	6.712758598	6.812345561	6.697648922	6.735137888	6.774599352	6.694396581	6.704377176	6.724866788	6.850760018	6.718289824	6.836343846	6.691057351	6.770452497	6.765785279	6.753832482	6.750384567	6.678526527	6.665592808	6.638956912	6.73184706	6.748148229	6.746362843	6.812693553	6.700144375	6.778711422	6.744683721	6.751640106	6.886925414	6.67334762	6.703924141	6.717521209	6.713285129	6.69229987
ILMN_1653650	6.849362827	6.770992243	6.811890972	6.781390662	6.813834653	6.761591257	6.860770076	6.843419999	6.779837066	6.838020637	6.793861247	6.882881409	6.848366163	6.896214793	6.809804884	6.825288142	6.785334446	6.722862247	6.87565306	6.821111961	6.85621008	6.901617475	6.895071356	6.79903228	6.784480073	6.786668942	6.760487697	6.835511957	6.815340203	6.758289265	6.782356609	6.803908685	6.904306688	6.806280621	6.833956423	6.813293682	6.837197231	6.823490541	6.865606279	6.822467712	6.793124852	6.685471127	6.795941507	6.823295488	6.794735873	6.912598349	6.944400664	6.781962849	6.850674369
ILMN_1653652	6.791439404	6.742533601	6.784708157	6.741064101	6.731035376	6.734259392	6.667797966	6.811294196	6.756175479	6.654077777	6.726992299	6.73111892	6.801615022	6.72697632	6.779970776	6.723350392	6.820072641	6.805069679	6.767520401	6.753534217	6.834900252	6.724701838	6.772593059	6.739162083	6.776784868	6.750696211	6.660142605	6.72978417	6.781515087	6.771969187	6.773870922	6.734242395	6.712628112	6.815317508	6.791968415	6.707613871	6.785980886	6.768067674	6.830661125	6.769577017	6.765116747	6.749960176	6.75949496	6.749093867	6.805753214	6.734673235	6.782509262	6.789588529	6.769737059
ILMN_1653660	6.873992566	6.728422187	6.745724424	6.800766348	6.740190135	6.710637341	6.774249458	6.725320912	6.731796828	6.782253246	6.717627055	6.767137123	6.811063043	6.776609151	6.709954881	6.780384844	6.784626269	6.721352934	6.688723331	6.815950362	6.799303711	6.761675681	6.834884696	6.788530408	6.851764428	6.770088189	6.824317834	6.797468836	6.780546982	6.7582193	6.736475438	6.820103228	6.752699653	6.746968129	6.783972711	6.879971265	6.801686581	6.711177777	6.798828869	6.824009561	6.782433153	6.772701716	6.872539212	6.739028383	6.779715891	6.810394057	6.79184383	6.772780337	6.769470598
ILMN_1653665	6.742720696	6.753529037	6.707601775	6.714063553	6.725654911	6.66538812	6.754917773	6.85509639	6.824093925	6.74304305	6.654008291	6.832864831	6.768867057	6.76023605	6.651447691	6.806362619	6.681554841	6.692779977	6.816476276	6.768061807	6.826127657	6.852159396	6.793164579	6.773451941	6.687189417	6.75245209	6.758656579	6.712196216	6.763108977	6.699794278	6.7771498	6.721610532	6.741163518	6.841038119	6.687217353	6.729012827	6.745837837	6.693866325	6.716615341	6.789046067	6.672429455	6.812688033	6.759904366	6.740092939	6.789459467	6.702571157	6.754803476	6.699077441	6.672119563
ILMN_1653666	6.872832898	6.856496584	6.79549659	6.846249324	6.875452964	6.866011432	6.880067038	6.848097926	6.769836298	6.966756495	6.931526271	6.796214631	6.869614563	6.803434537	6.901649181	6.803049616	6.898901045	6.678859837	6.786348494	6.832856512	6.710522021	6.803493166	6.734365287	6.810646483	6.862398889	6.82974747	6.889293424	6.682358685	6.852288504	6.753736181	6.774191137	6.774729015	6.886067434	6.914241816	6.796636153	6.811807195	6.809522191	6.863589341	6.820858926	6.813859719	6.839999109	6.860777792	6.893164642	6.902874372	6.83329671	6.940112207	6.857767311	6.937961654	6.842662675
ILMN_1653667	6.904418071	6.920490823	6.928089894	6.824500874	6.898423648	6.952752363	6.880669924	6.880335473	6.897773088	6.897873959	6.885861159	6.79678984	6.898835851	6.932306419	6.796160913	6.93331609	6.944505755	7.036013821	6.912172583	6.94871711	6.891174729	6.894132484	6.856886692	6.965741391	6.897789464	6.768681405	6.859289838	6.894920685	6.793420737	6.741099219	6.831912777	6.842447133	6.750786064	6.923353751	6.865618051	6.898702738	6.913357622	6.900847704	6.829498633	6.803401848	7.039788683	6.812168322	6.887736192	6.9567271	6.766831999	6.956249968	7.035350727	6.916213615	6.878471928
ILMN_1653670	6.774464014	6.743413902	6.708270529	6.797274158	6.813990181	6.813240687	6.819309664	6.776714461	6.758418405	6.863254028	6.807249717	6.74447305	6.748247926	6.692434974	6.723966296	6.754590927	6.770141469	6.77696188	6.752921563	6.741758941	6.824962726	6.737750015	6.760001739	6.816976617	6.789848749	6.735566929	6.817696739	6.881120592	6.842881546	6.756796306	6.696455388	6.865464375	6.726749155	6.733323623	6.769754209	6.730805732	6.836971387	6.792223539	6.804867392	6.745762175	6.807686038	6.697422272	6.826274008	6.774981922	6.789022262	6.772020313	6.688613657	6.676105752	6.753248598
ILMN_1653678	6.657600431	6.719117291	6.776820344	6.791393001	6.809626616	6.837625124	6.730672394	6.764271569	6.704878997	6.697952091	6.735900779	6.753401264	6.706733333	6.754353117	6.79817354	6.747085715	6.725826195	6.763305616	6.740994003	6.826095221	6.808664135	6.80645854	6.836698512	6.77849597	6.799247649	6.804668873	6.793727316	6.745731165	6.70292159	6.757361774	6.69972061	6.789299214	6.759641731	6.716200262	6.813570566	6.766397865	6.710499747	6.790273244	6.775519565	6.775067606	6.72370228	6.870377636	6.72368144	6.711733788	6.807816135	6.709556262	6.757487889	6.786948765	6.830866749
ILMN_1653687	6.900899881	6.981577193	6.973587105	6.853966847	6.913256598	6.845616504	6.872158909	6.901899481	6.871867941	6.909890806	6.942984318	6.822413066	7.07091161	6.767345351	7.005725525	6.91245926	7.001536687	6.888792422	7.008195454	6.887496555	6.857239045	6.86688959	6.780208517	6.906359061	6.871130083	6.784595953	6.81371559	6.763611726	6.855023914	6.78388058	6.817032949	6.832330901	6.723562737	6.932898575	6.969898897	6.946716687	6.955207183	6.850929367	6.911225509	6.934670458	6.928183661	6.912217437	6.931878195	6.924543397	6.892499806	6.948122308	7.015803323	6.941310606	6.8897914
ILMN_1653704	6.768125471	6.746948535	6.838168711	6.701796033	6.753455025	6.756956592	6.729227171	6.800144082	6.748532277	6.778049192	6.770850614	6.741797313	6.706535643	6.773980012	6.766549268	6.748404714	6.748764303	6.804241672	6.765577395	6.75872717	6.794222679	6.84563897	6.744580069	6.735031527	6.785866696	6.80554842	6.747573297	6.849051446	6.790125205	6.7043412	6.795582422	6.829777288	6.739725364	6.749291484	6.732154925	6.716698391	6.772824488	6.820098047	6.756112545	6.824578902	6.782006357	6.753762181	6.837556955	6.77200939	6.747074819	6.858587119	6.786719399	6.724528393	6.765255421
ILMN_1653708	9.630111482	9.707786344	9.789902265	9.487745849	9.625246339	9.795395722	9.892225967	9.647531718	9.598206904	9.82699621	9.567598555	9.884167827	9.936368529	9.820189929	9.516251606	9.814845018	9.601701039	10.07071903	10.34769425	10.23626654	9.938514061	10.44124676	10.52926917	10.2663326	9.717797636	9.91778137	9.70885848	10.07988964	10.13550004	9.963769571	10.11734009	10.07855466	9.965428872	9.779709493	9.854566638	9.486309311	9.490027094	9.294909014	9.261720233	9.895613457	9.618589872	9.459062246	9.676037343	9.473548408	9.502678172	9.488605896	9.738719287	9.49345915	9.806271353
ILMN_1653709	9.183073256	8.811591437	8.55387607	9.151561859	8.933354915	9.041672987	8.575714763	8.942555535	9.187464884	8.466859517	8.745402918	8.726786128	8.594798466	8.97410879	8.913567857	8.649272237	8.877469864	8.495810382	8.537780229	8.487098642	8.830633497	9.081862841	9.023551884	9.068064094	9.220922328	9.117284432	8.92478057	8.880871021	8.990781795	9.12826768	9.073547482	9.012117547	9.001735899	8.98338695	8.762816498	8.88979616	8.978554225	8.995704909	9.428912643	8.681605513	8.958107317	8.964941562	8.696106443	8.913986725	8.808773074	9.02157603	8.844590072	9.078566167	8.76933333
ILMN_1653711	9.59392266	9.857966062	9.801718709	9.507449217	9.709733848	9.616117464	9.621856483	9.575545657	9.427608432	9.172243727	9.18867213	9.302467719	9.011512232	8.8627816	8.722373652	8.359327681	8.2405709	8.39287713	9.185367509	9.161413777	9.215995115	9.365866998	9.538012552	9.273046081	9.480056252	9.661522852	9.369351375	9.224950519	9.274246879	9.401358859	8.972788234	9.236158882	8.99369643	9.687037971	9.663908516	9.671767562	9.59543925	9.469298499	9.435555647	9.515296415	9.45615657	9.447963091	9.313701875	8.984707178	9.421556346	8.953717768	8.888756735	8.855505057	9.190669799
ILMN_1653712	8.069785915	8.262959782	7.986855975	7.835799854	7.892751406	7.996494257	7.812045411	8.013107323	8.172850003	8.114273501	8.132182937	7.924680233	7.61291173	8.015297977	7.732406372	7.574787561	7.640840617	7.504077952	7.415214322	7.413972323	7.279149475	8.035914552	8.135074318	8.083041416	7.732809374	7.643364716	7.597223335	7.621865009	7.382262873	7.676967285	7.46100712	7.440091111	7.389683451	8.048747649	8.130056174	8.06070171	7.954358056	8.195119858	8.083533581	7.886600337	8.187454239	8.031559291	7.89339113	8.224021981	8.379796461	8.004717201	7.950580492	8.07504392	7.939409151
ILMN_1653716	6.814683884	6.84806909	6.732396631	6.792936004	6.688257837	6.712786989	6.764207113	6.823346188	6.765855204	6.831626555	6.708755081	6.787917666	6.709088238	6.80490943	6.751261854	6.717553295	6.796605742	6.732442147	6.710185273	6.712889909	6.691802583	6.746084962	6.729322795	6.786814585	6.731821622	6.74251374	6.828687684	6.747880696	6.731281843	6.728644597	6.777982074	6.804565225	6.760091409	6.740152575	6.854432835	6.716106172	6.620274643	6.703896023	6.801710659	6.931155405	6.702759896	6.784420321	6.788801356	6.738249747	6.732345058	6.745961861	6.725555154	6.699902414	6.76865448
ILMN_1653718	8.546713833	8.635861267	8.903724194	8.368365399	8.492655872	8.365378433	8.79434998	8.687986446	8.588745846	8.687733558	8.346812904	8.503857118	8.721431946	8.580995731	8.573453139	8.332643613	7.99281405	8.3482167	8.361960677	8.429430555	7.9899527	8.412865806	8.541572691	8.305454531	8.450037987	8.595437525	8.384230161	8.716653321	8.692758813	8.278879163	8.61548485	8.527904589	8.56966408	8.64469	8.730445026	8.422423509	8.438087541	8.488823555	8.65644883	8.841493698	8.588412412	8.578528939	8.898898875	8.488512796	8.622574333	8.627574972	8.524680346	8.215789383	8.671112637
ILMN_1653719	7.494860382	7.685465247	7.946114466	7.76582661	7.739904059	7.829901783	7.651771882	7.510168573	7.659610457	7.704351832	7.86875352	7.802447691	7.727573816	7.855348482	8.13029076	7.679881568	7.744407302	7.905034504	8.278078749	8.32249901	8.642107861	8.457721098	8.336766768	8.918617655	8.293160531	8.593210621	9.03300407	7.89358671	7.99722186	8.108585773	7.670793167	7.842243623	8.254429379	7.679264013	7.588599797	7.600239842	7.76014648	7.598366783	7.89250824	7.379047943	7.54517459	7.721369413	7.640315202	7.781524619	7.593623329	7.644938176	7.923278952	8.064964847	7.893180776
ILMN_1653724	6.770202469	6.779423317	6.809438197	6.832387134	6.795195145	6.764661029	6.819954279	6.787478656	6.839722688	6.841706012	6.728366347	6.78526709	6.798307729	6.788384061	6.804205515	6.895268006	6.823679132	6.824976704	6.867649526	6.806818916	6.777155707	6.826675322	6.851717196	6.862257907	6.808217034	6.835222084	6.805468118	6.825970566	6.796608663	6.835959928	6.836523055	6.816854874	6.843638265	6.783007725	6.814764478	6.729239873	6.749171578	6.747103205	6.78875124	6.805209218	6.809047042	6.857953367	6.746567159	6.821938074	6.827475066	6.815985703	6.811615472	6.846590506	6.788179012
ILMN_1653728	6.95344736	6.945208999	7.056140932	6.987979224	6.741530664	6.903697029	6.944505755	6.904023298	6.949453034	7.013701463	6.912709412	6.928600672	6.934514825	6.921104249	6.858340293	6.951688263	6.862156955	6.934370884	6.915627089	6.97106409	6.938905113	7.091307202	7.003501098	7.000178429	6.839107199	6.924204472	6.904765424	6.988713898	6.919131977	6.952237234	7.129631749	6.905436185	7.065989993	6.911455552	6.899300659	6.774829131	6.889679888	6.953418329	6.858723487	6.976219959	6.964286121	6.904850542	6.987001624	6.874098472	6.92889951	6.830435857	6.839746864	6.889958181	6.954744513
ILMN_1653730	7.005725525	7.031386312	6.987233428	6.899216948	6.967850956	6.831401392	7.104820641	7.03848993	7.06508543	7.153688125	7.064864452	7.131786088	7.129715571	7.171782529	7.013316	6.992001495	7.076197131	7.030762697	7.078485957	7.102928073	6.961577512	6.972891525	7.032520386	7.016464247	6.91676167	7.041966755	6.860222189	6.84755616	6.871755214	6.929005667	6.820695528	6.909618645	6.800401729	6.955072461	6.987932695	7.018399876	7.00163634	6.98196097	6.944270481	7.039441438	6.987183772	6.972476751	7.04054776	7.082310827	7.05797202	6.970739952	7.066900073	7.031076563	7.178502262
ILMN_1653738	7.086311629	7.035484183	7.04457643	7.130774317	7.241499396	6.915556321	6.981846367	7.033884526	7.101457559	7.199462647	7.005263594	7.115652853	7.055868714	7.091307202	7.176051824	7.107428534	7.05018175	7.146597121	6.991801579	6.937168005	6.923599204	7.06574579	6.800189599	7.010918731	7.082832379	6.919582347	7.125460931	7.043894555	7.170256919	6.964963129	7.023021405	6.964066649	7.099562074	7.037342579	7.187966636	7.229540533	6.996874356	6.994519104	6.999914934	7.098941136	6.973111249	6.879903267	7.068379271	7.029067019	6.906210261	7.052324294	7.054832806	6.962204998	7.09008172
ILMN_1653742	6.783200325	6.791773532	6.732272101	6.794751547	6.786636586	6.856798112	6.922220905	6.737791254	6.824279177	6.835764679	6.764261953	6.768982652	6.805554869	6.785250985	6.772881863	6.813429022	6.806303624	6.796549819	6.792734749	6.763108977	6.859905603	6.806754416	6.804002667	6.8820638	6.776714461	6.869709959	6.837916071	6.775296626	6.784894292	6.751617017	6.838773852	6.834027441	6.802791533	6.837549569	6.84707269	6.80975274	6.81526556	6.757877276	6.75812006	6.765644383	6.767641561	6.720462435	6.797451643	6.760565236	6.85199394	6.738826752	6.811601273	6.78953637	6.717278297
ILMN_1653744	6.670377303	6.669047525	6.687851808	6.700716244	6.713502108	6.783769365	6.627534613	6.702994353	6.710964976	6.749421121	6.697564295	6.664933981	6.741037828	6.716144013	6.605797404	6.661648107	6.708775796	6.645421782	6.718492592	6.719927517	6.771600887	6.666806217	6.654424781	6.734710801	6.731419567	6.644284653	6.637908617	6.649135136	6.700455976	6.670486444	6.734438701	6.660526509	6.642616859	6.695497194	6.705018745	6.697707493	6.689538433	6.754127216	6.593536387	6.684630997	6.783324484	6.844536604	6.572605587	6.712663031	6.652063893	6.640418276	6.770212192	6.690877826	6.646664436
ILMN_1653745	6.731387163	6.785478229	6.724552936	6.74954993	6.701176126	6.75397328	6.805867713	6.777107692	6.751954903	6.761094364	6.844851164	6.766915425	6.820528337	6.823375094	6.768289059	6.749314173	6.805391421	6.771639573	6.715234499	6.779307233	6.773347587	6.786978512	6.767514706	6.778800256	6.758658935	6.811815054	6.701943928	6.751645583	6.76524535	6.817520251	6.813766375	6.851876166	6.731535858	6.853711099	6.751246074	6.839280995	6.715105602	6.817477805	6.774753315	6.730246785	6.782121654	6.763773103	6.831890605	6.852692366	6.862686165	6.82902731	6.648627524	6.835097444	6.786247597
ILMN_1653748	6.727702813	6.679201078	6.717077708	6.705308733	6.706397986	6.732864006	6.724808859	6.720105834	6.67432144	6.662736687	6.73585972	6.753991085	6.726886944	6.710696497	6.759696645	6.716545891	6.666461395	6.822809289	6.722883344	6.717453479	6.836166258	6.743859928	6.652445403	6.685642267	6.715142312	6.737481252	6.743936442	6.704361253	6.698323815	6.697028006	6.706458966	6.667358002	6.748729454	6.756025968	6.684040935	6.829527791	6.650197726	6.768642812	6.794680299	6.789229169	6.612854098	6.769212275	6.784676975	6.728565979	6.779190425	6.746567159	6.805262288	6.720136359	6.697233667
ILMN_1653750	6.723860152	6.674476856	6.738166878	6.830928845	6.722436598	6.789033821	6.731492746	6.79096661	6.715893232	6.840734253	6.774773387	6.817714469	6.66056047	6.818507389	6.79195483	6.731644414	6.755373104	6.761654249	6.698313558	6.671330165	6.806779452	6.693475578	6.727839486	6.696049442	6.723759975	6.906050808	6.760617056	6.693604149	6.661422931	6.75841177	6.789251777	6.743343415	6.9399955	6.656067726	6.83625217	6.723464335	6.668183093	6.732481256	6.855299208	6.817918052	6.770699285	6.783125353	6.73674122	6.731228345	6.708684901	6.70763958	6.695421374	6.803853491	6.66538812
ILMN_1653760	6.840692988	6.773587672	6.86303175	6.74259183	6.728748636	6.801507378	6.790833924	6.706108836	6.702759896	6.853691233	6.754217871	6.712469158	6.773147492	6.83838978	6.72377339	6.827589757	6.774339645	6.708311669	6.763244249	6.701848084	6.773558972	6.717237952	6.730098399	6.714838853	6.883779173	6.826943068	6.746424871	6.810973666	6.856071165	6.765163608	6.824548196	6.775912461	6.763199603	6.891901895	6.706942053	6.745660878	6.702458909	6.817805821	6.752949514	6.801507378	6.745814874	6.865662315	6.777208408	6.780257325	6.762325312	6.719499531	6.842628827	6.825934393	6.71317855
ILMN_1653761	6.727871973	6.749621543	6.812295076	6.73939078	6.731542477	6.82561497	6.854512705	6.822581068	6.811744075	6.79179863	6.705891604	6.796955444	6.811075109	6.73794151	6.624663751	6.724593554	6.803154338	6.810278596	6.759931593	6.747373618	6.797952207	6.652405186	6.655157816	6.84677398	6.791905858	6.807645024	6.754645005	6.694375029	6.830339623	6.729700903	6.740067686	6.652883036	6.742047822	6.908416755	6.687294869	6.741707684	6.767294175	6.728530383	6.90645707	6.697164762	6.796397436	6.919039197	6.778794558	6.786482187	6.784321352	6.815688254	6.724174393	6.801555371	6.819908006
ILMN_1653762	6.760057702	6.728253536	6.776724651	6.750210494	6.792896115	6.825953327	6.732369821	6.687939794	6.83269867	6.77292697	6.746548695	6.814820775	6.686857713	6.722012154	6.816556216	6.782442158	6.751871436	6.811382714	6.773854528	6.772329665	6.753689573	6.770933126	6.792842345	6.757455245	6.771261698	6.816700901	6.75433159	6.746002868	6.764065632	6.763583982	6.716356262	6.699553854	6.767446366	6.751484232	6.682773032	6.74259183	6.783195326	6.652694372	6.764082324	6.777376124	6.729975596	6.738274861	6.761619133	6.748723866	6.760678219	6.772587945	6.750056773	6.795686138	6.756085244
ILMN_1653766	6.696835218	6.733184036	6.63797508	6.638249444	6.681989745	6.736609045	6.699202292	6.726879477	6.749737962	6.772014347	6.726622072	6.767011391	6.689496106	6.71398219	6.727277411	6.693137308	6.702746812	6.765240077	6.687692864	6.723251346	6.731061281	6.817905561	6.708825008	6.724501769	6.766885229	6.692396357	6.709416628	6.703830433	6.759802338	6.667228394	6.786471317	6.677336632	6.705952189	6.743517764	6.649939566	6.678455944	6.71581679	6.70972047	6.746205149	6.75107099	6.726032255	6.652842117	6.702181987	6.714285924	6.667941129	6.696914997	6.743367078	6.6982394	6.653253315
ILMN_1653768	6.707329644	6.713185911	6.82382313	6.818333802	6.751590452	6.710065601	6.763594424	6.839579375	6.747795058	6.748271014	6.624416395	6.830958128	6.695508564	6.737536543	6.799557268	6.794262955	6.799466814	6.721097074	6.758832547	6.75310442	6.726711797	6.772486645	6.736986582	6.70591192	6.818105089	6.818958274	6.82642545	6.861088503	6.761829334	6.731872603	6.741591667	6.82297463	6.784921622	6.809882735	6.796024609	6.761976137	6.713334273	6.814860642	6.78131211	6.773618878	6.785627355	6.72823292	6.699880863	6.75425843	6.778264026	6.710743165	6.782734001	6.755067221	6.746229196
ILMN_1653771	7.060039454	7.102676094	7.214559049	7.294590929	7.118729586	7.121076369	7.099379817	7.14219947	7.094227131	7.003013261	7.039935014	6.987415733	6.934943523	6.97653917	7.037104339	6.821155071	6.835352469	6.861544163	6.696580849	6.745979451	6.805931875	6.850168713	6.878578927	6.87905916	7.038084341	6.879031892	7.068530834	6.879840663	6.878858152	7.119932199	6.97251663	6.976619901	7.064532036	7.096174664	6.942649149	7.138613928	7.143677715	7.099856458	7.086311629	6.948504874	6.996464857	7.014732153	7.108429435	7.163930173	7.001590522	7.030394003	6.797386714	7.107773138	6.903761086
ILMN_1653783	6.784874327	6.849204391	6.820736798	6.832925417	6.716545891	6.796150941	6.802845383	6.760938668	6.706878332	6.824694129	6.787241073	6.770954472	6.683558879	6.778591761	6.906368576	6.789809341	6.793754502	6.865990913	6.773381099	6.836648968	6.702547505	6.645990738	6.727377924	6.707007996	6.642146135	6.84305251	6.761289208	6.82606717	6.833146155	6.766826166	6.698767501	6.753746391	6.846660782	6.814530574	6.629678075	6.816317406	6.760514087	6.752802235	6.838457593	6.741530664	6.796273857	6.774951083	6.728415068	6.796177461	6.865641506	6.741429606	6.757002317	6.760820753	6.750223332
ILMN_1653786	6.652651648	6.758032617	6.762858155	6.740321822	6.672974407	6.772614844	6.709702255	6.777346971	6.783506427	6.732351786	6.780168417	6.753953702	6.791582722	6.850524601	6.730534887	6.799421384	6.763617851	6.846907341	6.692497477	6.865285322	6.717528875	6.789028647	6.829720259	6.692838956	6.718668957	6.842066244	6.628915503	6.747373618	6.806989439	6.811200155	6.70693344	6.736428359	6.778865534	6.787207061	6.771051733	6.779230871	6.69660794	6.802107998	6.763289885	6.822001041	6.689828381	6.828710658	6.743389126	6.686538101	6.753722495	6.746720465	6.811726538	6.774592007	6.784619833
ILMN_1653787	6.851904843	6.86691292	6.895268006	6.779904336	6.748857103	6.804772173	6.790639733	6.787465749	6.818210113	6.792515685	6.817520251	6.829962672	6.805854756	6.881106619	6.765984082	6.834716395	6.821712882	6.775889543	6.808568666	6.78251402	6.729149357	6.873285967	6.863568919	6.779640044	6.793124852	6.75120297	6.76047299	6.848418374	6.741604624	6.825844549	6.88133587	6.793733378	6.844699843	6.918089647	6.806632172	6.89559584	6.796847274	6.837738978	6.814961157	6.854453921	6.775990246	6.858388241	6.821531193	6.749302756	6.784220016	6.837063377	6.883999456	6.830339623	6.830339623
ILMN_1653788	6.69673798	6.652883036	6.820628145	6.75527613	6.752394321	6.722751652	6.763094393	6.707245253	6.774609145	6.757263245	6.804159502	6.702632861	6.710169842	6.841478207	6.794376213	6.772824488	6.758428416	6.652842117	6.72923433	6.687909427	6.773920247	6.695647435	6.774896177	6.732120303	6.806945952	6.787901186	6.699188912	6.815048375	6.856563436	6.840782993	6.730792805	6.76524535	6.772842542	6.686302649	6.731892796	6.777455827	6.803953328	6.849609972	6.822480012	6.753092887	6.726364909	6.701848084	6.790125205	6.6719727	6.739658263	6.77761731	6.700663758	6.767817694	6.687144516
ILMN_1653793	8.152733129	8.069785915	8.214482846	8.515204113	8.329776348	8.016594443	8.358030699	8.215789383	8.321331574	8.437796051	8.544249116	8.385720169	8.4473324	8.300819362	8.38144445	8.33506632	8.667607426	8.70764154	8.041910333	7.963265284	8.284323	8.156160831	7.86422699	8.1752083	8.250756559	8.20791027	8.363843	8.265840796	8.475576047	8.817153111	8.18125077	8.459450484	8.249986259	8.326358801	8.398144084	8.475291653	8.007312144	8.067128357	8.260378872	8.17755657	8.268840296	8.310241234	8.450362899	8.294522607	8.088200393	8.444561065	8.133674373	8.357253226	8.155639872
ILMN_1653794	10.90753554	11.09183697	10.8311492	10.91611043	9.992378902	11.69848195	10.13088036	10.60843264	11.26532785	10.87452687	11.55642444	11.32678665	10.39116226	10.99667693	11.16127255	10.98563789	11.11148199	10.43060845	11.01166338	10.76415761	12.0477644	11.27126326	11.50543852	12.11572558	11.75454215	11.63089623	11.56086743	11.3571958	11.28370439	11.98823639	11.28229825	11.16127255	11.65130971	11.05327313	10.50430819	10.79625469	10.97226393	11.07084587	11.14459349	10.4850851	10.64556857	11.48458514	10.42094018	11.0541168	10.89687611	10.85992899	11.11685076	11.81501455	10.69871067
ILMN_1653797	10.67372148	10.69395303	10.21714636	11.00625634	10.97595876	10.87549302	10.74794957	10.61917197	10.39553265	10.32970418	10.6472759	10.56586306	10.80153163	10.68561449	10.51113788	10.72804196	11.07629339	10.68901482	11.4473549	11.10930085	11.41971575	11.27360981	11.06063207	11.10543211	11.11032323	10.1536134	10.6472759	10.79625469	10.4722226	10.64914007	10.58500293	10.47516715	10.32561675	10.49966735	10.87820344	10.98178365	10.73813614	10.76517634	10.64220717	10.79725115	10.60346945	10.78939533	10.6602454	10.63519605	10.57852485	10.67145691	10.37815091	10.72556494	10.52212473
ILMN_1653799	6.810052448	6.728592602	6.763847341	6.734590274	6.769216974	6.736100214	6.681286194	6.773086254	6.715003872	6.711708483	6.775015257	6.690670426	6.761203974	6.710343835	6.783282304	6.755264908	6.739845453	6.78823742	6.780509256	6.752589618	6.794185747	6.778286457	6.768780862	6.754364262	6.83146939	6.68631719	6.746985107	6.813778488	6.793700264	6.759347863	6.756796306	6.825703418	6.7492971	6.700914865	6.763300428	6.758343269	6.765019676	6.819942297	6.756551336	6.750086115	6.746855598	6.771381304	6.754856074	6.682872413	6.742260091	6.794960946	6.713567203	6.839863357	6.758901846
ILMN_1653801	6.827560666	6.932898575	6.822346313	6.849142469	6.772966468	6.840782993	6.840481116	6.906500268	6.819754988	6.75749897	6.741375522	6.884505823	6.942155584	6.86366231	6.747373618	6.915956143	6.854603394	6.827765281	6.831667372	6.749154812	6.795263011	6.855766575	6.821671217	6.944793897	6.818086271	6.807472658	6.875330302	6.803691013	6.774105425	6.836426093	6.844304572	6.838457593	6.805673491	6.784375784	6.977547754	6.866042984	6.919015549	6.91682902	6.820503678	6.952818381	6.856960921	6.902587952	6.92762209	6.86945814	6.716904515	6.905021024	6.857721182	6.835674072	6.873498436
ILMN_1653807	6.710849136	6.734978767	6.850524601	6.808658194	6.781010779	6.695358523	6.734860246	6.777126684	6.785132732	6.796417913	6.725751242	6.733041958	6.705764411	6.81713274	6.901937874	6.679682402	6.762993234	6.889726867	6.779144825	6.722399778	6.782899504	6.805280155	6.878896696	6.817652013	6.724692265	6.825439735	6.790504365	6.731114053	6.730482378	6.843333704	6.723295676	6.804327761	6.848511142	6.751827794	6.806839329	6.729457021	6.732351786	6.767361796	6.853807067	6.719238588	6.893444486	6.688530353	6.755489495	6.7492494	6.770648842	6.826052275	6.726992299	6.837161707	6.724326478
ILMN_1653814	6.813391693	6.881477736	6.828301928	6.739515244	6.821760314	6.865961402	6.814126657	6.82633495	6.809906456	6.878121067	6.769114972	6.833000925	6.792109071	6.848808005	6.761591257	6.807271756	6.817748251	6.834539584	6.831633433	6.812085494	6.883779173	6.774508374	6.827184597	6.862052756	6.731256044	6.82579648	6.777542809	6.842500404	6.813097212	6.824493912	6.86866908	6.770728266	6.869576837	6.751634076	6.88195944	6.80019486	6.827981368	6.808434782	6.790576668	6.84118661	6.811737766	6.797423785	6.825715984	6.728037199	6.81195172	6.828244782	6.823088071	6.857021283	6.782883388
ILMN_1653821	6.770488998	6.705365954	6.731817799	6.748714226	6.792352452	6.628315845	6.712959521	6.793639729	6.71814589	6.821204986	6.672880585	6.813621691	6.731297485	6.651447691	6.834593832	6.690630185	6.788288819	6.722466601	6.78434377	6.814757628	6.693475578	6.770402976	6.796689088	6.769459186	6.828496801	6.763666791	6.755733667	6.854088652	6.7779433	6.693951292	6.73268977	6.798054907	6.756013146	6.814638156	6.778211044	6.733373477	6.73333135	6.687279272	6.725335261	6.742862062	6.73084908	6.861179184	6.748441852	6.786675234	6.770500217	6.726860054	6.875926607	6.766957293	6.754449127
ILMN_1653822	7.567002409	7.689948757	7.549012627	7.476713993	7.483425213	7.432688125	7.573890135	7.540080257	7.535124526	7.601476431	7.392581986	7.259192029	7.324362226	7.237271961	7.206774279	7.465431719	7.31085815	7.502222431	7.618945118	7.630918483	7.337237064	7.340470287	7.224822996	7.128043802	6.907916719	7.051877897	7.096711125	7.014586035	6.905415648	6.907266212	6.906662132	6.89582151	6.851498735	7.430320178	7.519508454	7.532996247	7.568912751	7.576204527	7.426834265	7.528193168	7.492304725	7.111506405	7.564497876	7.34372062	7.370161907	7.263564235	7.350563946	7.219098645	7.629695959
ILMN_1653824	6.987822376	6.935617773	7.124476339	7.221602235	7.079389113	7.203195091	6.953519413	6.955105376	7.154688912	6.840015966	6.952030141	7.007910329	6.924408178	6.968372506	6.898652873	7.025879291	6.877171105	6.882657124	6.798131144	6.838109934	6.922842596	6.820567447	6.934266269	6.782394059	6.823027689	6.941014293	6.834819402	6.822167028	6.861088503	6.89130473	6.77549698	6.977315894	6.908530255	6.943726858	6.949758905	6.877053721	6.909600575	6.982916928	6.993279343	6.843546578	7.011375354	7.023021405	6.936594331	6.936964761	6.971293469	6.901937874	6.970574597	7.121689472	6.944400664
ILMN_1653826	6.889886787	6.879840663	6.905853017	6.839926508	6.886986121	6.857519917	6.810761318	6.89862069	6.941514113	6.81830802	6.911373894	6.897806025	6.877966171	6.864750143	6.965149012	6.95268529	6.957978926	6.893427345	6.875638207	6.920841863	6.877730451	6.90324348	6.836269598	6.944447744	6.778865534	6.732645187	6.892447464	6.900431193	6.746092093	6.774238687	6.768675604	6.712073829	6.823069542	6.957806122	6.841789504	6.811570228	6.88895328	6.888490476	6.896553354	6.828022041	6.868801732	6.87944797	6.942070393	6.924175551	6.831959111	6.980229564	6.778122253	6.85164101	6.890581049
ILMN_1653828	9.159622923	9.351419292	9.19896661	9.233405687	9.184033813	9.116878378	9.51310069	9.254151623	9.05588789	9.367281587	9.326559618	9.196583935	9.642020904	9.27889337	9.333070297	9.537117993	9.38744617	9.576627784	9.672230609	9.466531488	9.218539828	9.343920764	9.343493706	9.101448128	9.19896661	9.074843086	9.136724558	9.511544198	9.607632796	9.176631051	9.648962908	9.634295732	9.264914409	9.353535783	9.458126538	9.349211165	9.122586627	9.267350062	8.931566716	9.273824554	9.114038935	9.319069258	9.600219884	9.167544282	9.474832323	9.370701261	9.322483058	9.232634623	9.536140046
ILMN_1653829	6.9251395	6.718579896	6.755307395	6.835657234	6.723951445	6.743198655	6.756242796	6.784515665	6.768294022	6.8200009	6.802279659	6.722466601	6.77124465	6.760781922	6.755238553	6.814154164	6.768340942	6.689496106	6.754002046	6.69057581	6.750725167	6.774912733	6.739925526	6.750586278	6.77515341	6.721852272	6.843279412	6.709857807	6.703679932	6.744143862	6.680773207	6.764855961	6.777376124	6.767298707	6.802279659	6.753659955	6.691826242	6.803978789	6.768891806	6.695719467	6.658445785	6.677276264	6.776046167	6.752932161	6.712505989	6.706449584	6.751799919	6.750807248	6.783998492
ILMN_1653833	6.749671087	6.814319699	6.684343143	6.760459042	6.813378692	6.774453839	6.815861399	6.788312147	6.81982232	6.863332481	6.817721621	6.799994556	6.82131891	6.931316271	6.823904442	6.799936862	6.835381944	6.816264692	6.852568036	6.792407435	6.747816918	6.84096521	6.815134553	6.872777207	6.859453387	6.889507389	6.82035089	6.85593395	6.804766821	6.842653054	6.825913823	6.77237573	6.75685313	6.717326203	6.880112515	6.769663059	6.843067313	6.840817337	6.828445987	6.753870203	6.837161707	6.848963311	6.841351926	6.763388954	6.809279508	6.955137817	6.832037393	6.80796582	6.779274826
ILMN_1653834	7.042527604	6.914384925	6.950793132	7.097191016	7.168920753	6.972324608	7.03442517	6.999631935	7.030140357	7.071621885	6.970701789	6.913191527	7.222978902	7.146139258	6.974828101	7.042103462	7.26081457	7.198889263	7.050871635	7.06251868	6.979861502	6.854127149	6.861031166	6.856014516	6.990027548	6.890737932	7.03479423	6.954744513	6.984923327	6.96347668	6.870557964	6.898214282	6.979734141	6.953580333	7.217824149	7.139724937	6.887990969	6.946476044	7.102166926	7.008302641	6.955137817	6.900481144	7.212267396	7.127327225	6.950539624	6.915709143	7.123143688	7.009761505	7.138613928
ILMN_1653836	7.885790457	7.851834852	7.767371092	8.091429286	7.944334451	7.988778455	7.949362015	7.966572234	7.69305971	8.087458687	8.012895274	7.988778455	8.025813287	7.775093343	7.819513962	7.710118839	7.773034011	7.688775126	7.371482533	7.340602239	7.408910065	7.066067258	7.050523593	7.103813947	7.248517469	7.015621929	7.093371849	7.170166451	7.252242489	7.282692245	7.238263991	6.984214502	7.054986925	7.928350648	7.939409151	8.071070732	7.931445006	7.951496301	7.612187602	7.837651663	7.804079816	7.857382769	7.960396244	7.842452868	8.092984455	7.609704477	7.831208005	7.785354661	7.750196356
ILMN_1653846	6.804095778	6.943575074	6.823101926	6.805990563	6.736858864	6.860168639	6.794376213	6.836689886	6.768719119	6.791565536	6.820184311	6.875738516	6.878775554	6.8781598	6.883999456	6.830979831	6.763338027	6.866094624	6.857148399	6.793521402	6.814498721	6.752532911	6.815634307	6.852709997	6.719203368	6.913024467	6.82427239	6.917294085	6.748271014	6.824447332	6.769344652	6.982004447	6.78079245	6.806907542	6.808550998	6.839802348	6.757894106	6.941137573	6.838309862	6.835505875	6.757709675	6.836131881	6.801525549	6.798886497	6.924066003	6.862398889	6.80567037	6.885160718	6.813103243
ILMN_1653856	10.10055839	9.828049752	9.917230622	9.981231729	9.857966062	9.841884054	9.855776987	10.00022706	9.793305881	10.54660998	10.29834891	10.44202391	10.73813614	10.68652226	10.65148581	10.79020907	10.75973084	10.90473494	10.02814556	9.802993357	9.696777283	8.710649586	8.749933731	8.692758813	8.061841386	8.309446239	7.910719261	8.02845749	8.026812836	7.81414599	8.13320712	8.02943033	8.095062736	10.07932007	10.00815438	10.2449521	9.97599869	9.920933931	10.00439484	10.1018329	9.893326277	9.657943035	10.26561209	10.13392277	10.19360405	10.28929231	10.76707206	10.24820278	10.67060978
ILMN_1653861	8.994449623	9.111378484	9.329632921	9.066985785	8.666469605	8.706018136	8.925149569	9.105676449	8.963116184	9.218539828	9.008156579	8.892006425	9.271556507	9.127457706	9.176631051	9.029322329	8.816495127	8.839283263	8.688273229	8.671734339	8.398419903	8.425597842	8.389813154	8.173891505	8.307645856	8.559074916	7.858421198	8.599176705	8.561675216	8.37130858	8.76933333	8.851616704	8.810927211	9.043832251	9.222903265	8.929811181	9.029018089	8.927026474	8.913239076	9.218539828	9.05588789	8.855505057	9.202023437	8.973147535	8.877913371	9.152473895	9.196583935	8.803170113	9.034129317
ILMN_1653864	6.742683747	6.751305212	6.884447167	6.721219905	6.815452782	6.71271466	6.739028383	6.800573289	6.821858173	6.774714029	6.786158138	6.810020167	6.731328945	6.827482003	6.794002596	6.775684962	6.747342906	6.753677588	6.727894025	6.844517969	6.68523781	6.75339593	6.794256514	6.854017676	6.766060193	6.799137811	6.83973994	6.772114457	6.802737836	6.760145335	6.852539257	6.757101716	6.784535222	6.896978536	6.781296603	6.789820083	6.735080375	6.733468202	6.735500844	6.715411676	6.729881621	6.875416296	6.779936791	6.771426962	6.80919686	6.746989685	6.751418473	6.751442469	6.785306685
ILMN_1653865	6.903498696	6.890825994	6.833687519	6.754069083	6.744398143	6.866776492	6.851914594	6.877082282	6.843902924	6.951587805	6.824391738	6.873525499	6.876393549	6.81514867	6.828488719	6.838309862	6.84781219	6.881007697	6.821884166	6.952311354	6.753811895	6.859017089	6.895103498	6.77699953	6.842917703	6.898405009	6.824622713	6.911246391	6.865452026	6.821627974	6.778065343	6.818341925	6.832053048	6.815037221	6.881974603	6.781049714	6.834654798	6.859170066	6.921825112	6.873538645	6.832557333	6.813702984	6.833861657	6.851660593	6.804619318	6.912922405	6.884781292	6.863243114	6.94917916
ILMN_1653867	6.805341123	6.747474001	6.805931875	6.740115561	6.753460355	6.889871383	6.697097953	6.802181333	6.814711263	6.856960921	6.729610583	6.855220391	6.801448822	6.872293536	6.760256886	6.746503675	6.798084459	6.633124481	6.809421268	6.836441914	6.717616275	6.818431532	6.695280076	6.741662189	6.812926324	6.704163256	6.879499831	6.757910519	6.803421935	6.786578085	6.711947694	6.749075993	6.71593871	6.749213203	6.724399203	6.822948595	6.800591234	6.809400561	6.738350092	6.748839568	6.842212213	6.761015102	6.687144516	6.782696569	6.797502867	6.812319344	6.741467356	6.83327314	6.795816989
ILMN_1653871	7.933922697	7.780198656	7.784156072	7.882426097	7.829261963	7.575520137	8.361459885	7.668536622	8.038873324	7.876400445	8.224533243	8.13531597	8.532254214	8.415352115	8.453414566	8.165208341	8.01192002	8.314143927	7.957608733	7.954113251	7.883103133	7.958054808	7.706805355	7.905747942	8.295354938	8.20298279	8.417254978	8.085258911	8.375866587	8.070295394	8.665567151	8.619712099	8.907140241	7.756025106	7.760574057	7.541870386	7.638135779	7.814569967	7.910241959	8.035650905	7.779155321	7.744014827	7.99722186	7.86681605	7.658688927	7.742619443	7.832637675	7.623642193	7.796854092
ILMN_1653876	6.922524806	6.887312654	6.950760444	6.850422154	6.856603291	6.932636861	6.843221333	6.918736782	6.86816856	6.905357537	6.887525915	6.996088508	7.000119916	6.95339298	6.797121592	6.912481328	6.854985822	6.848853436	6.873472713	6.913705698	6.897756494	6.864705062	6.99082255	6.915934382	6.861567819	6.964590486	6.9500603	6.869232034	6.99117241	6.837328209	6.820384276	6.936727098	6.870773359	6.801874714	6.873981747	6.795122779	6.87991775	6.942492434	6.867197773	6.942956272	6.930569087	6.896040279	6.964626687	6.850637979	6.987324337	6.916848475	6.863431637	6.903737074	7.035208623
ILMN_1653878	6.720066446	6.76313911	6.768406025	6.738304783	6.782804431	6.691580795	6.653065182	6.663862616	6.791155404	6.655329439	6.694944805	6.815621898	6.594418325	6.717996386	6.692434974	6.720412514	6.804619318	6.768802105	6.813859719	6.758065665	6.839579375	6.850149131	6.811351828	6.656958356	6.879301629	6.795540783	6.91492991	6.819131367	7.037226348	6.884572141	6.97848259	6.808965707	6.966387169	6.716890472	6.763305616	6.77225058	6.692944591	6.72000393	6.833405759	6.777346971	6.711185823	6.654658837	6.683048745	6.770360901	6.729496625	6.744850795	6.613913612	6.711641046	6.796309508
ILMN_1653879	6.756719059	6.735391987	6.765720278	6.718235184	6.721419276	6.753816251	6.776183725	6.654771303	6.73109896	6.733797645	6.669772923	6.643363123	6.670570874	6.757061959	6.731256044	6.72237613	6.735680931	6.736379916	6.770560316	6.824376428	6.765099235	6.751016971	6.730137903	6.7677899	6.768595409	6.773635775	6.7199584	6.721453809	6.773255352	6.718720815	6.735832059	6.78195836	6.677241498	6.788196753	6.807068236	6.76459914	6.74087851	6.787927282	6.668886531	6.741747384	6.764765286	6.735785058	6.734104824	6.771311424	6.697396803	6.684291607	6.755260628	6.68328704	6.785367134
ILMN_1653896	7.700167353	7.858421198	7.765456229	7.773034011	7.71277234	7.747676762	7.778941597	7.748794021	7.67140631	7.904821752	7.645667896	7.752154975	7.86095346	7.755098969	7.813405882	7.946798076	8.028215873	8.009220823	8.29961178	7.99204222	7.969424415	7.982925478	7.978022106	7.773838223	7.860296384	7.750386264	7.901819171	8.241354602	8.174158081	8.166499473	8.278598453	8.117858928	8.207441273	7.817287785	7.80504338	7.724881678	7.812558427	7.676810506	7.618558962	7.788376778	7.787146361	7.832385828	7.868989476	7.686438734	7.884124683	7.836294615	7.77347581	7.63970756	7.802212422
ILMN_1653904	6.862166671	6.885861159	6.802880099	6.778436867	6.82458551	6.856269842	6.914109011	6.950915968	6.802859051	6.799173913	6.821686087	6.874852846	6.818924829	6.730342331	6.936665739	6.796705326	6.804523326	6.829444888	6.857285913	6.839770083	6.858954477	6.876551804	6.788164839	6.78053093	6.791262831	6.823783387	6.938846457	6.803619745	6.871767285	6.760195351	6.839195165	6.983228982	6.930948842	6.877381089	6.862147391	6.834539584	6.762878808	6.877010575	6.839155763	6.896777114	6.762228971	6.812313028	6.933728192	6.805815112	6.856390658	6.832361033	6.833773833	6.817227753	6.850389629
ILMN_1653910	6.818737511	6.822836651	6.802527584	6.787378254	6.815086723	6.766583958	6.726648956	6.769089981	6.862022847	6.897380056	6.831215249	6.710434148	6.799538288	6.731760696	6.803894921	6.806563507	6.846468135	6.686346321	6.763818361	6.797879101	6.764426889	6.792402095	6.793537603	6.643731798	6.78289522	6.70345289	6.792024674	6.805174879	6.750748536	6.784811414	6.788160257	6.83930458	6.754570539	6.783633253	6.828342988	6.775098909	6.842613464	6.734947138	6.832037393	6.745809467	6.825075724	6.760024069	6.787079151	6.821204986	6.765414596	6.751185721	6.787118196	6.722598716	6.839487884
[truncated: 48,140 more rows]
[truncated: 17 more columns]
