# Supplementary material for: Weighted gene correlation network analysis reveals novel biomarkers associated with mesenchymal stromal cell differentiation in early phase
Source: PeerJ. 2020 Apr 3;8:e8907. doi: 10.7717/peerj.8907 (PMC7134052; doi:10.7717/peerj.8907)
Supplement: Supplemental Information 6 [file peerj-08-8907-s006.zip]

Archive with 1 entries (1 files):
- ann.txt
