# Supplementary material for: Weighted gene correlation network analysis reveals novel biomarkers associated with mesenchymal stromal cell differentiation in early phase
Source: PeerJ. 2020 Apr 3;8:e8907. doi: 10.7717/peerj.8907 (PMC7134052; doi:10.7717/peerj.8907)
Supplement: Supplemental Information 6 [file peerj-08-8907-s006.zip › ann.txt]

^Annotation
!Annotation_date = Aug 09 2016
!Annotation_platform = GPL6947
!Annotation_platform_title = Illumina HumanHT-12 V3.0 expression beadchip
!Annotation_platform_organism = Homo sapiens
#ID = ID from Platform data table
#Gene title = Entrez Gene name
#Gene symbol = Entrez Gene symbol
#Gene ID = Entrez Gene identifier
#UniGene title = Entrez UniGene name
#UniGene symbol = Entrez UniGene symbol
#UniGene ID = Entrez UniGene identifier
#Nucleotide Title = Entrez Nucleotide title
#GI = GenBank identifier
#GenBank Accession = GenBank accession
#Platform_CLONEID = CLONE_ID from Platform data table
#Platform_ORF = ORF from Platform data table
#Platform_SPOTID = SPOT_ID from Platform data table
#Chromosome location = Entrez gene chromosome and location
#Chromosome annotation = Entrez gene chromosome annotation
#GO:Function = Gene Ontology Function term
#GO:Process = Gene Ontology Process term
#GO:Component = Gene Ontology Component term
#GO:Function ID = Gene Ontology Function identifier
#GO:Process ID = Gene Ontology Process identifier
#GO:Component ID = Gene Ontology Component identifier
#Platform_SEQUENCE = SEQUENCE from Platform data table
!platform_table_begin
ID	Gene title	Gene symbol	Gene ID	UniGene title	UniGene symbol	UniGene ID	Nucleotide Title	GI	GenBank Accession	Platform_CLONEID	Platform_ORF	Platform_SPOTID	Chromosome location	Chromosome annotation	GO:Function	GO:Process	GO:Component	GO:Function ID	GO:Process ID	GO:Component ID	Platform_SEQUENCE
ILMN_1725881																					GGCTCCTCTTTGGGCTCCTACTGGAATTTATCAGCCATCAGTGCATCTCT
ILMN_1910180	neuropilin 2	NRP2	8828				Homo sapiens cDNA: FLJ21027 fis, clone CAE07110	10437021	AK024680				2q33.3	Chromosome 2, NC_000002.12 (205682450..205798133)	cytokine binding///growth factor binding///heparin binding///metal ion binding///receptor activity///semaphorin receptor activity///vascular endothelial growth factor-activated receptor activity	angiogenesis///axon extension involved in axon guidance///axon guidance///cell adhesion///nerve development///positive regulation of endothelial cell migration///positive regulation of endothelial cell proliferation///semaphorin-plexin signaling pathway involved in neuron projection guidance///sympathetic ganglion development///sympathetic neuron projection extension///sympathetic neuron projection guidance///vascular endothelial growth factor receptor signaling pathway///vascular endothelial growth factor signaling pathway	extracellular region///integral component of membrane///membrane///plasma membrane///semaphorin receptor complex	GO:0019955///GO:0019838///GO:0008201///GO:0046872///GO:0004872///GO:0017154///GO:0005021	GO:0001525///GO:0048846///GO:0007411///GO:0007155///GO:0021675///GO:0010595///GO:0001938///GO:1902285///GO:0061549///GO:0097490///GO:0097491///GO:0048010///GO:0038084	GO:0005576///GO:0016021///GO:0016020///GO:0005886///GO:0002116	ACACCTTCAGGAGGGAAGCCCTTATTTCTGGGTTGAACTCCCCTTCCATG
ILMN_1804174	Fc fragment of IgG receptor IIb	FCGR2B	2213				Homo sapiens Fc fragment of IgG receptor IIb (FCGR2B), transcript variant 2, mRNA	299890843	NM_001002273				1q23	Chromosome 1, NC_000001.11 (161647243..161678654)	IgG binding///protein binding	immune response///regulation of immune response///signal transduction///viral process	integral component of membrane///plasma membrane	GO:0019864///GO:0005515	GO:0006955///GO:0050776///GO:0007165///GO:0016032	GO:0016021///GO:0005886	TAGGGGCAATAGGCTATACGCTACAGCCTAGGTGTGTAGTAGGCCACACC
ILMN_1796063	tripartite motif containing 44	TRIM44	54765				Homo sapiens tripartite motif containing 44 (TRIM44), mRNA	725798593	NM_017583				11p13	Chromosome 11, NC_000011.10 (35662692..35811053)	protein binding///zinc ion binding		intracellular	GO:0005515///GO:0008270		GO:0005622	CCTGCCTGTCTGCCTGTGACCTGTGTACGTATTACAGGCTTTAGGACCAG
ILMN_1811966																					CTAGCAGGGAGCGGTGAGGGAGAGCGGCTGGATTTCTTGCGGGATCTGCA
ILMN_1668162	acyl-CoA wax alcohol acyltransferase 1	AWAT1	158833				Homo sapiens acyl-CoA wax alcohol acyltransferase 1 (AWAT1), mRNA	254039656	NM_001013579				Xq13.1	Chromosome X, NC_000023.11 (70233489..70240661)	long-chain-alcohol O-fatty-acyltransferase activity///wax ester synthase activity	arachidonic acid metabolic process///wax biosynthetic process	endoplasmic reticulum membrane///integral component of membrane	GO:0047196///GO:0103095	GO:0019369///GO:0010025	GO:0005789///GO:0016021	GTCAAGGCTCCACTGGGCTCCTGCCATACTCCAGGCCTATTGTCACTGTG
ILMN_1715600																					GTCCCCAACCCTAACCCGGACCTGGCACATACAAGACATTCAGCAGATGG
ILMN_1912287	succinate receptor 1	SUCNR1	56670				BX093329 Soares_parathyroid_tumor_NbHPA Homo sapiens cDNA clone IMAGp998A124183 ; IMAGE:1648403 5-, mRNA sequence	27826545	BX093329				3q25.1	Chromosome 3, NC_000003.12 (151873643..151884619)	G-protein coupled receptor activity	G-protein coupled receptor signaling pathway///biological_process	extracellular exosome///integral component of membrane///plasma membrane	GO:0004930	GO:0007186///GO:0008150	GO:0070062///GO:0016021///GO:0005886	GTGCCAGCTGCCATTGCACTGCCTCACATTTTCCTTTAGATGTTTGAGCA
ILMN_1793729	chromosome 15 open reading frame 39	C15orf39	56905				Homo sapiens chromosome 15 open reading frame 39 (C15orf39), mRNA	153251858	NM_015492				15q24.2	Chromosome 15, NC_000015.10 (75201880..75212169)			cytoplasm			GO:0005737	CTTGCCTAGAGAACACACATGGGCTTTGGAGCCCGACAGACCTGGGCTTG
ILMN_1889125				Transcribed locus		Hs.634121	EST53225 Fetal heart II Homo sapiens cDNA 3- end, mRNA sequence	1999235	AA346998												CTGGAAAAGCAAAATTTGGATTTGTGGTTCAATCCACCATCTTTACTCAG
ILMN_2296644	protocadherin gamma subfamily A, 9	PCDHGA9	56107				Homo sapiens protocadherin gamma subfamily A, 9 (PCDHGA9), transcript variant 1, mRNA	14270485	NM_018921				5q31	Chromosome 5, NC_000005.10 (141402953..141512979)	calcium ion binding///poly(A) RNA binding	homophilic cell adhesion via plasma membrane adhesion molecules	integral component of membrane///plasma membrane	GO:0005509///GO:0044822	GO:0007156	GO:0016021///GO:0005886	ATGGCAACAAGAAGAAGTCGGGCAAGAAGGAGAAGAAGTAACATGGAGGC
ILMN_1711283	protocadherin gamma subfamily A, 9	PCDHGA9	56107				Homo sapiens protocadherin gamma subfamily A, 9 (PCDHGA9), transcript variant 1, mRNA	14270485	NM_018921				5q31	Chromosome 5, NC_000005.10 (141402953..141512979)	calcium ion binding///poly(A) RNA binding	homophilic cell adhesion via plasma membrane adhesion molecules	integral component of membrane///plasma membrane	GO:0005509///GO:0044822	GO:0007156	GO:0016021///GO:0005886	TGTGGGTGTAGATGGGGTTCGAGCTTTCCTACAGACCTATTCTCAGGAGT
ILMN_1682799	STAM binding protein like 1	STAMBPL1	57559				Homo sapiens STAM binding protein like 1 (STAMBPL1), mRNA	375298740	NM_020799				10q23.31	Chromosome 10, NC_000010.11 (88879368..88923502)	metal ion binding///metallopeptidase activity///protein binding	proteolysis	membrane	GO:0046872///GO:0008237///GO:0005515	GO:0006508	GO:0016020	TGTAAGCACCGTCAACATCAGACACCTACTCATGGACATGTGGTTGCCGG
ILMN_1909767				Transcribed locus		Hs.539137	xo15e10.x1 NCI_CGAP_Ut2 Homo sapiens cDNA clone IMAGE:2704074 3-, mRNA sequence	6568782	AW236393												ACCGCAGAGCCTTTGACCTCGGTACCTCAATATGAAGATTCAGGGTCTTC
ILMN_1840770				Transcribed locus		Hs.621594	AGENCOURT_10400114 NIH_MGC_82 Homo sapiens cDNA clone IMAGE:6616301 5-, mRNA sequence	22919294	BU568994												TAATCAGGACCCAGCAAATTTCCCCGAAGCAATGGGGTCCCGGTGGGCTC
ILMN_1906209				Transcribed locus		Hs.545796	he12d07.x1 NCI_CGAP_CML1 Homo sapiens cDNA clone IMAGE:2918797 3-, mRNA sequence	6834513	AW337887												GAAAGAGATTTTGGTAGGAGAGGGCTGAGGCTGACAGCGGGGAGATGCCA
ILMN_1665311	saitohin	STH	246744				Homo sapiens saitohin (STH), mRNA	167621442	NM_001007532				17q21.1	Chromosome 17, NC_000017.11 (45999250..45999694)			cytoplasm///nucleus			GO:0005737///GO:0005634	CAGCCTCTGTGTGAGTGGATGATTCAGGTTGCCAGAGACAGAACCCTCAG
ILMN_1657235	paralemmin 3	PALM3	342979				Homo sapiens paralemmin 3 (PALM3), mRNA	222537746	NM_001145028				19p13.12	Chromosome 19, NC_000019.10 (14053367..14062137, complement)	ATP binding///protein binding	Toll signaling pathway///negative regulation of cytokine-mediated signaling pathway///response to lipopolysaccharide	cytoplasm///plasma membrane	GO:0005524///GO:0005515	GO:0008063///GO:0001960///GO:0032496	GO:0005737///GO:0005886	CCACCGAGGGTGAAGAGGCAAGTGGCCCTAAGCAAAAGACGTGCCAGTGT
ILMN_1655444																					GATGACTGGCTATTTGGAAAACCTGGGTGCTACTGCCAACTGGGTGTATC
ILMN_1679194																					TAAACACCTTCGGGTTGCAGCCCACGACCTCACCTGGTTCCAGTACCACT
ILMN_1755897																					GAGCTAAACACCTTCGGGTTGCAGCCCACGACCTCACCTGGTTCCAGTAC
ILMN_1711453																					GCCCACAAGGAGGACTTACAATGTGGAACTTAGTCTCTTTCCCTCACTCC
ILMN_1816369				Transcribed locus		Hs.136401	ni20c01.s1 NCI_CGAP_Co4 Homo sapiens cDNA clone IMAGE:968544 3-, mRNA sequence	2269251	AA527182												AAGGTCAAGGGAGGCCGAAGGAGTGTGTCTTCCCCAGCTTTGTTGAGGCC
ILMN_1656744																					GACATCACTCGGTCTGTGACTTCGGTGCAATCTCCTTCAGGGAAGCCGGG
ILMN_2121316	golgin, RAB6 interacting	GORAB	92344				Homo sapiens golgin, RAB6 interacting (GORAB), transcript variant 1, mRNA	225690528	NM_152281				1q24.2	Chromosome 1, NC_000001.11 (170532122..170553834)	protein binding		Golgi apparatus///cytoplasm///cytoplasm///nucleolus///nucleoplasm///nucleus	GO:0005515		GO:0005794///GO:0005737///GO:0005737///GO:0005730///GO:0005654///GO:0005634	CCAAACAACTTAAACCAGCATCACTTTTGTCTTCAATTTGCCTTCCAGTG
ILMN_1761911	golgin, RAB6 interacting	GORAB	92344				Homo sapiens golgin, RAB6 interacting (GORAB), transcript variant 1, mRNA	225690528	NM_152281				1q24.2	Chromosome 1, NC_000001.11 (170532122..170553834)	protein binding		Golgi apparatus///cytoplasm///cytoplasm///nucleolus///nucleoplasm///nucleus	GO:0005515		GO:0005794///GO:0005737///GO:0005737///GO:0005730///GO:0005654///GO:0005634	TCTAGGGGTATGTTTCACCTTGATTTTGGCCCGGTTCTTTCAGTGTTCCG
ILMN_1807467																					GTTCTAGCCTTGATGCCTTGGACGCCGACAGTGAAGGGGAAGGGCATTCT
ILMN_1652609																					CGCCTTGACCATTCAGGACAGCCACATTGAGATCCACAGGCTGGTTCTCC
ILMN_1720944																					TGGGCTTGCAACGTGGATGAAGAGATGAAGAAAATTCATCAAGTTATCCG
ILMN_1818577				Full length insert cDNA clone ZD58F01		Hs.586513	Homo sapiens full length insert cDNA clone ZD58F01	3523250	AF088044												TCTCCCAGTGGAGGTGTTTCAGCGGATGCTGCGGTCTTACCCTTGTAGCC
ILMN_2385662	ligand dependent nuclear receptor interacting factor 1	LRIF1	55791				Homo sapiens ligand dependent nuclear receptor interacting factor 1 (LRIF1), transcript variant 2, mRNA	55743125	NM_001006945				1p13.3	Chromosome 1, NC_000001.11 (110877252..110964203, complement)	protein binding///retinoic acid receptor binding	regulation of transcription, DNA-templated///transcription, DNA-templated	microtubule organizing center///colocalizes_with nuclear chromosome, telomeric region///nuclear matrix///nucleus	GO:0005515///GO:0042974	GO:0006355///GO:0006351	GO:0005815///colocalizes_with GO:0000784///GO:0016363///GO:0005634	GCTGAGAGAGAAAGAAGCAGCTCTTGAAGAAATGCGTAAGAAGATGCACC
ILMN_2313434	t-complex 1	TCP1	6950				Homo sapiens t-complex 1 (TCP1), transcript variant 1, mRNA	57863256	NM_030752				6q25.3-q26	Chromosome 6, NC_000006.12 (159778498..159789703, complement)	ATP binding///poly(A) RNA binding///protein binding///ubiquitin protein ligase binding///unfolded protein binding	binding of sperm to zona pellucida///positive regulation of establishment of protein localization to telomere///positive regulation of protein localization to Cajal body///positive regulation of telomerase RNA localization to Cajal body///positive regulation of telomerase activity///positive regulation of telomere maintenance via telomerase///protein folding///protein stabilization///regulation of macrophage apoptotic process///scaRNA localization to Cajal body///toxin transport///translocation of peptides or proteins into host cell cytoplasm///tubulin complex assembly	Golgi apparatus///acrosomal vesicle///cell body///centrosome///chaperonin-containing T-complex///cytosol///extracellular exosome///microtubule///myelin sheath///nuclear heterochromatin///pericentriolar material///zona pellucida receptor complex	GO:0005524///GO:0044822///GO:0005515///GO:0031625///GO:0051082	GO:0007339///GO:1904851///GO:1904871///GO:1904874///GO:0051973///GO:0032212///GO:0006457///GO:0050821///GO:2000109///GO:0090666///GO:1901998///GO:0044053///GO:0007021	GO:0005794///GO:0001669///GO:0044297///GO:0005813///GO:0005832///GO:0005829///GO:0070062///GO:0005874///GO:0043209///GO:0005720///GO:0000242///GO:0002199	GCCCAAGGCTATAGCCCCTCCTTCAATATTGACCTAACGGGGGAGAAAAG
ILMN_1867080				Transcribed locus		Hs.583388	on72c02.s1 Soares_NFL_T_GBC_S1 Homo sapiens cDNA clone IMAGE:1562210 3-, mRNA sequence	3117637	AA953490												GAAGCCTGTGCTGTCGCCTCCATTAAGGTACCAGATGTATTTGGCTGAGG
ILMN_1704173	apoptosis inducing factor, mitochondria associated 3	AIFM3	150209				Homo sapiens apoptosis inducing factor, mitochondria associated 3 (AIFM3), transcript variant 2, mRNA	226437566	NM_001018060				22q11.21	Chromosome 22, NC_000022.11 (20965130..20981360)	2 iron, 2 sulfur cluster binding///flavin adenine dinucleotide binding///metal ion binding///oxidoreductase activity	cell redox homeostasis///execution phase of apoptosis///oxidation-reduction process	endoplasmic reticulum///mitochondrial inner membrane///mitochondrion///NOT nucleus	GO:0051537///GO:0050660///GO:0046872///GO:0016491	GO:0045454///GO:0097194///GO:0055114	GO:0005783///GO:0005743///GO:0005739///NOT GO:0005634	AGCTCACATGCAGTAGACTTGGGCAGGCAAAGGGGGCACCAAGGGCACAG
ILMN_1817791				Transcribed locus		Hs.336510	RST35009 Athersys RAGE Library Homo sapiens cDNA, mRNA sequence	13741363	BG215342												CTTAGCGGGGAGCGTTGGGGCCCTTCCTTTTATAGGGGTATCTCTGCCCT
ILMN_1769158	isochorismatase domain containing 2	ISOC2	79763				Homo sapiens isochorismatase domain containing 2 (ISOC2), transcript variant 2, mRNA	209969693	NM_024710				19q13.42	Chromosome 19, NC_000019.10 (55452978..55461682, complement)	catalytic activity///protein binding	metabolic process///protein destabilization	cytoplasm///nucleus	GO:0003824///GO:0005515	GO:0008152///GO:0031648	GO:0005737///GO:0005634	GCTGCTCCCGGAAATGCAAATGAGACTCCTGGAAACTGGGTGGGAATTGG
ILMN_1660232	peroxisomal biogenesis factor 5	PEX5	5830				Homo sapiens peroxisomal biogenesis factor 5 (PEX5), transcript variant 2, mRNA	196259768	NM_000319				12p13.31	Chromosome 12, NC_000012.12 (7188072..7218574)	enzyme binding///peroxisome matrix targeting signal-1 binding///peroxisome matrix targeting signal-1 binding///peroxisome targeting sequence binding///protein N-terminus binding///protein binding///small GTPase binding	negative regulation of protein homotetramerization///protein import into peroxisome matrix///protein import into peroxisome matrix///protein import into peroxisome matrix///protein import into peroxisome matrix, docking///protein import into peroxisome membrane	cytoplasm///membrane///peroxisomal membrane///peroxisome///protein complex	GO:0019899///GO:0005052///GO:0005052///GO:0000268///GO:0047485///GO:0005515///GO:0031267	GO:1901094///GO:0016558///GO:0016558///GO:0016558///GO:0016560///GO:0045046	GO:0005737///GO:0016020///GO:0005778///GO:0005777///GO:0043234	GGGGAGATACACTAACCCCCAGAAATGACTGCTAAGCCTCTTGCCTTGTC
ILMN_1849912				Transcribed locus		Hs.518695	CR736544 Soares_testis_NHT Homo sapiens cDNA clone IMAGp998B051789 ; IMAGE:729124 5-, mRNA sequence	51586385	CR736544												AAAGTCAGATAGTCAGTGAGAACCAGCTAGAATCCATGATCTGTTGTGGG
ILMN_1763663																					GATGAGATCTGTGTGGCATTTCTAGCGCTCTCTAAATTATGTCTCTGGCA
ILMN_1727459	origin recognition complex subunit 1	ORC1	4998				Homo sapiens origin recognition complex subunit 1 (ORC1), transcript variant 1, mRNA	299890791	NM_004153				1p32	Chromosome 1, NC_000001.11 (52371408..52404471, complement)	ATP binding///DNA binding///chromatin binding///protein binding	DNA replication///DNA replication initiation///G1/S transition of mitotic cell cycle///positive regulation of G0 to G1 transition///positive regulation of smooth muscle cell proliferation///regulation of transcription involved in G1/S transition of mitotic cell cycle	cytoplasm///cytosol///colocalizes_with nuclear chromosome, telomeric region///nuclear origin of replication recognition complex///nucleolus///nucleoplasm///nucleus///origin recognition complex///plasma membrane	GO:0005524///GO:0003677///GO:0003682///GO:0005515	GO:0006260///GO:0006270///GO:0000082///GO:0070318///GO:0048661///GO:0000083	GO:0005737///GO:0005829///colocalizes_with GO:0000784///GO:0005664///GO:0005730///GO:0005654///GO:0005634///GO:0000808///GO:0005886	ACCATGGCCGTGTGTTCTCACCTGGGCTCCTGTCGCCTCCTGCTTGTGGA
ILMN_1814429																					AACCTGGGGTCTGGCATAGCAAGCATCAGGAGCGAGCCCCTCAATCTGAG
ILMN_1881453				Transcribed locus		Hs.542995	zk39h02.s1 Soares_pregnant_uterus_NbHPU Homo sapiens cDNA clone IMAGE:485235 3-, mRNA sequence	1515625	AA039347												CTTCTGAGCATATACGTGTACGTTTGTGCCCATGCCATAGAATTTGAGCC
ILMN_1868399				Transcribed locus		Hs.546134	AGENCOURT_8910933 NIH_MGC_141 Homo sapiens cDNA clone IMAGE:6386573 5-, mRNA sequence	23239612	BU588333												TTCCTGAAATTTACATTTGATATGCAGATACTTTCAGCTCCCGAAATGAC
ILMN_1849784				Transcribed locus		Hs.624958	BX351797 Homo sapiens PLACENTA COT 25-NORMALIZED Homo sapiens cDNA clone CS0DI043YL14 3-PRIME, mRNA sequence	46305344	BX351797												GGCGGAGCTGGGATTCAAATGCAAGCATTCTGGCTCCAGGAGACACGCTC
ILMN_1797082	sorting nexin 13	SNX13	23161				Homo sapiens sorting nexin 13 (SNX13), mRNA	197245415	NM_015132				7p21.1	Chromosome 7, NC_000007.14 (17790761..17940518, complement)	phosphatidylinositol binding///phosphatidylinositol-3-phosphate binding	intracellular protein transport///negative regulation of signal transduction///positive regulation of GTPase activity	early endosome///early endosome membrane	GO:0035091///GO:0032266	GO:0006886///GO:0009968///GO:0043547	GO:0005769///GO:0031901	GCAACATTGAGAGAAAACTGCCCCCATCTCAAGCAAGAATGGCGTTGGTT
ILMN_1846574	uncharacterized LOC100127940	LOC100127940	100127940				Homo sapiens cDNA FLJ33307 fis, clone BNGH42004076	21748823	AK090626				7p22.3	Chromosome 7							GGACAGGACTCAGGGAAGTACGACTAGACTGGAAATGAACGCGGGCTCCC
ILMN_1913309							BX106056 NCI_CGAP_Ov2 Homo sapiens cDNA clone IMAGp998L032312 ; IMAGE:930194 5-, mRNA sequence	27833870	BX106056												TCTTCAGTAGGTCGTTTTCCAGAGCTGCAGGTAAAATGCTTCCCCACTGC
ILMN_1693210	NSE2/MMS21 homolog, SMC5-SMC6 complex SUMO ligase	NSMCE2	286053				Homo sapiens NSE2/MMS21 homolog, SMC5-SMC6 complex SUMO ligase (NSMCE2), mRNA	215490128	NM_173685				8q24.13	Chromosome 8, NC_000008.11 (125091818..125367125)	SUMO transferase activity///SUMO transferase activity///ligase activity///protein binding///zinc ion binding	cell division///cellular senescence///double-strand break repair via homologous recombination///NOT double-strand break repair via nonhomologous end joining///mitotic nuclear division///positive regulation of maintenance of mitotic sister chromatid cohesion///positive regulation of mitotic metaphase/anaphase transition///protein sumoylation///protein sumoylation///telomere maintenance via recombination	PML body///Smc5-Smc6 complex///chromosome, telomeric region///nucleoplasm///nucleus	GO:0019789///GO:0019789///GO:0016874///GO:0005515///GO:0008270	GO:0051301///GO:0090398///GO:0000724///NOT GO:0006303///GO:0007067///GO:0034184///GO:0045842///GO:0016925///GO:0016925///GO:0000722	GO:0016605///GO:0030915///GO:0000781///GO:0005654///GO:0005634	TGCAGGGACACCAGCAGCCTACCTCCTACCCCAGCTGTCTGTTGAGAGCA
ILMN_1897334	APCDD1L antisense RNA 1 (head to head)	APCDD1L-AS1	149773				Homo sapiens cDNA FLJ34385 fis, clone HCHON1000142	21750138	AK091704				20q13.32	Chromosome 20, NC_000020.11 (58515379..58619892)							TTGGGGGCAGTAAAATGTACAGACTCCGGGGAAGGAGACCAGGAAGGAGG
ILMN_1894042							BX107120 Soares_NFL_T_GBC_S1 Homo sapiens cDNA clone IMAGp998D055156 ; IMAGE:2091604 5-, mRNA sequence	27847289	BX107120												CAGAAGCCACATTTCAAGTGTTGAACAGCCACACGTACTAGTGGCAAGTG
ILMN_1775074	tubulin gamma complex associated protein 2	TUBGCP2	10844				Homo sapiens tubulin gamma complex associated protein 2 (TUBGCP2), transcript variant 2, mRNA	375298718	NM_006659				10q26.3	Chromosome 10, NC_000010.11 (133278630..133312337, complement)	gamma-tubulin binding///contributes_to microtubule minus-end binding///protein binding///structural constituent of cytoskeleton	centrosome duplication///cytoplasmic microtubule organization///interphase microtubule nucleation by interphase microtubule organizing center///meiotic nuclear division///microtubule nucleation///mitotic spindle assembly///protein complex assembly	centrosome///cytoplasmic microtubule///cytosol///equatorial microtubule organizing center///gamma-tubulin small complex///membrane///microtubule organizing center///nucleoplasm///NOT spindle pole body	GO:0043015///contributes_to GO:0051011///GO:0005515///GO:0005200	GO:0051298///GO:0031122///GO:0051415///GO:0007126///GO:0007020///GO:0090307///GO:0006461	GO:0005813///GO:0005881///GO:0005829///GO:0000923///GO:0008275///GO:0016020///GO:0005815///GO:0005654///NOT GO:0005816	GACTGTGAGCACGGCATGGCCAGCGTCATCTCCAGGCTTGACTTCAATGG
ILMN_1779257	CD40 molecule	CD40	958				Homo sapiens CD40 molecule (CD40), transcript variant 1, mRNA	720642758	NM_001250				20q12-q13.2	Chromosome 20, NC_000020.11 (46118242..46129745)	antigen binding///enzyme binding///protein binding///receptor activity///signal transducer activity///tumor necrosis factor-activated receptor activity///ubiquitin protein ligase binding	B cell proliferation///apoptotic signaling pathway///cellular calcium ion homeostasis///cellular response to lipopolysaccharide///cellular response to mechanical stimulus///defense response to protozoan///defense response to virus///immune response///immune response-regulating cell surface receptor signaling pathway///inflammatory response///multicellular organism development///platelet activation///positive regulation of B cell proliferation///positive regulation of GTPase activity///positive regulation of I-kappaB kinase/NF-kappaB signaling///positive regulation of MAP kinase activity///positive regulation of NF-kappaB transcription factor activity///positive regulation of endothelial cell apoptotic process///positive regulation of interleukin-12 production///positive regulation of isotype switching to IgG isotypes///positive regulation of protein kinase C signaling///positive regulation of protein phosphorylation///positive regulation of transcription from RNA polymerase II promoter///positive regulation of tyrosine phosphorylation of Stat1 protein///protein complex assembly///protein kinase B signaling///regulation of cell proliferation///regulation of immune response///regulation of immunoglobulin secretion///response to lipopolysaccharide///tumor necrosis factor-mediated signaling pathway	CD40 receptor complex///cell surface///cytoplasm///external side of plasma membrane///extracellular exosome///extracellular space///integral component of plasma membrane///intracellular membrane-bounded organelle///plasma membrane///plasma membrane	GO:0003823///GO:0019899///GO:0005515///GO:0004872///GO:0004871///GO:0005031///GO:0031625	GO:0042100///GO:0097190///GO:0006874///GO:0071222///GO:0071260///GO:0042832///GO:0051607///GO:0006955///GO:0002768///GO:0006954///GO:0007275///GO:0030168///GO:0030890///GO:0043547///GO:0043123///GO:0043406///GO:0051092///GO:2000353///GO:0032735///GO:0048304///GO:0090037///GO:0001934///GO:0045944///GO:0042511///GO:0006461///GO:0043491///GO:0042127///GO:0050776///GO:0051023///GO:0032496///GO:0033209	GO:0035631///GO:0009986///GO:0005737///GO:0009897///GO:0070062///GO:0005615///GO:0005887///GO:0043231///GO:0005886///GO:0005886	CATGGATGCCAACCGGTCACCCAGGAGGATGGCAAAGAGAGTCGCATCTC
ILMN_1684523																					TTAGAACTGGAACATCAAGTTGTGACTGAATTGCTGCAGTCTCATAAAAC
ILMN_1901057				Transcribed locus		Hs.437797	UI-H-FL1-bga-h-12-0-UI.s1 NCI_CGAP_FL1 Homo sapiens cDNA clone UI-H-FL1-bga-h-12-0-UI 3-, mRNA sequence	23287916	BU621701												TGGAAGAAGTTGTGGGAATTACGCCGATGGCCCGAAATCAAGGCAGAGGC
ILMN_2309245	bridging integrator 1	BIN1	274				Homo sapiens bridging integrator 1 (BIN1), transcript variant 1, mRNA	346716175	NM_139343				2q14	Chromosome 2, NC_000002.12 (127048023..127107400, complement)	RNA polymerase binding///actin filament binding///identical protein binding///protein binding///tau protein binding	cell proliferation///endocytosis///lipid tube assembly///muscle cell differentiation///nucleus organization///positive regulation of apoptotic process///positive regulation of apoptotic process///positive regulation of astrocyte differentiation///regulation of cell cycle arrest///regulation of endocytosis///regulation of neuron differentiation///viral process	I band///T-tubule///Z disc///actin cytoskeleton///axon///axon initial segment///cytoplasm///lipid tube///membrane///node of Ranvier///nucleus	GO:0070063///GO:0051015///GO:0042802///GO:0005515///GO:0048156	GO:0008283///GO:0006897///GO:0060988///GO:0042692///GO:0006997///GO:0043065///GO:0043065///GO:0048711///GO:0071156///GO:0030100///GO:0045664///GO:0016032	GO:0031674///GO:0030315///GO:0030018///GO:0015629///GO:0030424///GO:0043194///GO:0005737///GO:0060987///GO:0016020///GO:0033268///GO:0005634	AGGGGCGTTCTCCCAAAGATTAGGTCGTTTTCCAAAGAGCCGCGTCCCGG
ILMN_1821479				Transcribed locus		Hs.564191	UI-E-EJ0-aig-m-09-0-UI.s1 UI-E-EJ0 Homo sapiens cDNA clone UI-E-EJ0-aig-m-09-0-UI 3-, mRNA sequence	18987863	BM677967												CTGGGGAAGGAGGAGGGGAAGCCAGTCCAGAGGCTGCCACATTCTTTTGT
ILMN_1809344	BTB domain containing 10	BTBD10	84280				Homo sapiens BTB domain containing 10 (BTBD10), transcript variant 2, mRNA	663071071	NM_032320				11p15.2	Chromosome 11, NC_000011.10 (13387996..13463297, complement)		negative regulation of neuron death///positive regulation of phosphorylation///type B pancreatic cell proliferation	cytoplasm///cytoplasm///nucleolus///nucleoplasm///nucleus		GO:1901215///GO:0042327///GO:0044342	GO:0005737///GO:0005737///GO:0005730///GO:0005654///GO:0005634	TCACACAGCTAGGTCTTTTCAGAAGTGGTGGAAATTGGCAGCTGGGGTAC
ILMN_1762281	dynactin subunit 3	DCTN3	11258				Homo sapiens dynactin subunit 3 (DCTN3), transcript variant 1, mRNA	526479819	NM_007234				9p13	Chromosome 9, NC_000009.12 (34613545..34620523, complement)	protein binding///structural molecule activity	ER to Golgi vesicle-mediated transport///G2/M transition of mitotic cell cycle///antigen processing and presentation of exogenous peptide antigen via MHC class II///cytokinesis///microtubule-based process///mitotic nuclear division	centrosome///cleavage furrow///condensed chromosome kinetochore///cytosol///dynactin complex///midbody///perinuclear region of cytoplasm///spindle	GO:0005515///GO:0005198	GO:0006888///GO:0000086///GO:0019886///GO:0000910///GO:0007017///GO:0007067	GO:0005813///GO:0032154///GO:0000777///GO:0005829///GO:0005869///GO:0030496///GO:0048471///GO:0005819	CCAAGCAATTCGTGCAGTGGGATGAGCTACTTTGCCAGCTAGAGGCCGCC
ILMN_1734742	Rho GDP dissociation inhibitor alpha	ARHGDIA	396				Homo sapiens Rho GDP dissociation inhibitor alpha (ARHGDIA), transcript variant 2, mRNA	669033302	NM_004309				17q25.3	Chromosome 17, NC_000017.11 (81867719..81871406, complement)	GTPase activator activity///Rho GDP-dissociation inhibitor activity///protein binding	movement of cell or subcellular component///negative regulation of apoptotic process///negative regulation of axonogenesis///negative regulation of cell adhesion///positive regulation of GTPase activity///positive regulation of axonogenesis///regulation of Rho protein signal transduction///regulation of actin cytoskeleton reorganization///regulation of small GTPase mediated signal transduction///semaphorin-plexin signaling pathway	cytoskeleton///cytosol///extracellular exosome	GO:0005096///GO:0005094///GO:0005515	GO:0006928///GO:0043066///GO:0050771///GO:0007162///GO:0043547///GO:0050772///GO:0035023///GO:2000249///GO:0051056///GO:0071526	GO:0005856///GO:0005829///GO:0070062	CAGGCCTTCCCTGACCCAGCCAGGAACAAACAAGGGACCAAGTGCACACA
ILMN_1903204	long intergenic non-protein coding RNA 994	LINC00994	100287879				Homo sapiens cDNA FLJ43791 fis, clone TESTI2053526	34531996	AK125779				3p14.1	Chromosome 3, NC_000003.12 (64078361..64087363, complement)							GGCCATCAGAAGACGAGGCAGCTATTGGAGTTACGCAGCCAGAGCCAAGG
ILMN_2162234	NIMA related kinase 1	NEK1	4750				Homo sapiens NIMA related kinase 1 (NEK1), transcript variant 2, mRNA	313661424	NM_012224				4q33	Chromosome 4, NC_000004.12 (169393270..169612629, complement)	ATP binding///kinase activity///metal ion binding///protein binding///protein kinase activity///protein tyrosine kinase activity///receptor signaling protein serine/threonine kinase activity	cell division///cilium assembly///mitotic nuclear division///peptidyl-tyrosine phosphorylation///protein phosphorylation///signal transduction by protein phosphorylation	centrosome///cytoplasm///nucleus///pericentriolar material	GO:0005524///GO:0016301///GO:0046872///GO:0005515///GO:0004672///GO:0004713///GO:0004702	GO:0051301///GO:0042384///GO:0007067///GO:0018108///GO:0006468///GO:0023014	GO:0005813///GO:0005737///GO:0005634///GO:0000242	CACAATATGCCAAGTATAACCTGGTTTCGTTAGAGGTGTCTACAGTCCAG
ILMN_1655684	seryl-tRNA synthetase 2, mitochondrial	SARS2	54938				Homo sapiens seryl-tRNA synthetase 2, mitochondrial (SARS2), transcript variant 2, mRNA	225579075	NM_017827				19q13.2	Chromosome 19, NC_000019.10 (38915264..38930896, complement)	ATP binding///poly(A) RNA binding///serine-tRNA ligase activity///serine-tRNA ligase activity///serine-tRNA ligase activity	selenocysteinyl-tRNA(Sec) biosynthetic process///seryl-tRNA aminoacylation///seryl-tRNA aminoacylation///tRNA aminoacylation for protein translation	cytoplasm///mitochondrial matrix///mitochondrion	GO:0005524///GO:0044822///GO:0004828///GO:0004828///GO:0004828	GO:0097056///GO:0006434///GO:0006434///GO:0006418	GO:0005737///GO:0005759///GO:0005739	CCAGTGGGAAGCAGGACGTCTGGGCTTTACGGTTCTAGGGACAGGAGAAG
ILMN_1735832																					ATCTCCCGGAGGTTTAAGGCTCAGCAGGATCAGCTGGTCCTGATCTTGTC
ILMN_1754567																					CTGGTGACCCAGAGACACATTATTGACCCTCTCCTAGCCTCCATTTCCTC
ILMN_1686807																					CCCCCGGGGCGAGCCGGGGCAGCGCTGCACTCGGTGCGCACCGGCAGCGT
ILMN_1671123																					AGAGGACGTCTTATTATCTGGTGTCTGGCTTGCTGATTTAATAACCTAGA
ILMN_1766125	lon peptidase 1, mitochondrial	LONP1	9361				Homo sapiens lon peptidase 1, mitochondrial (LONP1), transcript variant 1, mRNA	451327632	NM_004793				19p13.2	Chromosome 19, NC_000019.10 (5691834..5720452, complement)	ADP binding///ATP binding///ATP-dependent peptidase activity///DNA polymerase binding///G-quadruplex DNA binding///mitochondrial heavy strand promoter anti-sense binding///NOT mitochondrial heavy strand promoter sense binding///mitochondrial light strand promoter anti-sense binding///NOT mitochondrial light strand promoter sense binding///protein binding///sequence-specific DNA binding///serine-type endopeptidase activity///single-stranded DNA binding///single-stranded RNA binding	aging///cellular response to oxidative stress///cellular response to oxidative stress///chaperone-mediated protein complex assembly///misfolded or incompletely synthesized protein catabolic process///mitochondrial DNA metabolic process///mitochondrial genome maintenance///mitochondrion organization///oxidation-dependent protein catabolic process///protein homooligomerization///proteolysis involved in cellular protein catabolic process///regulation of mitochondrial DNA replication///response to aluminum ion///response to hormone///response to hypoxia	cytoplasm///membrane///mitochondrial matrix///mitochondrial nucleoid///mitochondrion///nucleoplasm///nucleus	GO:0043531///GO:0005524///GO:0004176///GO:0070182///GO:0051880///GO:0070362///NOT GO:0070364///GO:0070361///NOT GO:0070363///GO:0005515///GO:0043565///GO:0004252///GO:0003697///GO:0003727	GO:0007568///GO:0034599///GO:0034599///GO:0051131///GO:0006515///GO:0032042///GO:0000002///GO:0007005///GO:0070407///GO:0051260///GO:0051603///GO:0090296///GO:0010044///GO:0009725///GO:0001666	GO:0005737///GO:0016020///GO:0005759///GO:0042645///GO:0005739///GO:0005654///GO:0005634	TTCATCACCGAGGGCCTGGAGGTGCACTTCGTGGAACACTACCGGGAGAT
ILMN_1654249																					GAAAGATGGGGAGCCTCGGTCTAGTGGATGCGAACACACCCTTACTGCTG
ILMN_1685369	SLU7 homolog, splicing factor	SLU7	10569				Homo sapiens SLU7 homolog, splicing factor (SLU7), mRNA	119393888	NM_006425				5q33.3	Chromosome 5, NC_000005.10 (160401641..160419161, complement)	pre-mRNA 3'-splice site binding///protein binding///second spliceosomal transesterification activity///zinc ion binding	RNA export from nucleus///RNA splicing, via transesterification reactions///alternative mRNA splicing, via spliceosome///cellular response to heat///intracellular protein transport///mRNA 3'-end processing///mRNA 3'-splice site recognition///mRNA export from nucleus///mRNA splicing, via spliceosome///mRNA splicing, via spliceosome///termination of RNA polymerase II transcription	catalytic step 2 spliceosome///cytoplasm///intracellular membrane-bounded organelle///membrane///nuclear speck///nucleoplasm///nucleoplasm///nucleus///small nuclear ribonucleoprotein complex///spliceosomal complex	GO:0030628///GO:0005515///GO:0000386///GO:0008270	GO:0006405///GO:0000375///GO:0000380///GO:0034605///GO:0006886///GO:0031124///GO:0000389///GO:0006406///GO:0000398///GO:0000398///GO:0006369	GO:0071013///GO:0005737///GO:0043231///GO:0016020///GO:0016607///GO:0005654///GO:0005654///GO:0005634///GO:0030532///GO:0005681	GGCCCGCCTTCTTCATGTCAAGGAGACCATGCAGATTGATGAGAGGAAGC
ILMN_1653709	translocase of inner mitochondrial membrane 9	TIMM9	26520				Homo sapiens translocase of inner mitochondrial membrane 9 (TIMM9), transcript variant 1, mRNA	751247008	NM_012460				14q21	Chromosome 14, NC_000014.9 (58408494..58427614, complement)	chaperone binding///protein binding///protein homodimerization activity///protein transporter activity///transporter activity///zinc ion binding	chaperone-mediated protein transport///protein import into mitochondrial inner membrane///protein import into mitochondrial inner membrane///protein targeting to mitochondrion///sensory perception of sound	mitochondrial inner membrane///mitochondrial inner membrane///mitochondrial inner membrane protein insertion complex///mitochondrial intermembrane space///mitochondrial intermembrane space protein transporter complex///mitochondrial intermembrane space protein transporter complex///mitochondrion	GO:0051087///GO:0005515///GO:0042803///GO:0008565///GO:0005215///GO:0008270	GO:0072321///GO:0045039///GO:0045039///GO:0006626///GO:0007605	GO:0005743///GO:0005743///GO:0042721///GO:0005758///GO:0042719///GO:0042719///GO:0005739	GCAGCCAAAGCAGGACTCCTTGGCCAACCACGATAGAGAAGTCCTGATGG
ILMN_2126957	NODAL modulator 1	NOMO1	23420				Homo sapiens NODAL modulator 1 (NOMO1), mRNA	51944952	NM_014287				16p13.11	Chromosome 16, NC_000016.10 (14833786..14896157)	carbohydrate binding///molecular_function	biological_process	cellular_component///integral component of membrane///membrane	GO:0030246///GO:0003674	GO:0008150	GO:0005575///GO:0016021///GO:0016020	TTGAGGAGGAAGGGGACAGTTGCAGTCTCACTTGGGACAGGCCACAGCCA
ILMN_1678730	NODAL modulator 1	NOMO1	23420				Homo sapiens NODAL modulator 1 (NOMO1), mRNA	51944952	NM_014287				16p13.11	Chromosome 16, NC_000016.10 (14833786..14896157)	carbohydrate binding///molecular_function	biological_process	cellular_component///integral component of membrane///membrane	GO:0030246///GO:0003674	GO:0008150	GO:0005575///GO:0016021///GO:0016020	TTCCCCCCACTGCTCAGAGACGGCGAGAACTATGTTGTGCTTCTGGACTC
ILMN_1702114	NODAL modulator 1	NOMO1	23420				Homo sapiens NODAL modulator 1 (NOMO1), mRNA	51944952	NM_014287				16p13.11	Chromosome 16, NC_000016.10 (14833786..14896157)	carbohydrate binding///molecular_function	biological_process	cellular_component///integral component of membrane///membrane	GO:0030246///GO:0003674	GO:0008150	GO:0005575///GO:0016021///GO:0016020	CCCGTGTTCCACGTCATGGGATTCTCCGTCACCGGGAGGGTCTTGAACGG
ILMN_1842887				Transcribed locus		Hs.537754	xc56f12.x1 NCI_CGAP_Eso2 Homo sapiens cDNA clone IMAGE:2588303 3-, mRNA sequence	6039557	AW084405												GCCAGAGAGTGAGAGGTGTTATTTCAGTTAGGGTAGTCAGGGAAGCCTCT
ILMN_1801608	potassium calcium-activated channel subfamily N member 3	KCNN3	3782				Homo sapiens potassium calcium-activated channel subfamily N member 3 (KCNN3), transcript variant 1, mRNA	323276680	NM_002249				1q21.3	Chromosome 1, NC_000001.11 (154697462..154870278, complement)	calmodulin binding///small conductance calcium-activated potassium channel activity	positive regulation of protein targeting to mitochondrion///potassium ion transmembrane transport	integral component of membrane///neuronal cell body///plasma membrane///plasma membrane	GO:0005516///GO:0016286	GO:1903955///GO:0071805	GO:0016021///GO:0043025///GO:0005886///GO:0005886	GACAACCATGCCCACCAGACCCTGCTCCATCACCCTAATGCCACCCACAA
ILMN_1744897	potassium calcium-activated channel subfamily N member 3	KCNN3	3782				Homo sapiens potassium calcium-activated channel subfamily N member 3 (KCNN3), transcript variant 1, mRNA	323276680	NM_002249				1q21.3	Chromosome 1, NC_000001.11 (154697462..154870278, complement)	calmodulin binding///small conductance calcium-activated potassium channel activity	positive regulation of protein targeting to mitochondrion///potassium ion transmembrane transport	integral component of membrane///neuronal cell body///plasma membrane///plasma membrane	GO:0005516///GO:0016286	GO:1903955///GO:0071805	GO:0016021///GO:0043025///GO:0005886///GO:0005886	TTAGGTGCCTCTACTTGGGAGCGGGAAGAGGAGATGACAGGAAGCGACGC
ILMN_1864136				Transcribed locus		Hs.548339	aj28g03.s1 Soares_testis_NHT Homo sapiens cDNA clone 1391668 3-, mRNA sequence	2849442	AA789322												GAAGTCCTGCAGCCCACGTCTCTAAGGCAGCACTGTCCAATAACAGTCTC
ILMN_1828584				Transcribed locus		Hs.445843	602617110F1 NIH_MGC_79 Homo sapiens cDNA clone IMAGE:4730811 5-, mRNA sequence	13672898	BG621527												AGAGTAGGGATGCGGAAGCAGCGAGTGGTCAGGAGTGTGCGTGCCAAAAG
ILMN_1688702	praja ring finger ubiquitin ligase 2	PJA2	9867				Homo sapiens praja ring finger ubiquitin ligase 2 (PJA2), mRNA	157412254	NM_014819				5q21.3	Chromosome 5, NC_000005.10 (109334709..109409974, complement)	ligase activity///protein kinase A catalytic subunit binding///protein kinase A regulatory subunit binding///ubiquitin protein ligase activity///ubiquitin-protein transferase activity///zinc ion binding	hippo signaling///long-term memory///protein ubiquitination///protein ubiquitination///regulation of protein kinase A signaling	Golgi membrane///cell junction///cytoplasm///endoplasmic reticulum membrane///intermediate filament cytoskeleton///plasma membrane///postsynaptic density///postsynaptic membrane	GO:0016874///GO:0034236///GO:0034237///GO:0061630///GO:0004842///GO:0008270	GO:0035329///GO:0007616///GO:0016567///GO:0016567///GO:0010738	GO:0000139///GO:0030054///GO:0005737///GO:0005789///GO:0045111///GO:0005886///GO:0014069///GO:0045211	AGCCCAGGTCTAAATGTAATGGTTGGTTTATTGTTCTATAACCCCAGCCC
ILMN_1807393																					GGTAATACGCAACAGACCTTTAGGATTCATCCCAAGCCAAAAATGGGGGA
ILMN_1670130	AT-rich interaction domain 3A	ARID3A	1820				Homo sapiens AT-rich interaction domain 3A (ARID3A), mRNA	118026938	NM_005224				19p13.3	Chromosome 19, NC_000019.10 (925733..975934)	RNA polymerase II regulatory region sequence-specific DNA binding///chromatin binding///protein binding///protein homodimerization activity///transcriptional activator activity, RNA polymerase II transcription regulatory region sequence-specific binding	DNA damage response, signal transduction by p53 class mediator resulting in cell cycle arrest///positive regulation of transcription from RNA polymerase II promoter///transcription from RNA polymerase II promoter	Golgi apparatus///cytoplasm///membrane raft///nucleolus///nucleoplasm///nucleoplasm///nucleus	GO:0000977///GO:0003682///GO:0005515///GO:0042803///GO:0001228	GO:0006977///GO:0045944///GO:0006366	GO:0005794///GO:0005737///GO:0045121///GO:0005730///GO:0005654///GO:0005654///GO:0005634	CCACACACTCACCACTCCCAGCTTCTCGTGTCCAGTGAAACCCCTGAACC
ILMN_1765971	monoacylglycerol O-acyltransferase 1	MOGAT1	116255				Homo sapiens monoacylglycerol O-acyltransferase 1 (MOGAT1), mRNA	148746190	NM_058165				2q36.1	Chromosome 2, NC_000002.12 (222671738..222709930)	2-acylglycerol O-acyltransferase activity///diacylglycerol O-acyltransferase activity	diacylglycerol biosynthetic process///glycerol metabolic process///triglyceride biosynthetic process///triglyceride biosynthetic process	endoplasmic reticulum membrane///integral component of membrane	GO:0003846///GO:0004144	GO:0006651///GO:0006071///GO:0019432///GO:0019432	GO:0005789///GO:0016021	GAACCCGACCCAGGAGCAGATTGAGGAGTTACATCAGACCTATATGGAGG
ILMN_1842785																					AGCTACAGTAATCAAGACTGTGTGTTATTGGTAGAGGGATAGACACATAG
ILMN_1913478				Transcribed locus		Hs.537363	ai78g06.s1 Soares_testis_NHT Homo sapiens cDNA clone 1376986 3-, mRNA sequence	2841309	AA781978												CAGAGGCTCATGGGTCTTACCATGGGTGATCAAGGAAGGGCTGGTAACTC
ILMN_1659166	solute carrier family 6 member 15	SLC6A15	55117				Homo sapiens solute carrier family 6 member 15 (SLC6A15), transcript variant 1, mRNA	374858047	NM_182767				12q21.3	Chromosome 12, NC_000012.12 (84859488..84912876, complement)	amino acid transmembrane transporter activity///neurotransmitter transporter activity///neurotransmitter:sodium symporter activity///proline:sodium symporter activity	amino acid transport///leucine transport///leucine transport///neurotransmitter transport///neutral amino acid transport///proline transmembrane transport///proline transport///sodium ion transport	integral component of membrane///integral component of plasma membrane///plasma membrane	GO:0015171///GO:0005326///GO:0005328///GO:0005298	GO:0006865///GO:0015820///GO:0015820///GO:0006836///GO:0015804///GO:0035524///GO:0015824///GO:0006814	GO:0016021///GO:0005887///GO:0005886	TGACCATCTGCTTGTTGGCTGCCTGGGTCATGGTTTGCTTGGCTATGATC
ILMN_1810533	solute carrier family 6 member 15	SLC6A15	55117				Homo sapiens solute carrier family 6 member 15 (SLC6A15), transcript variant 1, mRNA	374858047	NM_182767				12q21.3	Chromosome 12, NC_000012.12 (84859488..84912876, complement)	amino acid transmembrane transporter activity///neurotransmitter transporter activity///neurotransmitter:sodium symporter activity///proline:sodium symporter activity	amino acid transport///leucine transport///leucine transport///neurotransmitter transport///neutral amino acid transport///proline transmembrane transport///proline transport///sodium ion transport	integral component of membrane///integral component of plasma membrane///plasma membrane	GO:0015171///GO:0005326///GO:0005328///GO:0005298	GO:0006865///GO:0015820///GO:0015820///GO:0006836///GO:0015804///GO:0035524///GO:0015824///GO:0006814	GO:0016021///GO:0005887///GO:0005886	CAGTGTGAAGTAAGTTCTCATCCAACATTTCTCCTGGCCATCCATTCTCC
ILMN_1713086	ribosomal protein L27a	RPL27A	6157				Homo sapiens ribosomal protein L27a (RPL27A), mRNA	157688562	NM_000990				11p15	Chromosome 11, NC_000011.10 (8682448..8689872)	RNA binding///poly(A) RNA binding///protein binding///structural constituent of ribosome	SRP-dependent cotranslational protein targeting to membrane///nuclear-transcribed mRNA catabolic process, nonsense-mediated decay///rRNA processing///translation///translational initiation///viral transcription	cytosol///cytosolic large ribosomal subunit///membrane	GO:0003723///GO:0044822///GO:0005515///GO:0003735	GO:0006614///GO:0000184///GO:0006364///GO:0006412///GO:0006413///GO:0019083	GO:0005829///GO:0022625///GO:0016020	CATCCAGACTGAGGAAGACCCGGAAACTTAGGGGCCACGTGAGCCACGGC
ILMN_1888978				Transcribed locus		Hs.170439	tj66d06.x1 Soares_NSF_F8_9W_OT_PA_P_S1 Homo sapiens cDNA clone IMAGE:2146475 3-, mRNA sequence	4312029	AI458011												TGCTTCAAAGGGAGCAGTTTCTATTTCCGGTGCCCACGGAGATCTCGAGG
ILMN_2205695	PARK2 coregulated like	PACRGL	133015				Homo sapiens PARK2 coregulated like (PACRGL), transcript variant 1, mRNA	195539373	NM_145048				4p15.31	Chromosome 4, NC_000004.12 (20696282..20757766)	protein binding			GO:0005515			CCAGGCTGGTCTCAGAATTCTGGTGAGTGATCCTCCCACAGTGGACTTCC
ILMN_1739335																					AGGGTTCCAGGACATAGTCTGAGGCAAGATGGAGGGTATGAGGGGCCTTC
ILMN_1803834																					TCTCCCTGCCTCAGTTTCCTCACCCTATCCCTGGGCAACCACTAATTTGC
ILMN_1884223				Transcribed locus		Hs.463991	UI-E-CL1-afc-n-08-0-UI.s1 UI-E-CL1 Homo sapiens cDNA clone UI-E-CL1-afc-n-08-0-UI 3-, mRNA sequence	18970936	BM664657												GAAGGTGGGGACCAGAACACACAGGGCCCCACATACATGTTTCCCTTTGT
ILMN_2396639	PDZ and LIM domain 7	PDLIM7	9260				Homo sapiens PDZ and LIM domain 7 (PDLIM7), transcript variant 1, mRNA	520975461	NM_005451				5q35.3	Chromosome 5, NC_000005.10 (177483394..177497605, complement)	protein binding///zinc ion binding	actin cytoskeleton organization///cell differentiation///multicellular organism development///ossification///positive regulation of osteoblast differentiation///receptor-mediated endocytosis	actin cytoskeleton///cell-cell junction///cytoplasm///focal adhesion///nucleus///ruffle///stress fiber	GO:0005515///GO:0008270	GO:0030036///GO:0030154///GO:0007275///GO:0001503///GO:0045669///GO:0006898	GO:0015629///GO:0005911///GO:0005737///GO:0005925///GO:0005634///GO:0001726///GO:0001725	GCTGGTCCCAGATGCCAGCAAGCAGCGGCTGATGGAGAACACAGAGGACT
ILMN_1814985	PDZ and LIM domain 7	PDLIM7	9260				Homo sapiens PDZ and LIM domain 7 (PDLIM7), transcript variant 1, mRNA	520975461	NM_005451				5q35.3	Chromosome 5, NC_000005.10 (177483394..177497605, complement)	protein binding///zinc ion binding	actin cytoskeleton organization///cell differentiation///multicellular organism development///ossification///positive regulation of osteoblast differentiation///receptor-mediated endocytosis	actin cytoskeleton///cell-cell junction///cytoplasm///focal adhesion///nucleus///ruffle///stress fiber	GO:0005515///GO:0008270	GO:0030036///GO:0030154///GO:0007275///GO:0001503///GO:0045669///GO:0006898	GO:0015629///GO:0005911///GO:0005737///GO:0005925///GO:0005634///GO:0001726///GO:0001725	GCGTTCCTTCCGCATCCTTGCCCACCTCACAGGCACCGAGTTCATGCAAG
ILMN_1830990	MIR4432 host gene	MIR4432HG	106660609				UI-H-BI4-aoo-d-12-0-UI.s1 NCI_CGAP_Sub8 Homo sapiens cDNA clone IMAGE:3085510 3-, mRNA sequence	11591884	BF508586					Chromosome 2, NC_000002.12 (60359216..60391375, complement)							GCCTTTACTATCCCCTGGTTGAGACAACTCGCTAACTCAGACTTGCCAGG
ILMN_1911503				Transcribed locus		Hs.686925	ip26b05.y1 HR85 islet Homo sapiens cDNA clone IMAGE:6218432 5-, mRNA sequence	26671142	CA841942												CATTACTCAGAAGCCACTCTGTGGAAGGTACTGGGGCAAGTGAGGCCGTC
ILMN_1680462																					AGCAGGACAAAGGGACCACGGCTTGGAATGCTGGCGCAGAAAGCAGACCT
ILMN_1697733																					CAGCAGGAGAAGCTGCGCTGTGACTTTGAGGTCCTTGTGGTTCCCTGGCA
ILMN_1658713	tumor necrosis factor superfamily member 11	TNFSF11	8600				Homo sapiens tumor necrosis factor superfamily member 11 (TNFSF11), transcript variant 2, mRNA	197927084	NM_033012				13q14	Chromosome 13, NC_000013.11 (42562736..42608013)	cytokine activity///cytokine activity///tumor necrosis factor receptor binding///tumor necrosis factor receptor superfamily binding	ERK1 and ERK2 cascade///TNFSF11-mediated signaling pathway///activation of JUN kinase activity///bone resorption///calcium ion homeostasis///cytokine-mediated signaling pathway///immune response///mammary gland alveolus development///mammary gland epithelial cell proliferation///monocyte chemotaxis///organ morphogenesis///ossification///osteoclast differentiation///osteoclast differentiation///osteoclast differentiation///osteoclast proliferation///paracrine signaling///positive regulation of ERK1 and ERK2 cascade via TNFSF11-mediated signaling///positive regulation of I-kappaB kinase/NF-kappaB signaling///positive regulation of MAP kinase activity///positive regulation of NF-kappaB transcription factor activity///positive regulation of T cell activation///positive regulation of bone resorption///positive regulation of corticotropin-releasing hormone secretion///positive regulation of fever generation by positive regulation of prostaglandin secretion///positive regulation of homotypic cell-cell adhesion///positive regulation of intracellular signal transduction///positive regulation of osteoclast development///positive regulation of osteoclast differentiation///positive regulation of protein kinase B signaling///positive regulation of sequence-specific DNA binding transcription factor activity///positive regulation of transcription from RNA polymerase II promoter///protein homooligomerization///tumor necrosis factor-mediated signaling pathway///tumor necrosis factor-mediated signaling pathway	cytoplasm///extracellular region///extracellular region///extracellular space///integral component of plasma membrane///plasma membrane	GO:0005125///GO:0005125///GO:0005164///GO:0032813	GO:0070371///GO:0071847///GO:0007257///GO:0045453///GO:0055074///GO:0019221///GO:0006955///GO:0060749///GO:0033598///GO:0002548///GO:0009887///GO:0001503///GO:0030316///GO:0030316///GO:0030316///GO:0002158///GO:0038001///GO:0071848///GO:0043123///GO:0043406///GO:0051092///GO:0050870///GO:0045780///GO:0051466///GO:0071812///GO:0034112///GO:1902533///GO:2001206///GO:0045672///GO:0051897///GO:0051091///GO:0045944///GO:0051260///GO:0033209///GO:0033209	GO:0005737///GO:0005576///GO:0005576///GO:0005615///GO:0005887///GO:0005886	CGCCTGGCCTATTGAAGGTTTTTAATCTTCAGAGTTTCGACTTTATCAAC
ILMN_2055638	keratin associated protein 13-1	KRTAP13-1	140258				Homo sapiens keratin associated protein 13-1 (KRTAP13-1), mRNA	109288005	NM_181599				21q22.1	Chromosome 21, NC_000021.9 (30396074..30396822)			intermediate filament			GO:0005882	CTTCTAGGAGCTGCCAGTCTTCTTGCTACAGACCAACTTGTGGATCAGGC
ILMN_1662791																					CAGCTGGAAATACAGTGGATCAACAGGGTAGGCCCAGATCACAGAAGGCC
ILMN_1839575				Transcribed locus		Hs.257117	UI-H-BI3-akg-a-06-0-UI.s1 NCI_CGAP_Sub5 Homo sapiens cDNA clone IMAGE:2733994 3-, mRNA sequence	6989918	AW449142												AGACCACCTGGGCAGCTCCTCTCTCAGGCCTTCTGACTTGAAGAATGGCC
ILMN_1904521																					GGACCAAGGCAGAAAAGGTCCAGAGGGTTCATGGTCCTCCGTTCCACCTG
ILMN_2275455	ring finger protein 6	RNF6	6049				Homo sapiens ring finger protein 6 (RNF6), transcript variant 4, mRNA	291219894	NM_183043				13q12.2	Chromosome 13, NC_000013.11 (26132115..26222559, complement)	DNA binding///androgen receptor binding///ligase activity///protein binding///ubiquitin protein ligase activity///ubiquitin-protein transferase activity///zinc ion binding	negative regulation of axon extension///positive regulation of transcription, DNA-templated///proteasome-mediated ubiquitin-dependent protein catabolic process///protein K27-linked ubiquitination///protein K48-linked ubiquitination///protein K6-linked ubiquitination///regulation of androgen receptor signaling pathway///regulation of transcription, DNA-templated///ubiquitin-dependent protein catabolic process	PML body///axon///cytoplasm///intracellular membrane-bounded organelle///nuclear membrane///nucleoplasm///nucleus	GO:0003677///GO:0050681///GO:0016874///GO:0005515///GO:0061630///GO:0004842///GO:0008270	GO:0030517///GO:0045893///GO:0043161///GO:0044314///GO:0070936///GO:0085020///GO:0060765///GO:0006355///GO:0006511	GO:0016605///GO:0030424///GO:0005737///GO:0043231///GO:0031965///GO:0005654///GO:0005634	TTGTGAGAATCTAGGTCTCTAAGGGAAGCGTTACTTGAGGCTCGGTTGGG
ILMN_1814002	TEA domain transcription factor 3	TEAD3	7005				Homo sapiens TEA domain transcription factor 3 (TEAD3), mRNA	148277074	NM_003214				6p21.2	Chromosome 6, NC_000006.12 (35473597..35497084, complement)	DNA binding///RNA polymerase II transcription factor binding///protein binding///transcription factor activity, sequence-specific DNA binding	asymmetric neuroblast division///female pregnancy///hippo signaling///positive regulation of transcription from RNA polymerase II promoter///regulation of transcription from RNA polymerase II promoter///transcription initiation from RNA polymerase II promoter	nucleoplasm	GO:0003677///GO:0001085///GO:0005515///GO:0003700	GO:0055059///GO:0007565///GO:0035329///GO:0045944///GO:0006357///GO:0006367	GO:0005654	GCTGTGATGGGTTATATCATAAATGCAGCTTGGGGTTGGAGCAGGGGCCC
ILMN_1702698	LSM11, U7 small nuclear RNA associated	LSM11	134353				Homo sapiens LSM11, U7 small nuclear RNA associated (LSM11), mRNA	735997412	NM_173491				5q33.3	Chromosome 5, NC_000005.10 (157743695..157760709)	U7 snRNA binding///U7 snRNA binding///protein binding	histone mRNA metabolic process///mRNA 3'-end processing by stem-loop binding and cleavage///mRNA 3'-end processing by stem-loop binding and cleavage///positive regulation of G1/S transition of mitotic cell cycle///termination of RNA polymerase II transcription	U7 snRNP///U7 snRNP///histone pre-mRNA 3'end processing complex///nucleoplasm///nucleus///colocalizes_with telomerase holoenzyme complex	GO:0071209///GO:0071209///GO:0005515	GO:0008334///GO:0006398///GO:0006398///GO:1900087///GO:0006369	GO:0005683///GO:0005683///GO:0071204///GO:0005654///GO:0005634///colocalizes_with GO:0005697	GGTGAGCAGACTTAACCCCTCCGTGCCTCAGCTTTTTCCCCACAGACACC
ILMN_1708151	L antigen family member 3	LAGE3	8270				Homo sapiens L antigen family member 3 (LAGE3), mRNA	542133099	NM_006014				Xq28	Chromosome X, NC_000023.11 (154477769..154479257, complement)	molecular_function///protein binding	biological_process///tRNA processing	cellular_component///nucleus	GO:0003674///GO:0005515	GO:0008150///GO:0008033	GO:0005575///GO:0005634	TCGTCCGCTGGAAAGCTGAAGACTGTCGCCTGCTCCGAATTTCCGTCATC
ILMN_1765085	tRNA methyltransferase 6	TRMT6	51605				Homo sapiens tRNA methyltransferase 6 (TRMT6), transcript variant 1, mRNA	527317380	NM_015939				20p12.3	Chromosome 20, NC_000020.11 (5937832..5950558, complement)	poly(A) RNA binding	tRNA methylation///tRNA modification	nucleoplasm///tRNA (m1A) methyltransferase complex	GO:0044822	GO:0030488///GO:0006400	GO:0005654///GO:0031515	CAACGTAACTAAAACATGGCGGGTACCGAAAGGAGGGCAATTCATGGAAG
ILMN_1793463																					CAACCACGCTCCCTAGATGAGCCACGCACCTCTGGCCTAACAACAATCAC
ILMN_2321064	BCL2 associated X, apoptosis regulator	BAX	581				Homo sapiens BCL2 associated X, apoptosis regulator (BAX), transcript variant sigma, mRNA	242117892	NM_138764				19q13.3-q13.4	Chromosome 19, NC_000019.10 (48954825..48961798)	BH3 domain binding///BH3 domain binding///channel activity///chaperone binding///heat shock protein binding///identical protein binding///lipid binding///protein binding///protein complex binding///protein heterodimerization activity///protein homodimerization activity///protein homodimerization activity	B cell apoptotic process///B cell homeostasis///B cell homeostatic proliferation///B cell negative selection///B cell receptor apoptotic signaling pathway///DNA damage response, signal transduction by p53 class mediator resulting in cell cycle arrest///Sertoli cell proliferation///T cell homeostatic proliferation///activation of cysteine-type endopeptidase activity involved in apoptotic process///activation of cysteine-type endopeptidase activity involved in apoptotic process///activation of cysteine-type endopeptidase activity involved in apoptotic process by cytochrome c///activation of cysteine-type endopeptidase activity involved in apoptotic signaling pathway///activation of signaling protein activity involved in unfolded protein response///aging///apoptotic mitochondrial changes///apoptotic process///apoptotic process///apoptotic process///apoptotic process involved in embryonic digit morphogenesis///apoptotic process involved in patterning of blood vessels///apoptotic signaling pathway///blood vessel remodeling///cellular respiration///cellular response to UV///cerebral cortex development///development of secondary sexual characteristics///ectopic germ cell programmed cell death///endoplasmic reticulum calcium ion homeostasis///establishment or maintenance of transmembrane electrochemical gradient///extrinsic apoptotic signaling pathway///extrinsic apoptotic signaling pathway in absence of ligand///extrinsic apoptotic signaling pathway via death domain receptors///fertilization///germ cell development///glial cell apoptotic process///glycosphingolipid metabolic process///homeostasis of number of cells within a tissue///hypothalamus development///inner mitochondrial membrane organization///intrinsic apoptotic signaling pathway///intrinsic apoptotic signaling pathway by p53 class mediator///intrinsic apoptotic signaling pathway in response to DNA damage///intrinsic apoptotic signaling pathway in response to endoplasmic reticulum stress///intrinsic apoptotic signaling pathway in response to endoplasmic reticulum stress///kidney development///mitochondrial fragmentation involved in apoptotic process///mitochondrial fusion///mitochondrion morphogenesis///myeloid cell homeostasis///negative regulation of apoptotic signaling pathway///negative regulation of endoplasmic reticulum calcium ion concentration///negative regulation of fibroblast proliferation///negative regulation of neuron apoptotic process///negative regulation of peptidyl-serine phosphorylation///negative regulation of protein binding///neuron apoptotic process///neuron migration///odontogenesis of dentin-containing tooth///outer mitochondrial membrane organization///ovarian follicle development///positive regulation of B cell apoptotic process///positive regulation of IRE1-mediated unfolded protein response///positive regulation of apoptotic DNA fragmentation///positive regulation of apoptotic process///positive regulation of apoptotic process involved in mammary gland involution///positive regulation of developmental pigmentation///positive regulation of endoplasmic reticulum unfolded protein response///positive regulation of extrinsic apoptotic signaling pathway in absence of ligand///positive regulation of intrinsic apoptotic signaling pathway///positive regulation of mitochondrial outer membrane permeabilization involved in apoptotic signaling pathway///positive regulation of neuron apoptotic process///positive regulation of protein oligomerization///positive regulation of release of cytochrome c from mitochondria///positive regulation of release of sequestered calcium ion into cytosol///post-embryonic camera-type eye morphogenesis///protein homooligomerization///protein insertion into mitochondrial membrane involved in apoptotic signaling pathway///protein oligomerization///regulation of apoptotic process///regulation of mammary gland epithelial cell proliferation///regulation of mitochondrial membrane permeability involved in programmed necrotic cell death///regulation of mitochondrial membrane potential///regulation of nitrogen utilization///regulation of protein heterodimerization activity///regulation of protein homodimerization activity///release of cytochrome c from mitochondria///release of matrix enzymes from mitochondria///response to axon injury///response to cocaine///response to copper ion///response to corticosterone///response to drug///response to gamma radiation///response to salt stress///response to toxic substance///retina development in camera-type eye///retinal cell programmed cell death///spermatid differentiation///thymocyte apoptotic process///vagina development///viral process	BAX complex///Bcl-2 family protein complex///cytosol///cytosol///endoplasmic reticulum///endoplasmic reticulum membrane///extracellular exosome///membrane///mitochondrial outer membrane///mitochondrial outer membrane///mitochondrial permeability transition pore complex///mitochondrion///nuclear envelope///nucleus///nucleus///perinuclear region of cytoplasm///pore complex	GO:0051434///GO:0051434///GO:0015267///GO:0051087///GO:0031072///GO:0042802///GO:0008289///GO:0005515///GO:0032403///GO:0046982///GO:0042803///GO:0042803	GO:0001783///GO:0001782///GO:0002358///GO:0002352///GO:1990117///GO:0006977///GO:0060011///GO:0001777///GO:0006919///GO:0006919///GO:0008635///GO:0097296///GO:0006987///GO:0007568///GO:0008637///GO:0006915///GO:0006915///GO:0006915///GO:1902263///GO:1902262///GO:0097190///GO:0001974///GO:0045333///GO:0034644///GO:0021987///GO:0045136///GO:0035234///GO:0032469///GO:0010248///GO:0097191///GO:0097192///GO:0008625///GO:0009566///GO:0007281///GO:0034349///GO:0006687///GO:0048873///GO:0021854///GO:0007007///GO:0097193///GO:0072332///GO:0008630///GO:0070059///GO:0070059///GO:0001822///GO:0043653///GO:0008053///GO:0070584///GO:0002262///GO:2001234///GO:0032471///GO:0048147///GO:0043524///GO:0033137///GO:0032091///GO:0051402///GO:0001764///GO:0042475///GO:0007008///GO:0001541///GO:0002904///GO:1903896///GO:1902512///GO:0043065///GO:0060058///GO:0048087///GO:1900103///GO:2001241///GO:2001244///GO:1901030///GO:0043525///GO:0032461///GO:0090200///GO:0051281///GO:0048597///GO:0051260///GO:0001844///GO:0051259///GO:0042981///GO:0033599///GO:1902445///GO:0051881///GO:0006808///GO:0043497///GO:0043496///GO:0001836///GO:0032976///GO:0048678///GO:0042220///GO:0046688///GO:0051412///GO:0042493///GO:0010332///GO:0009651///GO:0009636///GO:0060041///GO:0046666///GO:0048515///GO:0070242///GO:0060068///GO:0016032	GO:0097144///GO:0097136///GO:0005829///GO:0005829///GO:0005783///GO:0005789///GO:0070062///GO:0016020///GO:0005741///GO:0005741///GO:0005757///GO:0005739///GO:0005635///GO:0005634///GO:0005634///GO:0048471///GO:0046930	TCAGAACCATCATGGGCTGGACATTGGACTTCCTCCGGGAGCGGCTGTTG
ILMN_1663616	DnaJ heat shock protein family (Hsp40) member C7	DNAJC7	7266				Homo sapiens DnaJ heat shock protein family (Hsp40) member C7 (DNAJC7), transcript variant 1, mRNA	262206279	NM_003315				17q21.2	Chromosome 17, NC_000017.11 (41976421..42021371, complement)	ATPase activator activity///heat shock protein binding///protein binding	chaperone cofactor-dependent protein refolding///positive regulation of ATPase activity///protein folding///regulation of cellular response to heat	cytoplasm///cytoskeleton///cytosol///extracellular exosome///membrane///nucleoplasm///nucleoplasm	GO:0001671///GO:0031072///GO:0005515	GO:0070389///GO:0032781///GO:0006457///GO:1900034	GO:0005737///GO:0005856///GO:0005829///GO:0070062///GO:0016020///GO:0005654///GO:0005654	CTCGCTATGACAGTGGACAGGACCTAGATGAGGAGGGCATGAATATGGGT
ILMN_1752791	poly(ADP-ribose) polymerase family member 8	PARP8	79668				Homo sapiens poly(ADP-ribose) polymerase family member 8 (PARP8), transcript variant 2, mRNA	295844830	NM_024615				5q11.1	Chromosome 5, NC_000005.10 (50665899..50846522)	NAD+ ADP-ribosyltransferase activity		intracellular	GO:0003950		GO:0005622	CACTCTGCCCATGCATGTTTTTACCTGTGGAGAGAGGCAACATTTACCAC
ILMN_2289849	Fc fragment of IgG receptor IIa	FCGR2A	2212				Homo sapiens Fc fragment of IgG receptor IIa (FCGR2A), transcript variant 2, mRNA	210031809	NM_021642				1q23	Chromosome 1, NC_000001.11 (161505415..161524048)	IgG binding///protein binding	Fc-gamma receptor signaling pathway involved in phagocytosis	extracellular exosome///integral component of membrane///plasma membrane	GO:0019864///GO:0005515	GO:0038096	GO:0070062///GO:0016021///GO:0005886	CCCCTTGGGGAAGACGAAGGGATGCTGCAGTTCCAAAAGAGAAGGACTCT
ILMN_1665246	uromodulin like 1	UMODL1	89766				Homo sapiens uromodulin like 1 (UMODL1), transcript variant 2, mRNA	145580581	NM_173568				21q22.3	Chromosome 21, NC_000021.9 (42062959..42142996)	calcium ion binding///peptidase inhibitor activity	adipose tissue development///cellular response to gonadotropin-releasing hormone///multicellular organismal reproductive process///negative regulation of peptidase activity///regulation of apoptotic process///regulation of gene expression///regulation of ovarian follicle development///single fertilization	cytoplasm///external side of plasma membrane///extracellular space///integral component of membrane	GO:0005509///GO:0030414	GO:0060612///GO:0097211///GO:0048609///GO:0010466///GO:0042981///GO:0010468///GO:2000354///GO:0007338	GO:0005737///GO:0009897///GO:0005615///GO:0016021	GCGAGCCCCAGCCATAGGAACACTATCGGGGTGATAGGCACCACCTCCTC
ILMN_1757172																					CTGGGAGACCCTAGCGGGGGCGGGGGCGAAGAAGATTTATTCCAGTGAAA
ILMN_1813027	tripartite motif containing 41	TRIM41	90933				Homo sapiens tripartite motif containing 41 (TRIM41), transcript variant 1, mRNA	350276161	NM_033549				5q35.3	Chromosome 5, NC_000005.10 (181223263..181235808)	ligase activity///protein binding///zinc ion binding	protein ubiquitination	cytoplasm///nucleolus	GO:0016874///GO:0005515///GO:0008270	GO:0016567	GO:0005737///GO:0005730	CATTTGGGGAGGCAGGCTGGGCCAAAGGGTAGAGCTGGGTAATAAATGTC
ILMN_1704019	2-oxoglutarate and iron dependent oxygenase domain containing 2	OGFOD2	79676				Homo sapiens 2-oxoglutarate and iron dependent oxygenase domain containing 2 (OGFOD2), transcript variant 2, mRNA	756140758	NM_024623				12q24.31	Chromosome 12, NC_000012.12 (122974703..122980041)	L-ascorbic acid binding///dioxygenase activity///iron ion binding///oxidoreductase activity, acting on paired donors, with incorporation or reduction of molecular oxygen	oxidation-reduction process		GO:0031418///GO:0051213///GO:0005506///GO:0016705	GO:0055114		GGCTCCTGGATGAGGGGGCCAGAGAGGAGTGAATAACTTCCCAGACACTT
ILMN_1673969	transmembrane phosphoinositide 3-phosphatase and tensin homolog 2 pseudogene 6	TPTE2P6	374491				Homo sapiens transmembrane phosphoinositide 3-phosphatase and tensin homolog 2 pseudogene 6 (TPTE2P6), non-coding RNA	221316647	NR_002815				13q12.12	Chromosome 13, NC_000013.11 (24580208..24597676)							AAGAACCGGAACTATGATTTGTGCCTTCCTTATTGCCTCCGAAATATTTT
ILMN_2183424	transmembrane phosphoinositide 3-phosphatase and tensin homolog 2 pseudogene 6	TPTE2P6	374491				Homo sapiens transmembrane phosphoinositide 3-phosphatase and tensin homolog 2 pseudogene 6 (TPTE2P6), non-coding RNA	221316647	NR_002815				13q12.12	Chromosome 13, NC_000013.11 (24580208..24597676)							GACTTCCAATGACGTAGCTGGATCCGATTAAGTATAGTTTCCCCTTCCCC
ILMN_1906350				Transcribed locus		Hs.613578	7k65d04.x1 NCI_CGAP_GC6 Homo sapiens cDNA clone IMAGE:3480246 3-, mRNA sequence	10813614	BF059718												GGTACCGACTATGTGCAAGCTATTGTGTATATTTTGGTATGTGCTAAAAG
ILMN_2400947	CUGBP, Elav-like family member 2	CELF2	10659				Homo sapiens CUGBP, Elav-like family member 2 (CELF2), transcript variant 2, mRNA	134152679	NM_006561				10p13	Chromosome 10, NC_000010.11 (10462515..11336675)	RNA binding///nucleotide binding///poly(A) RNA binding	RNA processing///mRNA processing///regulation of heart contraction	cytoplasm///nucleus	GO:0003723///GO:0000166///GO:0044822	GO:0006396///GO:0006397///GO:0008016	GO:0005737///GO:0005634	CATGGACCACCTTGGGATACCGCAGCACCATCAACATCCGCCTTGCTGAT
ILMN_1788605																					CCATGACATTCCCCACACAAGTGAACTGACAGGAGGAACCAAGGAGGCAC
ILMN_1735484																					ATGAAGGAACCAGCGGAGGGACCTCCGGGAGGAGGCGCTGCCCAGCGAGC
ILMN_1681755																					TTATCTACAAAGAAATGAATTGGATAATCTTCATAAACAAAAAACATGGA
ILMN_1759879																					TGGAGTTTTCCTGATCTTGTTGGATGTGGCTCTGATCTTTGCTGACCTAA
ILMN_1896142				Transcribed locus		Hs.540840	7j50e12.x1 Soares_NSF_F8_9W_OT_PA_P_S1 Homo sapiens cDNA clone IMAGE:3389902 3-, mRNA sequence	10820503	BF061500												TCTTGCTTGATCTCAATGCCAATCAGAAACCCAGCCTGTGACTCATGAAC
ILMN_1708110	transmembrane protein 144	TMEM144	55314				Homo sapiens transmembrane protein 144 (TMEM144), mRNA	195539330	NM_018342				4q32.1	Chromosome 4, NC_000004.12 (158201597..158255287)			integral component of membrane			GO:0016021	TTGTAGATTGGAGAACACCATGTAAGAGCTACTAAGCTCACCACCTTCCC
ILMN_1815649	POU domain class 5, transcription factor 2	POU5F2	134187				Homo sapiens POU domain class 5, transcription factor 2 (POU5F2), mRNA	23463325	NM_153216				5q15	Chromosome 5, NC_000005.10 (93740309..93741603, complement)	DNA binding///transcription factor activity, sequence-specific DNA binding	regulation of transcription, DNA-templated///transcription, DNA-templated	nucleus	GO:0003677///GO:0003700	GO:0006355///GO:0006351	GO:0005634	GTAGCCCACTCCTCTGCCCCAGCCACCACTCTGGGCCTCCTCAGATTTTA
ILMN_1911802							tn37b10.x1 NCI_CGAP_Brn25 Homo sapiens cDNA clone IMAGE:2169787 3-, mRNA sequence	4523240	AI564783												AAGGCAACCCTCTAGAACAGGCCAGAATGAGTTGCGTGATAACATCAAGG
ILMN_1736555	zinc finger protein 280D	ZNF280D	54816				Homo sapiens zinc finger protein 280D (ZNF280D), transcript variant 3, mRNA	568384747	NM_001002844				15q21.3	Chromosome 15, NC_000015.10 (56630176..56734086, complement)	DNA binding///metal ion binding///transcriptional repressor activity, RNA polymerase II transcription regulatory region sequence-specific binding	axon guidance///negative regulation of transcription from RNA polymerase II promoter///negative regulation of transcription, DNA-templated///transcription, DNA-templated	nucleus	GO:0003677///GO:0046872///GO:0001227	GO:0007411///GO:0000122///GO:0045892///GO:0006351	GO:0005634	AATGGTGGATAAGCTGCTGGTGCCTTAGTGTGAATCAAGGTAGTGCCACC
ILMN_1651584																					TCCTTTCTACAGCAACATCAGTAAGGTCTCTCTGAAGAGGCTATCATGGA
ILMN_1802808																					ACTGCTGCTTCCTACCTGCAAGACGCACAATGTATGTTTCAAGGGTGAGC
ILMN_1664176	fibulin 5	FBLN5	10516				Homo sapiens fibulin 5 (FBLN5), mRNA	186928842	NM_006329				14q32.1	Chromosome 14, NC_000014.9 (91869411..91947702, complement)	calcium ion binding///integrin binding///protein C-terminus binding///protein binding///protein homodimerization activity	cell-matrix adhesion///elastic fiber assembly///elastic fiber assembly///extracellular matrix organization///protein localization to cell surface///regulation of cell growth///regulation of removal of superoxide radicals///secretion	colocalizes_with elastic fiber///extracellular exosome///extracellular matrix///colocalizes_with extracellular matrix///extracellular region///extracellular space///proteinaceous extracellular matrix	GO:0005509///GO:0005178///GO:0008022///GO:0005515///GO:0042803	GO:0007160///GO:0048251///GO:0048251///GO:0030198///GO:0034394///GO:0001558///GO:2000121///GO:0046903	colocalizes_with GO:0071953///GO:0070062///GO:0031012///colocalizes_with GO:0031012///GO:0005576///GO:0005615///GO:0005578	AGAATGAGAGCGACACAGACGTTAGGCATTTCCTGCTGAACGTTTCCCCG
ILMN_2223941	fibulin 5	FBLN5	10516				Homo sapiens fibulin 5 (FBLN5), mRNA	186928842	NM_006329				14q32.1	Chromosome 14, NC_000014.9 (91869411..91947702, complement)	calcium ion binding///integrin binding///protein C-terminus binding///protein binding///protein homodimerization activity	cell-matrix adhesion///elastic fiber assembly///elastic fiber assembly///extracellular matrix organization///protein localization to cell surface///regulation of cell growth///regulation of removal of superoxide radicals///secretion	colocalizes_with elastic fiber///extracellular exosome///extracellular matrix///colocalizes_with extracellular matrix///extracellular region///extracellular space///proteinaceous extracellular matrix	GO:0005509///GO:0005178///GO:0008022///GO:0005515///GO:0042803	GO:0007160///GO:0048251///GO:0048251///GO:0030198///GO:0034394///GO:0001558///GO:2000121///GO:0046903	colocalizes_with GO:0071953///GO:0070062///GO:0031012///colocalizes_with GO:0031012///GO:0005576///GO:0005615///GO:0005578	GCTGGCGGGGAACCCTGGGAGTAGCTAGTTTGCTTTTTGCGTACACAGAG
ILMN_2399503	ubinuclein 1	UBN1	29855				Homo sapiens ubinuclein 1 (UBN1), transcript variant 2, mRNA	568815599	NM_001079514				16p13.3	Chromosome 16, NC_000016.10 (4846665..4882401)	DNA binding///protein binding///transcription factor activity, sequence-specific DNA binding	DNA replication-independent nucleosome assembly///chromatin modification///covalent chromatin modification///negative regulation of phosphatase activity///regulation of transcription from RNA polymerase II promoter///viral process	PML body///bicellular tight junction///nucleoplasm///nucleus	GO:0003677///GO:0005515///GO:0003700	GO:0006336///GO:0016568///GO:0016569///GO:0010923///GO:0006357///GO:0016032	GO:0016605///GO:0005923///GO:0005654///GO:0005634	TCTGAGCACTTACCGGGCGTGACCGTTTCTTAGGTGTGAGAGGGGCTGTG
ILMN_2290089	ubinuclein 1	UBN1	29855				Homo sapiens ubinuclein 1 (UBN1), transcript variant 2, mRNA	568815599	NM_001079514				16p13.3	Chromosome 16, NC_000016.10 (4846665..4882401)	DNA binding///protein binding///transcription factor activity, sequence-specific DNA binding	DNA replication-independent nucleosome assembly///chromatin modification///covalent chromatin modification///negative regulation of phosphatase activity///regulation of transcription from RNA polymerase II promoter///viral process	PML body///bicellular tight junction///nucleoplasm///nucleus	GO:0003677///GO:0005515///GO:0003700	GO:0006336///GO:0016568///GO:0016569///GO:0010923///GO:0006357///GO:0016032	GO:0016605///GO:0005923///GO:0005654///GO:0005634	GAGGACCGCCGCGGGGGGACGTCTGCGGCCCGCGTCGGCGCTGGGGACAA
ILMN_1870093				Transcribed locus		Hs.576319	AGENCOURT_8785260 NIH_MGC_18 Homo sapiens cDNA clone IMAGE:6370886 5-, mRNA sequence	22333593	BQ918895												CCCGGACCCCACGCTCGACATAAAACCTGCTCCCTACTATGGCGGCAATT
ILMN_1818740				CDNA clone IMAGE:5303187		Hs.552276	Homo sapiens cDNA clone IMAGE:5303187	28835831	BC047556												GGCTACATTGGTGGGTGGTGGAGTACTGCCCGCTTTCCCTTCATACTGTC
ILMN_1762294	ADAMTS like 4	ADAMTSL4	54507				Homo sapiens ADAMTS like 4 (ADAMTSL4), transcript variant 2, mRNA	568384849	NM_025008				1q21.3	Chromosome 1, NC_000001.11 (150549369..150560937)	metalloendopeptidase activity///protease binding///protein binding	apoptotic process///extracellular matrix organization///positive regulation of apoptotic process///protein O-linked fucosylation///proteolysis	cellular_component///endoplasmic reticulum lumen///interstitial matrix	GO:0004222///GO:0002020///GO:0005515	GO:0006915///GO:0030198///GO:0043065///GO:0036066///GO:0006508	GO:0005575///GO:0005788///GO:0005614	GGGTAACCACGCCCAGGACACCTCAGCCTTTCCAGCATAGCTCAATAAAC
ILMN_1687035	ADAMTS like 4	ADAMTSL4	54507				Homo sapiens ADAMTS like 4 (ADAMTSL4), transcript variant 2, mRNA	568384849	NM_025008				1q21.3	Chromosome 1, NC_000001.11 (150549369..150560937)	metalloendopeptidase activity///protease binding///protein binding	apoptotic process///extracellular matrix organization///positive regulation of apoptotic process///protein O-linked fucosylation///proteolysis	cellular_component///endoplasmic reticulum lumen///interstitial matrix	GO:0004222///GO:0002020///GO:0005515	GO:0006915///GO:0030198///GO:0043065///GO:0036066///GO:0006508	GO:0005575///GO:0005788///GO:0005614	CAGCAGAGAGGCCTGTGACATGGGGCCCTGTACTACTGCCTGGTTCCACA
ILMN_1895935				Transcribed locus		Hs.164406	UI-CF-FN0-afs-c-14-0-UI.s1 UI-CF-FN0 Homo sapiens cDNA clone UI-CF-FN0-afs-c-14-0-UI 3-, mRNA sequence	28364266	CB242622												GTTTGGAATGAGTGGCCTTAGGCGTAAGTGGTCACAGGATTGGAGGAAGG
ILMN_2174296	DnaJ heat shock protein family (Hsp40) member C2	DNAJC2	27000				Homo sapiens DnaJ heat shock protein family (Hsp40) member C2 (DNAJC2), transcript variant 1, mRNA	94538369	NM_014377				7q22	Chromosome 7, NC_000007.14 (103312474..103345362, complement)	ATPase activator activity///DNA binding///Hsp70 protein binding///chromatin binding///histone binding///poly(A) RNA binding///ubiquitin binding	'de novo' cotranslational protein folding///DNA replication///covalent chromatin modification///negative regulation of DNA biosynthetic process///negative regulation of cell growth///positive regulation of ATPase activity///positive regulation of transcription, DNA-templated///regulation of cellular response to heat///transcription, DNA-templated	cytoplasm///cytosol///cytosol///nuclear membrane///nucleoplasm///nucleus	GO:0001671///GO:0003677///GO:0030544///GO:0003682///GO:0042393///GO:0044822///GO:0043130	GO:0051083///GO:0006260///GO:0016569///GO:2000279///GO:0030308///GO:0032781///GO:0045893///GO:1900034///GO:0006351	GO:0005737///GO:0005829///GO:0005829///GO:0031965///GO:0005654///GO:0005634	CGTATGCGACAAGCATCTAAGAACACAGAGAAATCAACTGGTGGAGGTGG
ILMN_1897178				Transcribed locus		Hs.580469	601153288F1 NIH_MGC_19 Homo sapiens cDNA clone IMAGE:3509612 5-, mRNA sequence	9133767	BE313630												CATGCACACGAGGTGAAGAAGCAGCAAGAGGCACACAGAGGGCCACCTTC
ILMN_1697634																					ACCGTTAAAGAGCGCAAATCCAGTCCATGCTTGTTACAGGGAGAGTGAGC
ILMN_1758315	solute carrier family 9 member A9	SLC9A9	285195				Homo sapiens solute carrier family 9 member A9 (SLC9A9), mRNA	293597570	NM_173653				3q24	Chromosome 3, NC_000003.12 (143265222..143848531, complement)	potassium:proton antiporter activity///protein binding///sodium:proton antiporter activity///sodium:proton antiporter activity	hydrogen ion transmembrane transport///ion transport///potassium ion transmembrane transport///regulation of intracellular pH///sodium ion import across plasma membrane	integral component of membrane///late endosome membrane///plasma membrane///recycling endosome	GO:0015386///GO:0005515///GO:0015385///GO:0015385	GO:1902600///GO:0006811///GO:0071805///GO:0051453///GO:0098719	GO:0016021///GO:0031902///GO:0005886///GO:0055037	GCTCCAGGCCTAGGTGCCCAGGCTATGATGAGTCTGCTTTTGAAGGAGGT
ILMN_1844099				Transcribed locus		Hs.573580	UI-CF-EC1-aec-h-02-18-UI.s18 UI-CF-EC1 Homo sapiens cDNA clone UI-CF-EC1-aec-h-02-18-UI 3-, mRNA sequence	38149893	CF890823												TTTGCAGCCAATTTTGAGAACCACCCTCTTGTACCCTGGACACTTTCCCC
ILMN_1880310				Transcribed locus		Hs.539385	qd83h02.x1 Soares_testis_NHT Homo sapiens cDNA clone IMAGE:1736115 3-, mRNA sequence	3644985	AI139013												TTCTCCTTGAGAGCAGGGGCTGGATCGTATTTGGTGGGCCTCTACCGGGT
ILMN_1820212	long intergenic non-protein coding RNA 1081	LINC01081	101154687				CR737045 Soares_fetal_lung_NbHL19W Homo sapiens cDNA clone IMAGp998J12691 ; IMAGE:307691 5-, mRNA sequence	51587175	CR737045				16q24.1	Chromosome 16, NC_000016.10 (86225580..86286247, complement)							ATGGTGCAGGTGGAGACGGAACCCTAGACACTGCTCATCCCAATCAGGCC
ILMN_1661643																					AGGAAAAGGCTCATATCAGCATCACCGTCATTGGACATCAAGATTCGGGC
ILMN_1888987				Transcribed locus		Hs.561492	ig26b10.x1 Human Fetal Pancreas 1B Homo sapiens cDNA 3-, mRNA sequence	17152724	BM142657												AGCATTTTAAGAGCAGAAAGAGGAATAAGACCTGAATTCTACCTTTAAGG
ILMN_1663988	ciliary rootlet coiled-coil, rootletin pseudogene 3	CROCCP3	114819				Homo sapiens ciliary rootlet coiled-coil, rootletin pseudogene 3 (CROCCP3), non-coding RNA	190194421	NR_023386				1p36.13	Chromosome 1, NC_000001.11 (16467436..16492701, complement)							GAGGAGCCGCAGAGGAGTGCCAGCCTGGCCCAGGTGAAAGCCATGCTCCG
ILMN_2166696	angiopoietin like 5	ANGPTL5	253935				Homo sapiens angiopoietin like 5 (ANGPTL5), mRNA	187960046	NM_178127				11q22.1	Chromosome 11, NC_000011.10 (101890674..101916522, complement)			extracellular region			GO:0005576	CCCTGCATGCCTGGTCAATGGTCAGTCTGTGAAGAGCTGCAGTCACCTCC
ILMN_1681234	CUGBP, Elav-like family member 3	CELF3	11189				Homo sapiens CUGBP, Elav-like family member 3 (CELF3), transcript variant 1, mRNA	597955378	NM_007185				1q21	Chromosome 1, NC_000001.11 (151700058..151716821, complement)	RNA binding///mRNA binding///nucleotide binding	RNA splicing///mRNA splicing, via spliceosome///positive regulation of mRNA splicing, via spliceosome///regulation of alternative mRNA splicing, via spliceosome///sperm motility///spermatogenesis	cytoplasm///nucleus///nucleus	GO:0003723///GO:0003729///GO:0000166	GO:0008380///GO:0000398///GO:0048026///GO:0000381///GO:0030317///GO:0007283	GO:0005737///GO:0005634///GO:0005634	GGCCCGGACGCTGCCATCTCTCTTTCTGGGAGTTTAGACAATGTTGCCCT
ILMN_1660985																					CAAGCAAGTATCCGTTTCTGTTACCAATTCTGGAGCAGGAGTATGTGGCC
ILMN_1870085				Transcribed locus		Hs.128892	BX099310 Soares_NFL_T_GBC_S1 Homo sapiens cDNA clone IMAGp998P164537 ; IMAGE:1854207 5-, mRNA sequence	27844023	BX099310												GGCCAGTGTGGATAAGGCAGTAAGGTTTTGAGTCTGAGGAGATGGCTGGG
ILMN_1654759	claudin 22	CLDN22	53842				Homo sapiens claudin 22 (CLDN22), mRNA	162417972	NM_001111319				4q35.1	Chromosome 4, NC_000004.12 (183318067..183320774, complement)	identical protein binding///structural molecule activity	calcium-independent cell-cell adhesion via plasma membrane cell-adhesion molecules	bicellular tight junction///integral component of membrane///plasma membrane	GO:0042802///GO:0005198	GO:0016338	GO:0005923///GO:0016021///GO:0005886	CAGGAGACGCTTGCTCAACACTGGATTTGGTAGGATGTCCCGCTCTAGTC
ILMN_1834238	OXCT1 antisense RNA 1	OXCT1-AS1	100874002	Transcribed locus		Hs.375537	BX100006 Soares infant brain 1NIB Homo sapiens cDNA clone IMAGp998D03176 ; IMAGE:42546 3-, mRNA sequence	27830368	BX100006					Chromosome 5, NC_000005.10 (41870030..41872241)							GCCCTGTGGAAGGGCAAAAGTGGAAAAGCAGACCCAATCGCAATGGGCAA
ILMN_1857631				Transcribed locus		Hs.545415	wf05c05.x1 Soares_NFL_T_GBC_S1 Homo sapiens cDNA clone IMAGE:2349704 3-, mRNA sequence	5393318	AI806752												GGGATGCATAGCCACAGCCATTACTTAGATTAGGCAGATTTTAGTTCCCC
ILMN_1710329	myelin expression factor 2	MYEF2	50804				Homo sapiens myelin expression factor 2 (MYEF2), transcript variant 1, mRNA	667751592	NM_016132				15q21.1	Chromosome 15, NC_000015.10 (48134632..48178517, complement)	DNA binding///nucleotide binding///poly(A) RNA binding	myotube differentiation///neuron differentiation///transcription, DNA-templated	cytoplasm///nucleoplasm///nucleus	GO:0003677///GO:0000166///GO:0044822	GO:0014902///GO:0030182///GO:0006351	GO:0005737///GO:0005654///GO:0005634	GTGATATACCTTAATTTAGTGGGCTTTGGCAGGGCGGGGGAGGGGGAACG
ILMN_1813671	solute carrier family 25 member 1	SLC25A1	6576				Homo sapiens solute carrier family 25 member 1 (SLC25A1), transcript variant 1, mRNA	565324215	NM_005984				22q11.21	Chromosome 22, NC_000022.11 (19175575..19178863, complement)	citrate transmembrane transporter activity///structural constituent of ribosome///tricarboxylic acid transmembrane transporter activity	citrate transport///gluconeogenesis///long-chain fatty-acyl-CoA biosynthetic process///translation///tricarboxylic acid transmembrane transport	extracellular exosome///integral component of membrane///mitochondrial inner membrane///nucleus	GO:0015137///GO:0003735///GO:0015142	GO:0015746///GO:0006094///GO:0035338///GO:0006412///GO:0035674	GO:0070062///GO:0016021///GO:0005743///GO:0005634	GCATTGTGGCTGTCAAATCCATGTGTCCCCCCTGTGGTCTGTGTGTGACA
ILMN_1700633	abhydrolase domain containing 4	ABHD4	63874				Homo sapiens abhydrolase domain containing 4 (ABHD4), mRNA	50658086	NM_022060				14q11.2	Chromosome 14, NC_000014.9 (22598238..22612864)	carboxylic ester hydrolase activity///hydrolase activity	lipid catabolic process///lipid metabolic process///lipid storage///phospholipid metabolic process	endoplasmic reticulum membrane///lipid particle	GO:0052689///GO:0016787	GO:0016042///GO:0006629///GO:0019915///GO:0006644	GO:0005789///GO:0005811	ACTGGGTGGTTCCCACTGCATGACCCTCTATCCCTGCCATCTGTCCCCAT
ILMN_1660869																					ATGCGGCGGCGTGGTGAAATAGATGCGGCGACCGAGGGGGATGTGGAGCT
ILMN_1752229	translocase of inner mitochondrial membrane 50	TIMM50	92609				Homo sapiens translocase of inner mitochondrial membrane 50 (TIMM50), transcript variant 1, mRNA	1044635742	NM_001001563				19q13.2	Chromosome 19, NC_000019.10 (39480412..39493019)	RNA binding///interleukin-2 receptor binding///phosphoprotein phosphatase activity///protein binding///protein serine/threonine phosphatase activity///protein tyrosine phosphatase activity///ribonucleoprotein complex binding	mitochondrial membrane organization///peptidyl-tyrosine dephosphorylation///protein dephosphorylation///protein import into mitochondrial matrix///release of cytochrome c from mitochondria	integral component of membrane///mitochondrial inner membrane///mitochondrial inner membrane presequence translocase complex///mitochondrion///nuclear speck///nucleoplasm	GO:0003723///GO:0005134///GO:0004721///GO:0005515///GO:0004722///GO:0004725///GO:0043021	GO:0007006///GO:0035335///GO:0006470///GO:0030150///GO:0001836	GO:0016021///GO:0005743///GO:0005744///GO:0005739///GO:0016607///GO:0005654	TACAACAGCCTTGACCTCCCGGCTCAAGTGATCTCCAAGTGACCCTCCTG
ILMN_2332691	calpain 3	CAPN3	825				Homo sapiens calpain 3 (CAPN3), transcript variant 3, mRNA	27765073	NM_173087				15q15.1	Chromosome 15, NC_000015.10 (42359500..42412317)	calcium ion binding///calcium-dependent cysteine-type endopeptidase activity///calcium-dependent cysteine-type endopeptidase activity///catalytic activity///cysteine-type peptidase activity///ligase regulator activity///peptidase activity///protein binding///protein complex scaffold///signal transducer activity///sodium ion binding///structural constituent of muscle///titin binding	G1 to G0 transition involved in cell differentiation///apoptotic process///cellular response to calcium ion///cellular response to salt stress///muscle cell cellular homeostasis///muscle organ development///muscle structure development///myofibril assembly///myofibril assembly///negative regulation of apoptotic process///negative regulation of protein sumoylation///negative regulation of skeletal muscle cell differentiation///negative regulation of transcription, DNA-templated///positive regulation of NF-kappaB transcription factor activity///positive regulation of proteolysis///positive regulation of release of sequestered calcium ion into cytosol///positive regulation of satellite cell activation involved in skeletal muscle regeneration///positive regulation of transcription, DNA-templated///protein complex assembly///protein localization to membrane///proteolysis///regulation of I-kappaB kinase/NF-kappaB signaling///regulation of catalytic activity///regulation of myoblast differentiation///response to calcium ion///response to muscle activity///sarcomere organization///self proteolysis///signal transduction	T-tubule///Z disc///cytoplasm///cytosol///intracellular///myofibril///nucleus///plasma membrane///protein complex	GO:0005509///GO:0004198///GO:0004198///GO:0003824///GO:0008234///GO:0055103///GO:0008233///GO:0005515///GO:0032947///GO:0004871///GO:0031402///GO:0008307///GO:0031432	GO:0070315///GO:0006915///GO:0071277///GO:0071472///GO:0046716///GO:0007517///GO:0061061///GO:0030239///GO:0030239///GO:0043066///GO:0033234///GO:2001015///GO:0045892///GO:0051092///GO:0045862///GO:0051281///GO:0014718///GO:0045893///GO:0006461///GO:0072657///GO:0006508///GO:0043122///GO:0050790///GO:0045661///GO:0051592///GO:0014850///GO:0045214///GO:0097264///GO:0007165	GO:0030315///GO:0030018///GO:0005737///GO:0005829///GO:0005622///GO:0030016///GO:0005634///GO:0005886///GO:0043234	CCCCTACCCATCCTTGATCGGTCATGCCTAGCCTGACCCTTTAGTAAAGC
ILMN_1734794	A-kinase anchoring protein 4	AKAP4	8852				Homo sapiens A-kinase anchoring protein 4 (AKAP4), transcript variant 2, mRNA	21493038	NM_139289				Xp11.2	Chromosome X, NC_000023.11 (50190768..50201013, complement)	protein kinase A binding	establishment of protein localization///motile cilium assembly///movement of cell or subcellular component///regulation of protein kinase A signaling///signal transduction///single fertilization///sperm motility///transmembrane receptor protein serine/threonine kinase signaling pathway	Z disc///cAMP-dependent protein kinase complex///cytoplasm///cytoskeleton///motile cilium///nucleus///perinuclear region of cytoplasm///sperm fibrous sheath///sperm principal piece	GO:0051018	GO:0045184///GO:0044458///GO:0006928///GO:0010738///GO:0007165///GO:0007338///GO:0030317///GO:0007178	GO:0030018///GO:0005952///GO:0005737///GO:0005856///GO:0031514///GO:0005634///GO:0048471///GO:0035686///GO:0097228	CCTCAGGTTTCAGCTAAAGCAGCAGAGAAGGGGTACAGTGTAGGAGGTCT
ILMN_2253207	A-kinase anchoring protein 4	AKAP4	8852				Homo sapiens A-kinase anchoring protein 4 (AKAP4), transcript variant 2, mRNA	21493038	NM_139289				Xp11.2	Chromosome X, NC_000023.11 (50190768..50201013, complement)	protein kinase A binding	establishment of protein localization///motile cilium assembly///movement of cell or subcellular component///regulation of protein kinase A signaling///signal transduction///single fertilization///sperm motility///transmembrane receptor protein serine/threonine kinase signaling pathway	Z disc///cAMP-dependent protein kinase complex///cytoplasm///cytoskeleton///motile cilium///nucleus///perinuclear region of cytoplasm///sperm fibrous sheath///sperm principal piece	GO:0051018	GO:0045184///GO:0044458///GO:0006928///GO:0010738///GO:0007165///GO:0007338///GO:0030317///GO:0007178	GO:0030018///GO:0005952///GO:0005737///GO:0005856///GO:0031514///GO:0005634///GO:0048471///GO:0035686///GO:0097228	GCACTTCTCAGTTCCATCTAAAGGGGCACATCTCCCTTCTGGGTGTCACG
ILMN_1874575	von Willebrand factor A domain containing 2	VWA2	340706	Von Willebrand factor A domain containing 2	VWA2	Hs.197741	K-EST0184252 L9SNU354 Homo sapiens cDNA clone L9SNU354-11-G07 5-, mRNA sequence	28099007	CB133377				10q25.3	Chromosome 10, NC_000010.11 (114239254..114294500)	calcium ion binding///identical protein binding///protein binding	calcium-independent cell-matrix adhesion///protein homooligomerization///regulation of insulin receptor signaling pathway	basement membrane///extracellular exosome///extracellular space	GO:0005509///GO:0042802///GO:0005515	GO:0007161///GO:0051260///GO:0046626	GO:0005604///GO:0070062///GO:0005615	TGCATTGCCTGGGACCTCCAGAATAATGTTTCATGAAGTAGCATGTATCC
ILMN_1858152				Transcribed locus		Hs.405574	al47h07.s1 Soares_NFL_T_GBC_S1 Homo sapiens cDNA clone IMAGE:1460509 3-, mRNA sequence	3033969	AA897349												GGGAGAGTCCCCTTGGATTTAGGACACACAGGTCACCAAGGAAATGGCCC
ILMN_1806304	ectonucleoside triphosphate diphosphohydrolase 4	ENTPD4	9583				Homo sapiens ectonucleoside triphosphate diphosphohydrolase 4 (ENTPD4), transcript variant 1, mRNA	347543761	NM_004901				8p21.3	Chromosome 8, NC_000008.11 (23429152..23457731, complement)	uridine-diphosphatase activity	UDP catabolic process	autophagosome membrane///cytoplasmic vesicle///integral component of Golgi membrane///intracellular membrane-bounded organelle	GO:0045134	GO:0006256	GO:0000421///GO:0031410///GO:0030173///GO:0043231	TCTACAACCACTACCTGTTCTCTGGCTGCTTCCTGGTGGTGCTGCTGGCC
ILMN_1838780				Transcribed locus		Hs.544729	om17b05.s1 Soares_NFL_T_GBC_S1 Homo sapiens cDNA clone IMAGE:1541265 3-, mRNA sequence	3076121	AA927224												CCCAGTGCTGGGCTCATGGATAGGAGACTATATTGTAAACAAACACAGTG
ILMN_1682864	splA/ryanodine receptor domain and SOCS box containing 3	SPSB3	90864				Homo sapiens splA/ryanodine receptor domain and SOCS box containing 3 (SPSB3), transcript variant 1, mRNA	38679885	NM_080861				16p13.3	Chromosome 16, NC_000016.10 (1776712..1782605, complement)	protein binding	intracellular signal transduction///protein ubiquitination	intracellular	GO:0005515	GO:0035556///GO:0016567	GO:0005622	TGGAGCCCGCGTTGCTGTTCCCACAGGGCCTCGGTTTTTCCTAACTTGCT
ILMN_1752622	prospero homeobox 1	PROX1	5629				Homo sapiens prospero homeobox 1 (PROX1), transcript variant 2, mRNA	397174759	NM_002763				1q41	Chromosome 1, NC_000001.11 (213983239..214041510)	DBD domain binding///DNA binding///LBD domain binding///core promoter sequence-specific DNA binding///ligand-dependent nuclear receptor binding///protein binding///transcription corepressor activity///transcription factor activity, RNA polymerase II distal enhancer sequence-specific binding///transcription factor activity, sequence-specific DNA binding///transcription regulatory region DNA binding///transcriptional repressor activity, RNA polymerase II core promoter proximal region sequence-specific binding	acinar cell differentiation///aorta smooth muscle tissue morphogenesis///atrial cardiac muscle tissue morphogenesis///brain development///branching involved in pancreas morphogenesis///cardiac muscle cell differentiation///cell fate determination///cerebellar granule cell differentiation///circadian rhythm///dentate gyrus development///dorsal spinal cord development///embryonic retina morphogenesis in camera-type eye///endocardium formation///hepatocyte cell migration///hepatocyte differentiation///hepatocyte proliferation///kidney development///lens development in camera-type eye///lens fiber cell morphogenesis///liver development///lung development///lymphangiogenesis///lymphatic endothelial cell differentiation///negative regulation of bile acid biosynthetic process///negative regulation of cell proliferation///negative regulation of sequence-specific DNA binding transcription factor activity///negative regulation of transcription from RNA polymerase II promoter///negative regulation of transcription, DNA-templated///negative regulation of transcription, DNA-templated///negative regulation of viral genome replication///neural tube development///neuron differentiation///neuronal stem cell population maintenance///olfactory placode formation///optic placode formation involved in camera-type eye formation///otic placode formation///pancreas development///positive regulation of cell cycle///positive regulation of cell cycle checkpoint///positive regulation of cell proliferation///positive regulation of cyclin-dependent protein serine/threonine kinase activity///positive regulation of endothelial cell migration///positive regulation of endothelial cell proliferation///positive regulation of forebrain neuron differentiation///positive regulation of heart growth///positive regulation of neural precursor cell proliferation///positive regulation of sarcomere organization///positive regulation of transcription from RNA polymerase II promoter///positive regulation of transcription, DNA-templated///regulation of circadian rhythm///regulation of gene expression///regulation of transcription involved in lymphatic endothelial cell fate commitment///response to nutrient levels///retina morphogenesis in camera-type eye///skeletal muscle thin filament assembly///transcription, DNA-templated///venous blood vessel morphogenesis///ventricular cardiac muscle tissue morphogenesis///ventricular cardiac myofibril assembly///ventricular septum morphogenesis	cytoplasm///nucleus///nucleus	GO:0050692///GO:0003677///GO:0050693///GO:0001046///GO:0016922///GO:0005515///GO:0003714///GO:0003705///GO:0003700///GO:0044212///GO:0001078	GO:0090425///GO:0060414///GO:0055009///GO:0007420///GO:0061114///GO:0055007///GO:0001709///GO:0021707///GO:0007623///GO:0021542///GO:0021516///GO:0060059///GO:0060214///GO:0002194///GO:0070365///GO:0072574///GO:0001822///GO:0002088///GO:0070309///GO:0001889///GO:0030324///GO:0001946///GO:0060836///GO:0070858///GO:0008285///GO:0043433///GO:0000122///GO:0045892///GO:0045892///GO:0045071///GO:0021915///GO:0030182///GO:0097150///GO:0030910///GO:0046619///GO:0043049///GO:0031016///GO:0045787///GO:1901978///GO:0008284///GO:0045737///GO:0010595///GO:0001938///GO:2000979///GO:0060421///GO:2000179///GO:0060298///GO:0045944///GO:0045893///GO:0042752///GO:0010468///GO:0060849///GO:0031667///GO:0060042///GO:0030240///GO:0006351///GO:0048845///GO:0055010///GO:0055005///GO:0060412	GO:0005737///GO:0005634///GO:0005634	GGCGGTTGGCTGAGGAAAACCCATGACACAGCACAACTCTACAGACAGTG
ILMN_1680856	mastermind like domain containing 1	MAMLD1	10046				Homo sapiens mastermind like domain containing 1 (MAMLD1), transcript variant 2, mRNA	536290106	NM_005491				Xq28	Chromosome X, NC_000023.11 (150361422..150514178)	molecular_function	male gonad development///regulation of transcription from RNA polymerase II promoter///transcription, DNA-templated	cellular_component///nucleus	GO:0003674	GO:0008584///GO:0006357///GO:0006351	GO:0005575///GO:0005634	GCTTGTGTGCACCCTCGTGGGGTTAAGGCGAGCTGTTCCTGGTTTAAAGC
ILMN_1691884	stanniocalcin 2	STC2	8614				Homo sapiens stanniocalcin 2 (STC2), mRNA	61676085	NM_003714				5q35.1	Chromosome 5, NC_000005.10 (173314723..173329503, complement)	enzyme binding///heme binding///hormone activity///protein homodimerization activity	cellular calcium ion homeostasis///cellular response to hypoxia///decidualization///embryo implantation///endoplasmic reticulum unfolded protein response///negative regulation of gene expression///negative regulation of multicellular organism growth///regulation of hormone biosynthetic process///regulation of store-operated calcium entry///response to oxidative stress///response to peptide hormone///response to vitamin D	Golgi apparatus///endoplasmic reticulum///extracellular space///perinuclear region of cytoplasm	GO:0019899///GO:0020037///GO:0005179///GO:0042803	GO:0006874///GO:0071456///GO:0046697///GO:0007566///GO:0030968///GO:0010629///GO:0040015///GO:0046885///GO:2001256///GO:0006979///GO:0043434///GO:0033280	GO:0005794///GO:0005783///GO:0005615///GO:0048471	GTGGCCACTTCCTAAGGAGGAACAACCCCGTCTGATCTCAGAATTGGCAC
ILMN_1856234				Transcribed locus		Hs.211704	tz47a02.x1 NCI_CGAP_Brn52 Homo sapiens cDNA clone IMAGE:2291690 3-, mRNA sequence	5527442	AI863335												TGCGTGTGCAATGTAAATAGCTTTGGGCATTATTCCCCTGCCTGAGTGGG
ILMN_1832172				Transcribed locus		Hs.134945	601651240F1 NIH_MGC_81 Homo sapiens cDNA clone IMAGE:3934713 5-, mRNA sequence	10583954	BE971021												TGCACGGGAAAGCCTGAGCTTCAGAAACAGCCTTCCCAAGTCAGGAGCGG
ILMN_1662470	chromosome 10 open reading frame 35	C10orf35	219738				Homo sapiens chromosome 10 open reading frame 35 (C10orf35), mRNA	149588739	NM_145306				10q22.1	Chromosome 10, NC_000010.11 (69630241..69633599)	protein binding		integral component of membrane	GO:0005515		GO:0016021	ACATGTTCCGATGCCTGTGGAAGACATGCCGACGTCTCCTCTGCCTAGGG
ILMN_1726225	serpin family I member 2	SERPINI2	5276				Homo sapiens serpin family I member 2 (SERPINI2), transcript variant 2, mRNA	442565688	NM_006217				3q26.1	Chromosome 3, NC_000003.12 (167441789..167474132, complement)	protein binding///serine-type endopeptidase inhibitor activity	movement of cell or subcellular component///negative regulation of endopeptidase activity	extracellular exosome///extracellular space	GO:0005515///GO:0004867	GO:0006928///GO:0010951	GO:0070062///GO:0005615	AGCTGCAACATCAACTGGCATACACATCCCTGTGATCATGAGTCTGGCTC
ILMN_1861120	uncharacterized LOC100130417	LOC100130417	100130417				Homo sapiens cDNA FLJ39609 fis, clone SKNSH2008043	21756534	AK096928				1p36.33	Chromosome 1, NC_000001.11 (916818..919692, complement)							TGGGCGAGGCTGGGCAGCAGGGATTGGCTGAAATCATATGCAGAGCCCAA
ILMN_1864704				Transcribed locus		Hs.364959	UI-1-BB1p-aun-a-03-0-UI.s1 NCI_CGAP_Pl6 Homo sapiens cDNA clone UI-1-BB1p-aun-a-03-0-UI 3-, mRNA sequence	19759188	BQ023909												CACAGTGAATGAAGCCTGGTGGTGCTACAGCGGGTGACAAAGGCAAACCG
ILMN_1882485				Transcribed locus		Hs.554595	AGENCOURT_15609033 NIH_MGC_183 Homo sapiens cDNA clone IMAGE:30530585 5-, mRNA sequence	34888963	CF552129												CATCCCCAAGCATAGGAAAGAATTACTCATACCTCCCCTTCCTTCAGCAC
ILMN_1811335																					AAGAATACCTGCTCAGCTCCAGAGACACGTAAAGGGACAGAGATTGGGGG
ILMN_1746378	GH3 domain containing	GHDC	84514				Homo sapiens GH3 domain containing (GHDC), transcript variant 1, mRNA	217416258	NM_032484				17q21.2	Chromosome 17, NC_000017.11 (42189087..42194532, complement)	molecular_function	biological_process	endoplasmic reticulum///membrane///nuclear envelope	GO:0003674	GO:0008150	GO:0005783///GO:0016020///GO:0005635	GCACACCGATGGTTTCCTGTATCACAGCCCAAAGAGGTTCTCTGGTGGCC
ILMN_1658074	zinc finger CCHC-type containing 13	ZCCHC13	389874				Homo sapiens zinc finger CCHC-type containing 13 (ZCCHC13), mRNA	146219854	NM_203303				Xq13.2	Chromosome X, NC_000023.11 (74304190..74305034)	nucleic acid binding///protein binding///zinc ion binding			GO:0003676///GO:0005515///GO:0008270			CGCTGCGGCAAATCCCGACATCTAGCCAAGGAATGTCCCAGTGAGGTTAC
ILMN_1792571	Rho guanine nucleotide exchange factor 15	ARHGEF15	22899				Homo sapiens Rho guanine nucleotide exchange factor 15 (ARHGEF15), transcript variant 1, mRNA	302191617	NM_173728				17p13.1	Chromosome 17, NC_000017.11 (8310238..8322516)	GTPase activator activity///Rho guanyl-nucleotide exchange factor activity///Rho guanyl-nucleotide exchange factor activity///protein binding	negative regulation of synapse maturation///positive regulation of GTPase activity///positive regulation of stress fiber assembly///regulation of Rho protein signal transduction///regulation of catalytic activity///retina vasculature morphogenesis in camera-type eye	cytoplasm///dendrite	GO:0005096///GO:0005089///GO:0005089///GO:0005515	GO:2000297///GO:0043547///GO:0051496///GO:0035023///GO:0050790///GO:0061299	GO:0005737///GO:0030425	CATGATACCAGAGGAGGCGAGGGACAGAGACAGCAAGGCAGACAGTGGCT
ILMN_1760922	GIT ArfGAP 2	GIT2	9815				Homo sapiens G protein-coupled receptor kinase interacting ArfGAP 2 (GIT2), transcript variant 3, mRNA	206725418	NM_014776				12q24.1	Chromosome 12, NC_000012.12 (109929792..109996389, complement)	GTPase activator activity///metal ion binding///protein binding///protein complex binding	behavioral response to pain///positive regulation of GTPase activity///regulation of G-protein coupled receptor protein signaling pathway	focal adhesion///nucleoplasm	GO:0005096///GO:0046872///GO:0005515///GO:0032403	GO:0048266///GO:0043547///GO:0008277	GO:0005925///GO:0005654	GGAGACAGCAGGGCAGTTCTCTCTCGGGTTCAAAAGACAATGTGGAGCTC
ILMN_2355776	GIT ArfGAP 2	GIT2	9815				Homo sapiens G protein-coupled receptor kinase interacting ArfGAP 2 (GIT2), transcript variant 3, mRNA	206725418	NM_014776				12q24.1	Chromosome 12, NC_000012.12 (109929792..109996389, complement)	GTPase activator activity///metal ion binding///protein binding///protein complex binding	behavioral response to pain///positive regulation of GTPase activity///regulation of G-protein coupled receptor protein signaling pathway	focal adhesion///nucleoplasm	GO:0005096///GO:0046872///GO:0005515///GO:0032403	GO:0048266///GO:0043547///GO:0008277	GO:0005925///GO:0005654	CTCATCAACACGAAATCAGGGCAGACAGAAGTTAGCTCGGTTCAACGCCC
ILMN_1761348	zinc finger protein 530	ZNF530	348327				Homo sapiens zinc finger protein 530 (ZNF530), transcript variant 1, mRNA	1013390787	NM_020880				19q13.43	Chromosome 19, NC_000019.10 (57599877..57612722)	DNA binding///metal ion binding	regulation of transcription, DNA-templated///transcription, DNA-templated	nucleus	GO:0003677///GO:0046872	GO:0006355///GO:0006351	GO:0005634	GTGTGCATCAGTCACCACCCCAACATGCTCAGGGAGGCAGAGTTCTTCCA
ILMN_2234710	chromosome 12 open reading frame 60	C12orf60	144608				Homo sapiens chromosome 12 open reading frame 60 (C12orf60), mRNA	157389008	NM_175874				12p12.3	Chromosome 12, NC_000012.12 (14567991..14823858)							GTCACCACATCTGAGAGAACCAGAAGTCCTCCAGGTTCTTCCAAAACCAC
ILMN_2234709	chromosome 12 open reading frame 60	C12orf60	144608				Homo sapiens chromosome 12 open reading frame 60 (C12orf60), mRNA	157389008	NM_175874				12p12.3	Chromosome 12, NC_000012.12 (14567991..14823858)							GGCCATGTGCTCTGTGGTTCAGAAGAGTACCAATGTAGAGGAGTTGCATC
ILMN_1838179				Transcribed locus		Hs.633306	17000600002352 GRN_PREHEP Homo sapiens cDNA 5-, mRNA sequence	47288553	CN272139												GGTGTCCGTGTCTGtaaaggagactgttggagaccagaatatgccacccc
ILMN_2388965	Rho guanine nucleotide exchange factor 25	ARHGEF25	115557				Homo sapiens Rho guanine nucleotide exchange factor 25 (ARHGEF25), transcript variant 1, mRNA	374349232	NM_182947				12q13.3	Chromosome 12, NC_000012.12 (57610180..57617245)	Rho guanyl-nucleotide exchange factor activity	positive regulation of GTPase activity///regulation of Rho protein signal transduction	cytosol///myofibril///plasma membrane///sarcomere	GO:0005089	GO:0043547///GO:0035023	GO:0005829///GO:0030016///GO:0005886///GO:0030017	GGATGAAGATGAGCTGTAACTGGTGAAAACCATGGGGGTGGTGCTGACTC
ILMN_1861392	intersectin 1	ITSN1	6453	Intersectin 1 long form mRNA, 3' UTR		Hs.90221	Homo sapiens cDNA FLJ38485 fis, clone FEBRA2023285	21755139	AK095804				21q22.1-q22.2	Chromosome 21, NC_000021.9 (33642400..33899861)	Rho guanyl-nucleotide exchange factor activity///calcium ion binding///guanyl-nucleotide exchange factor activity///guanyl-nucleotide exchange factor activity///kinase activator activity///proline-rich region binding///protein binding///protein complex scaffold	ephrin receptor signaling pathway///negative regulation of neuron apoptotic process///positive regulation of GTPase activity///positive regulation of apoptotic process///positive regulation of phosphorylation///positive regulation of protein kinase B signaling///regulation of Rho protein signal transduction///regulation of small GTPase mediated signal transduction///small GTPase mediated signal transduction///synaptic vesicle endocytosis	cell junction///clathrin-coated pit///cytosol///endocytic vesicle///lamellipodium///neuron projection///plasma membrane///synapse	GO:0005089///GO:0005509///GO:0005085///GO:0005085///GO:0019209///GO:0070064///GO:0005515///GO:0032947	GO:0048013///GO:0043524///GO:0043547///GO:0043065///GO:0042327///GO:0051897///GO:0035023///GO:0051056///GO:0007264///GO:0048488	GO:0030054///GO:0005905///GO:0005829///GO:0030139///GO:0030027///GO:0043005///GO:0005886///GO:0045202	TGTAGCCCCGCAAGCCGGAGTCTGTGCCCTCCATGACCCTTCTTATCCCT
ILMN_1665887	WD repeat domain 61	WDR61	80349				Homo sapiens WD repeat domain 61 (WDR61), transcript variant 2, mRNA	735997409	NM_025234				15q25.1	Chromosome 15, NC_000015.10 (78283233..78299726, complement)	protein binding	Wnt signaling pathway///histone H3-K4 trimethylation///negative regulation of myeloid cell differentiation///positive regulation of histone H3-K4 methylation///positive regulation of histone H3-K79 methylation///positive regulation of transcription elongation from RNA polymerase II promoter///positive regulation of transcription from RNA polymerase II promoter///transcription, DNA-templated	Cdc73/Paf1 complex///Ski complex///cytoplasm///nucleoplasm///nucleus///transcriptionally active chromatin	GO:0005515	GO:0016055///GO:0080182///GO:0045638///GO:0051571///GO:2001162///GO:0032968///GO:0045944///GO:0006351	GO:0016593///GO:0055087///GO:0005737///GO:0005654///GO:0005634///GO:0035327	TGAGCGGCCATGCCTCCTGGGTGCTGAACGTTGCATTCTGTCCTGATGAC
ILMN_1700679																					GGGCTTCTCCTGTGTTCACAGGATTTTGTGTAAACACCTCGCAGAGTGAG
ILMN_2057836	RNA, U2 small nuclear 1	RNU2-1	6066				Homo sapiens RNA, U2 small nuclear 1 (RNU2-1), small nuclear RNA	225735587	NR_002716				17q12	Chromosome 17, NC_000017.11 (43233790..43233977, complement)							CGCTTCTCGGCCTTTTGGCTAAGATCAAGTGTAGTATCTGTTCATCAGTT
ILMN_1797975	C-X-C motif chemokine receptor 3	CXCR3	2833				Homo sapiens C-X-C motif chemokine receptor 3 (CXCR3), transcript variant 1, mRNA	4504098	NM_001504				Xq13	Chromosome X, NC_000023.11 (71615913..71618517, complement)	C-X-C chemokine receptor activity///chemokine binding///chemokine receptor activity	G-protein coupled receptor signaling pathway///T cell chemotaxis///angiogenesis///apoptotic process///calcium-mediated signaling///cell adhesion///cell surface receptor signaling pathway///chemokine-mediated signaling pathway///chemotaxis///inflammatory response///movement of cell or subcellular component///positive regulation of cytosolic calcium ion concentration///regulation of leukocyte migration	cytoplasm///cytosol///external side of plasma membrane///integral component of plasma membrane///plasma membrane	GO:0016494///GO:0019956///GO:0004950	GO:0007186///GO:0010818///GO:0001525///GO:0006915///GO:0019722///GO:0007155///GO:0007166///GO:0070098///GO:0006935///GO:0006954///GO:0006928///GO:0007204///GO:0002685	GO:0005737///GO:0005829///GO:0009897///GO:0005887///GO:0005886	ACTTCATCTTCCCCAAGTGCGGGGAGTACAAGGCATGGCGTAGAGGGTGC
ILMN_1870737	atonal bHLH transcription factor 8	ATOH8	84913				UI-H-DH1-awq-p-13-0-UI.s1 NCI_CGAP_DH1 Homo sapiens cDNA clone IMAGE:5893116 3-, mRNA sequence	19753715	BQ018438				2p11.2	Chromosome 2, NC_000002.12 (85753786..85791383)	E-box binding///activating transcription factor binding///protein dimerization activity///transcription factor activity, sequence-specific DNA binding	SMAD protein signal transduction///cell differentiation///formation of primary germ layer///myoblast proliferation///negative regulation of endothelial cell proliferation///negative regulation of transcription, DNA-templated///nervous system development///positive regulation of endothelial cell differentiation///positive regulation of endothelial cell differentiation///positive regulation of endothelial cell migration///positive regulation of transcription, DNA-templated///transcription, DNA-templated///tube formation	cytoplasm///nuclear speck///nucleus	GO:0070888///GO:0033613///GO:0046983///GO:0003700	GO:0060395///GO:0030154///GO:0001704///GO:0051450///GO:0001937///GO:0045892///GO:0007399///GO:0045603///GO:0045603///GO:0010595///GO:0045893///GO:0006351///GO:0035148	GO:0005737///GO:0016607///GO:0005634	TGGCTCAGGAAGCAGCATAGGAGGGAGGCAAGTGTAGCCCCAACTCCAGT
ILMN_2154053	3-ketodihydrosphingosine reductase	KDSR	2531				Homo sapiens 3-ketodihydrosphingosine reductase (KDSR), mRNA	148728189	NM_002035				18q21.3	Chromosome 18, NC_000018.10 (63327736..63367273, complement)	3-dehydrosphinganine reductase activity///3-dehydrosphinganine reductase activity	3-keto-sphinganine metabolic process///oxidation-reduction process///sphingolipid biosynthetic process	endoplasmic reticulum///endoplasmic reticulum membrane///extracellular space///integral component of membrane///membrane	GO:0047560///GO:0047560	GO:0006666///GO:0055114///GO:0030148	GO:0005783///GO:0005789///GO:0005615///GO:0016021///GO:0016020	CTCAAATGCTTAGGGAACGTTTCATTTCTCATTCATGGGGAAAGGCAGCC
ILMN_2154052	3-ketodihydrosphingosine reductase	KDSR	2531				Homo sapiens 3-ketodihydrosphingosine reductase (KDSR), mRNA	148728189	NM_002035				18q21.3	Chromosome 18, NC_000018.10 (63327736..63367273, complement)	3-dehydrosphinganine reductase activity///3-dehydrosphinganine reductase activity	3-keto-sphinganine metabolic process///oxidation-reduction process///sphingolipid biosynthetic process	endoplasmic reticulum///endoplasmic reticulum membrane///extracellular space///integral component of membrane///membrane	GO:0047560///GO:0047560	GO:0006666///GO:0055114///GO:0030148	GO:0005783///GO:0005789///GO:0005615///GO:0016021///GO:0016020	GACAGCCCTGTGTTGTGCTCAGGACTCACTCTGCTGCTGGTGGAAACTCA
ILMN_1850881																					GGGTTTAGTTAGGGGCAAACGTCACACAAAATTGAATACCTTGGAGTCtc
ILMN_1888359	bone morphogenetic protein receptor type 1B	BMPR1B	658	Bone morphogenetic protein receptor, type IB	BMPR1B	Hs.598475	AGENCOURT_15463101 Lupski_anterior_horn Homo sapiens cDNA clone IMAGE:30516556 5-, mRNA sequence	34454523	CF454867				4q22-q24	Chromosome 4, NC_000004.12 (94757977..95158453)	ATP binding///SMAD binding///glycoprotein binding///metal ion binding///protein binding///protein serine/threonine kinase activity///receptor signaling protein serine/threonine kinase activity///transforming growth factor beta receptor activity, type I///transmembrane receptor protein serine/threonine kinase activity///transmembrane receptor protein serine/threonine kinase activity	BMP signaling pathway///BMP signaling pathway///BMP signaling pathway///cartilage condensation///cellular response to BMP stimulus///chondrocyte development///dorsal/ventral pattern formation///endochondral bone morphogenesis///eye development///inflammatory response///limb morphogenesis///negative regulation of chondrocyte proliferation///ovarian cumulus expansion///ovulation cycle///positive regulation of bone mineralization///positive regulation of cartilage development///positive regulation of cell differentiation///positive regulation of chondrocyte differentiation///positive regulation of extrinsic apoptotic signaling pathway via death domain receptors///positive regulation of osteoblast differentiation///positive regulation of transcription from RNA polymerase II promoter///protein phosphorylation///proteoglycan biosynthetic process///retina development in camera-type eye///retinal ganglion cell axon guidance///signal transduction by protein phosphorylation///skeletal system development	HFE-transferrin receptor complex///dendrite///integral component of plasma membrane///neuronal cell body///plasma membrane///plasma membrane///receptor complex	GO:0005524///GO:0046332///GO:0001948///GO:0046872///GO:0005515///GO:0004674///GO:0004702///GO:0005025///GO:0004675///GO:0004675	GO:0030509///GO:0030509///GO:0030509///GO:0001502///GO:0071773///GO:0002063///GO:0009953///GO:0060350///GO:0001654///GO:0006954///GO:0035108///GO:1902731///GO:0001550///GO:0042698///GO:0030501///GO:0061036///GO:0045597///GO:0032332///GO:1902043///GO:0045669///GO:0045944///GO:0006468///GO:0030166///GO:0060041///GO:0031290///GO:0023014///GO:0001501	GO:1990712///GO:0030425///GO:0005887///GO:0043025///GO:0005886///GO:0005886///GO:0043235	ACAGGCCTTTGACCTCCTGGAAAGCACTGCTCAAAAGTCATTAGTGCCCA
ILMN_1869651	chromosome 18 open reading frame 12	C18orf12	84322				Homo sapiens mRNA for HEIL1, complete cds	13928408	AB027121				18q21.1	Chromosome 18, NC_000018.10 (48252301..48253185)							GGCTTCCTCCTCCACCCATGGAATAAGCCAGAATGCTGAAAGTGGGAGGG
ILMN_1859863				Transcribed locus		Hs.633900	AGENCOURT_6411402 NIH_MGC_71 Homo sapiens cDNA clone IMAGE:5530423 5-, mRNA sequence	18507115	BM458075												GGGTAACCAGCGTTCTTAAATGTATGGTTTTTGACCAGGTGGACCCCTTT
ILMN_1665144																					TACGGCTGGCCTATTATTGCTGTATTCTAACTTATTCATCTCCTATGTGT
ILMN_1661657	transient receptor potential cation channel subfamily C member 2, pseudogene	TRPC2	7221				Homo sapiens transient receptor potential cation channel subfamily C member 2, pseudogene (TRPC2), non-coding RNA	392050773	NR_002720				11p15.4	Chromosome 11, NC_000011.10 (3626460..3637559)							GGGATTGTGAGGACCCAGGAATCATCAGGAACCGGGCTTCAGGACACTGG
ILMN_2127007	transient receptor potential cation channel subfamily C member 2, pseudogene	TRPC2	7221				Homo sapiens transient receptor potential cation channel subfamily C member 2, pseudogene (TRPC2), non-coding RNA	392050773	NR_002720				11p15.4	Chromosome 11, NC_000011.10 (3626460..3637559)							AGTGGACGTTTGCTCGCTCCAAGCTGTATCTGTTCTACTTCTGAGAGGGC
ILMN_2184109	solute carrier family 34 member 2	SLC34A2	10568				Homo sapiens solute carrier family 34 member 2 (SLC34A2), transcript variant 1, mRNA	110611905	NM_006424				4p15.2	Chromosome 4, NC_000004.12 (25655813..25678748)	inorganic phosphate transmembrane transporter activity///phosphate ion binding///sodium ion binding///sodium-dependent phosphate transmembrane transporter activity///sodium-dependent phosphate transmembrane transporter activity///sodium:phosphate symporter activity	cellular phosphate ion homeostasis///cellular protein metabolic process///in utero embryonic development///phosphate ion transmembrane transport///phosphate ion transport///response to estrogen///sodium ion transmembrane transport///sodium-dependent phosphate transport	apical plasma membrane///brush border///brush border membrane///cytoplasm///integral component of membrane///integral component of membrane///integral component of plasma membrane///plasma membrane///vesicle	GO:0005315///GO:0042301///GO:0031402///GO:0015321///GO:0015321///GO:0005436	GO:0030643///GO:0044267///GO:0001701///GO:0035435///GO:0006817///GO:0043627///GO:0035725///GO:0044341	GO:0016324///GO:0005903///GO:0031526///GO:0005737///GO:0016021///GO:0016021///GO:0005887///GO:0005886///GO:0031982	ATCTAGGAAAGGAGGAGTGGGTGTAGCCGTGCAGCAAGATTGGGGCCTCC
ILMN_1660541																					CAGAGAAACTCACCACAGTGTTTTTCCTTGGATCCCATGATGCCCAGATG
ILMN_2085760	actin related protein 2/3 complex subunit 1B	ARPC1B	10095				Homo sapiens actin related protein 2/3 complex subunit 1B (ARPC1B), mRNA	325197176	NM_005720				7q22.1	Chromosome 7, NC_000007.14 (99374675..99394801)	contributes_to actin filament binding///structural constituent of cytoskeleton	Arp2/3 complex-mediated actin nucleation///Fc-gamma receptor signaling pathway involved in phagocytosis///ephrin receptor signaling pathway///movement of cell or subcellular component	Arp2/3 protein complex///actin cytoskeleton///cytosol///extracellular exosome///focal adhesion	contributes_to GO:0051015///GO:0005200	GO:0034314///GO:0038096///GO:0048013///GO:0006928	GO:0005885///GO:0015629///GO:0005829///GO:0070062///GO:0005925	GAGCCCATCAGCTGCCACGCCTGGAACAAGGACCGCACCCAGATTGCCAT
ILMN_1885152				Transcribed locus		Hs.517884	qd73b12.x1 Soares_testis_NHT Homo sapiens cDNA clone IMAGE:1735103 3-, mRNA sequence	3756693	AI204087												CTCACAGAGAAGTCGGGGCAGTGAGGACTACAAAGCTCTCCTTCTGGCCT
ILMN_1852349				Transcribed locus		Hs.543052	ti13b08.x1 NCI_CGAP_Kid11 Homo sapiens cDNA clone IMAGE:2130327 3-, mRNA sequence	4299106	AI434856												GAAGGAGTGAGAGGCCTAAGAAGATTGTGAGGGTATTTAGGGGAATATGG
ILMN_1873650				Transcribed locus		Hs.304650	wr98b02.x1 NCI_CGAP_Kid11 Homo sapiens cDNA clone IMAGE:2495691 3-, mRNA sequence	5812411	AI985134												TGGACTCGATGAACAGCGCTCAGTCAAAGGCCTCCCTAGACCGCCGTGAA
ILMN_1740545																					TGAGCCACCATGATGTGACCTCCACAAAAGGAAATGAGTTTGAAGATTAC
ILMN_1653496	glutamate-ammonia ligase	GLUL	2752				Homo sapiens glutamate-ammonia ligase (GLUL), transcript variant 3, mRNA	742068539	NM_001033056				1q31	Chromosome 1, NC_000001.11 (182378093..182392206, complement)	ATP binding///dynein light chain binding///glutamate binding///glutamate decarboxylase activity///glutamate-ammonia ligase activity///identical protein binding///magnesium ion binding///manganese ion binding///protein binding	ammonia assimilation cycle///cell proliferation///cellular amino acid biosynthetic process///cellular response to starvation///glutamate catabolic process///glutamine biosynthetic process///neurotransmitter uptake///positive regulation of epithelial cell proliferation///positive regulation of insulin secretion///positive regulation of synaptic transmission, glutamatergic///protein homooligomerization///response to glucose	axon terminus///cytoplasm///cytosol///extracellular exosome///glial cell projection///mitochondrion///myelin sheath///nucleus///perikaryon///protein complex///rough endoplasmic reticulum	GO:0005524///GO:0045503///GO:0016595///GO:0004351///GO:0004356///GO:0042802///GO:0000287///GO:0030145///GO:0005515	GO:0019676///GO:0008283///GO:0008652///GO:0009267///GO:0006538///GO:0006542///GO:0001504///GO:0050679///GO:0032024///GO:0051968///GO:0051260///GO:0009749	GO:0043679///GO:0005737///GO:0005829///GO:0070062///GO:0097386///GO:0005739///GO:0043209///GO:0005634///GO:0043204///GO:0043234///GO:0005791	CACTGGAGTGATGTTGCTGACCAGCCGTTTCCTGTACCTCTCTAAGTTGG
ILMN_1765208	glutamate-ammonia ligase	GLUL	2752				Homo sapiens glutamate-ammonia ligase (GLUL), transcript variant 3, mRNA	742068539	NM_001033056				1q31	Chromosome 1, NC_000001.11 (182378093..182392206, complement)	ATP binding///dynein light chain binding///glutamate binding///glutamate decarboxylase activity///glutamate-ammonia ligase activity///identical protein binding///magnesium ion binding///manganese ion binding///protein binding	ammonia assimilation cycle///cell proliferation///cellular amino acid biosynthetic process///cellular response to starvation///glutamate catabolic process///glutamine biosynthetic process///neurotransmitter uptake///positive regulation of epithelial cell proliferation///positive regulation of insulin secretion///positive regulation of synaptic transmission, glutamatergic///protein homooligomerization///response to glucose	axon terminus///cytoplasm///cytosol///extracellular exosome///glial cell projection///mitochondrion///myelin sheath///nucleus///perikaryon///protein complex///rough endoplasmic reticulum	GO:0005524///GO:0045503///GO:0016595///GO:0004351///GO:0004356///GO:0042802///GO:0000287///GO:0030145///GO:0005515	GO:0019676///GO:0008283///GO:0008652///GO:0009267///GO:0006538///GO:0006542///GO:0001504///GO:0050679///GO:0032024///GO:0051968///GO:0051260///GO:0009749	GO:0043679///GO:0005737///GO:0005829///GO:0070062///GO:0097386///GO:0005739///GO:0043209///GO:0005634///GO:0043204///GO:0043234///GO:0005791	TCGTGGTGGGGCCTTCGGAGCAATCGTCCTGGTTCTGGCGATGGTTGAGA
ILMN_1656913	malate dehydrogenase 1	MDH1	4190				Homo sapiens malate dehydrogenase 1 (MDH1), transcript variant 1, mRNA	312283699	NM_005917				2p13.3	Chromosome 2, NC_000002.12 (63588609..63607197)	L-malate dehydrogenase activity///NAD binding///diiodophenylpyruvate reductase activity///malic enzyme activity///protein binding	NADH metabolic process///gluconeogenesis///malate metabolic process///mitophagy in response to mitochondrial depolarization///oxaloacetate metabolic process///positive regulation of defense response to virus by host///tricarboxylic acid cycle///xenophagy	centrosome///cytoplasm///cytosol///extracellular exosome///extracellular space///mitochondrion///myelin sheath	GO:0030060///GO:0051287///GO:0047860///GO:0004470///GO:0005515	GO:0006734///GO:0006094///GO:0006108///GO:0098779///GO:0006107///GO:0002230///GO:0006099///GO:0098792	GO:0005813///GO:0005737///GO:0005829///GO:0070062///GO:0005615///GO:0005739///GO:0043209	CCCCAGAGGGAGAGTTTGTGTCCATGGGTGTTATCTCTGATGGCAACTCC
ILMN_1656837	retinol binding protein 1	RBP1	5947				Homo sapiens retinol binding protein 1 (RBP1), transcript variant 1, mRNA	195976806	NM_002899				3q23	Chromosome 3, NC_000003.12 (139517434..139539829, complement)	retinal binding///retinoid binding///retinol binding///transporter activity	retinoic acid biosynthetic process///retinoid metabolic process///transport///vitamin A metabolic process	cytoplasm///cytosol///nucleoplasm	GO:0016918///GO:0005501///GO:0019841///GO:0005215	GO:0002138///GO:0001523///GO:0006810///GO:0006776	GO:0005737///GO:0005829///GO:0005654	CAGTGAGCTGGGACGGAGACAAGCTCCAGTGTGTGCAGAAGGGTGAGAAG
ILMN_1894535				Transcribed locus		Hs.542089	yy62e03.s1 Soares_multiple_sclerosis_2NbHMSP Homo sapiens cDNA clone IMAGE:278140 3-, mRNA sequence	1211343	N63514												CCTTGGAGCTCAGGGCTTTAGTATTTCCAGGTGCTGGTCATCTGCTTTTG
ILMN_1888264				Transcribed locus		Hs.579479	DB302602 BRAMY2 Homo sapiens cDNA clone BRAMY2033623 3-, mRNA sequence	83086115	DB302602												CTGTGGCCTGTGACAATGTCAATGAACTTGTGTCTGACTTGGGGTGTGGG
ILMN_1656196	E2F transcription factor 6	E2F6	1876				Homo sapiens E2F transcription factor 6 (E2F6), transcript variant a, mRNA	506949342	NM_198256				2p25.1	Chromosome 2, NC_000002.12 (11444375..11466177, complement)	DNA binding///protein binding///transcription corepressor activity///transcription factor activity, sequence-specific DNA binding	negative regulation of transcription from RNA polymerase II promoter///regulation of transcription involved in G1/S transition of mitotic cell cycle///transcription, DNA-templated	MLL1 complex///nucleus///transcription factor complex	GO:0003677///GO:0005515///GO:0003714///GO:0003700	GO:0000122///GO:0000083///GO:0006351	GO:0071339///GO:0005634///GO:0005667	TGTACCTTGCCCTCTCTCCAGCTCTGCTCCCACATTTTCACATACCTAGC
ILMN_1700923	autophagy related 4C cysteine peptidase	ATG4C	84938				Homo sapiens autophagy related 4C cysteine peptidase (ATG4C), transcript variant 1, mRNA	320118918	NM_032852				1p31.3	Chromosome 1, NC_000001.11 (62784106..62865270)	cysteine-type endopeptidase activity///peptidase activity	C-terminal protein lipidation///autophagosome assembly///autophagy///mitophagy///nucleophagy///protein delipidation///protein processing///protein targeting to membrane///protein targeting to membrane///proteolysis	cytoplasm///cytosol///cytosol///extracellular region	GO:0004197///GO:0008233	GO:0006501///GO:0000045///GO:0006914///GO:0000422///GO:0044804///GO:0051697///GO:0016485///GO:0006612///GO:0006612///GO:0006508	GO:0005737///GO:0005829///GO:0005829///GO:0005576	GTCAGCATAAAGGATTTCCCTCTTGAGACATTCCACTGCCCTTCTCCCAA
ILMN_2383727	autophagy related 4C cysteine peptidase	ATG4C	84938				Homo sapiens autophagy related 4C cysteine peptidase (ATG4C), transcript variant 1, mRNA	320118918	NM_032852				1p31.3	Chromosome 1, NC_000001.11 (62784106..62865270)	cysteine-type endopeptidase activity///peptidase activity	C-terminal protein lipidation///autophagosome assembly///autophagy///mitophagy///nucleophagy///protein delipidation///protein processing///protein targeting to membrane///protein targeting to membrane///proteolysis	cytoplasm///cytosol///cytosol///extracellular region	GO:0004197///GO:0008233	GO:0006501///GO:0000045///GO:0006914///GO:0000422///GO:0044804///GO:0051697///GO:0016485///GO:0006612///GO:0006612///GO:0006508	GO:0005737///GO:0005829///GO:0005829///GO:0005576	AGACTTGGTGGAGAAAGAACCAACACCGACTACTTAGAATTTGTGAAGGG
ILMN_1817144				Transcribed locus		Hs.539586	nd38c06.s1 NCI_CGAP_Co1 Homo sapiens cDNA clone IMAGE:802570 3-, mRNA sequence	2359020	AA581248												GGCCTTGGAAAGGCATAATGATGCTCAGAGGAAAGAGGGAGCATGGTGCG
ILMN_1673605	protease, serine 57	PRSS57	400668				Homo sapiens protease, serine 57 (PRSS57), transcript variant 1, mRNA	815891012	NM_214710				19p13.3	Chromosome 19, NC_000019.10 (685521..695461, complement)	heparin binding///serine-type endopeptidase activity///serine-type peptidase activity	proteolysis	azurophil granule lumen///extracellular space	GO:0008201///GO:0004252///GO:0008236	GO:0006508	GO:0035578///GO:0005615	TGTACACGCAGGTGTCCGCCTTTGTGGCCTGGATCTGGGACGTGGTTCGG
ILMN_2285708	chromosome 6 open reading frame 48	C6orf48	50854				Homo sapiens chromosome 6 open reading frame 48 (C6orf48), transcript variant 1, mRNA	566035352	NM_001040437				6p21.3	Chromosome 6, NC_000006.12 (31834915..31839766)							TGCCATGTTGTCCAGGCTGGTCTCTACTCCTGGGCTCAAGCAGTCCTCCT
ILMN_2391765	chromosome 6 open reading frame 48	C6orf48	50854				Homo sapiens chromosome 6 open reading frame 48 (C6orf48), transcript variant 1, mRNA	566035352	NM_001040437				6p21.3	Chromosome 6, NC_000006.12 (31834915..31839766)							GTGATTCCTGCAACTTGACCTTCAGGCTGGGAGAGGTGGAGAGCCATGCC
ILMN_2408968	UEV and lactate/malate dehyrogenase domains	UEVLD	55293				Homo sapiens UEV and lactate/malate dehyrogenase domains (UEVLD), transcript variant 1, mRNA	386869240	NM_001040697				11p15.1	Chromosome 11, NC_000011.10 (18529609..18588837, complement)	molecular_function///oxidoreductase activity, acting on the CH-OH group of donors, NAD or NADP as acceptor	biological_process///carbohydrate metabolic process///carboxylic acid metabolic process///cellular protein modification process///oxidation-reduction process///protein transport	extracellular exosome	GO:0003674///GO:0016616	GO:0008150///GO:0005975///GO:0019752///GO:0006464///GO:0055114///GO:0015031	GO:0070062	CTGTTCTTTAAATCTACAGCAGGGGTAAACATTCATCTGCAGTGTGCATC
ILMN_1657627	CBFA2/RUNX1 translocation partner 3	CBFA2T3	863				Homo sapiens CBFA2/RUNX1 translocation partner 3 (CBFA2T3), transcript variant 1, mRNA	310832378	NM_005187				16q24	Chromosome 16, NC_000016.10 (88874855..88977198, complement)	metal ion binding///protein binding///transcription corepressor activity///transcription factor activity, sequence-specific DNA binding	cell proliferation///granulocyte differentiation///negative regulation of cell proliferation///negative regulation of glycolytic process///negative regulation of transcription, DNA-templated///negative regulation of transcription, DNA-templated///positive regulation of proteasomal ubiquitin-dependent protein catabolic process///regulation of aerobic respiration///response to hypoxia///transcription, DNA-templated	Golgi membrane///nucleolus///nucleoplasm///nucleus///nucleus	GO:0046872///GO:0005515///GO:0003714///GO:0003700	GO:0008283///GO:0030851///GO:0008285///GO:0045820///GO:0045892///GO:0045892///GO:0032436///GO:1903715///GO:0001666///GO:0006351	GO:0000139///GO:0005730///GO:0005654///GO:0005634///GO:0005634	TCTCGGCCCCATCGCCCCACCGCAGCTACTCCCCTTTCTTCCAAACTTTT
ILMN_1915908	uncharacterized LOC101928612	HSPC324	101928612	Transcribed locus		Hs.191591	AV736391 CB Homo sapiens cDNA clone CBMAGD02 5-, mRNA sequence	10853972	AV736391					Chromosome 9, NC_000009.12 (136648610..136660421, complement)							TTCCTGGCGAAGACCAGCACCTTGGGGAAGAGCCTGCGGCTGAACTTGAA
ILMN_1892499				Transcribed locus		Hs.734924	AGENCOURT_7589206 NIH_MGC_72 Homo sapiens cDNA clone IMAGE:6063581 5-, mRNA sequence	20396206	BQ214806												TATTCCCCTTCGCTCTTGTTATACCAGTAGACCGCGCCGGAGCCGCGCTT
ILMN_1792622																					TGGCAAACACTCAGCTGTCTCTGGTCCATCGCACTTGTACAGTCCTGCAG
ILMN_2097997	interferon epsilon	IFNE	338376				Homo sapiens interferon epsilon (IFNE), mRNA	219555683	NM_176891				9p21.3	Chromosome 9, NC_000009.12 (21480839..21482313, complement)	cytokine activity///type I interferon receptor binding	B cell differentiation///B cell proliferation///T cell activation involved in immune response///adaptive immune response///cytokine-mediated signaling pathway///defense response to bacterium///defense response to virus///humoral immune response///innate immune response///natural killer cell activation involved in immune response///positive regulation of peptidyl-serine phosphorylation of STAT protein///response to exogenous dsRNA	extracellular space	GO:0005125///GO:0005132	GO:0030183///GO:0042100///GO:0002286///GO:0002250///GO:0019221///GO:0042742///GO:0051607///GO:0006959///GO:0045087///GO:0002323///GO:0033141///GO:0043330	GO:0005615	CAGGACTACAGCACCTGTGCCTGGGCCATTGTCCAAGTAGAAATCAGCCG
ILMN_1734781	interferon epsilon	IFNE	338376				Homo sapiens interferon epsilon (IFNE), mRNA	219555683	NM_176891				9p21.3	Chromosome 9, NC_000009.12 (21480839..21482313, complement)	cytokine activity///type I interferon receptor binding	B cell differentiation///B cell proliferation///T cell activation involved in immune response///adaptive immune response///cytokine-mediated signaling pathway///defense response to bacterium///defense response to virus///humoral immune response///innate immune response///natural killer cell activation involved in immune response///positive regulation of peptidyl-serine phosphorylation of STAT protein///response to exogenous dsRNA	extracellular space	GO:0005125///GO:0005132	GO:0030183///GO:0042100///GO:0002286///GO:0002250///GO:0019221///GO:0042742///GO:0051607///GO:0006959///GO:0045087///GO:0002323///GO:0033141///GO:0043330	GO:0005615	GCACTCATGGGACTGGAAGCAGAGAAGCTAAGTGGTACTTTGGGTAGTGA
ILMN_2143011	deleted in lymphocytic leukemia 2-like	DLEU2L	79469				Homo sapiens deleted in lymphocytic leukemia 2-like (DLEU2L), non-coding RNA	84872048	NR_002771				1p31.3	Chromosome 1, NC_000001.11 (63548980..63550636)							AGTTGGACCCTTGTGTTTTGAAGAAATGCCAACTGCTTGAAGAATTTCCT
ILMN_1743784	serine hydroxymethyltransferase 1	SHMT1	6470				Homo sapiens serine hydroxymethyltransferase 1 (SHMT1), transcript variant 1, mRNA	528881072	NM_004169				17p11.2	Chromosome 17, NC_000017.11 (18327860..18363563, complement)	L-allo-threonine aldolase activity///amino acid binding///glycine hydroxymethyltransferase activity///glycine hydroxymethyltransferase activity///protein binding///protein homodimerization activity///pyridoxal phosphate binding///serine binding	L-serine catabolic process///L-serine metabolic process///carnitine biosynthetic process///cellular response to tetrahydrofolate///dTMP biosynthetic process///folic acid metabolic process///folic acid metabolic process///glycine biosynthetic process from serine///glycine metabolic process///protein homotetramerization///protein tetramerization///purine nucleobase biosynthetic process///tetrahydrofolate interconversion///tetrahydrofolate interconversion///tetrahydrofolate metabolic process	cytoplasm///cytosol///cytosol///extracellular exosome///mitochondrion///nucleus	GO:0008732///GO:0016597///GO:0004372///GO:0004372///GO:0005515///GO:0042803///GO:0030170///GO:0070905	GO:0006565///GO:0006563///GO:0045329///GO:1904482///GO:0006231///GO:0046655///GO:0046655///GO:0019264///GO:0006544///GO:0051289///GO:0051262///GO:0009113///GO:0035999///GO:0035999///GO:0046653	GO:0005737///GO:0005829///GO:0005829///GO:0070062///GO:0005739///GO:0005634	TATCAATTCTGCTGTGTTCCCTGGCCTGCAGGGAGGTCCCCACAACCACG
ILMN_1811933	serine hydroxymethyltransferase 1	SHMT1	6470				Homo sapiens serine hydroxymethyltransferase 1 (SHMT1), transcript variant 1, mRNA	528881072	NM_004169				17p11.2	Chromosome 17, NC_000017.11 (18327860..18363563, complement)	L-allo-threonine aldolase activity///amino acid binding///glycine hydroxymethyltransferase activity///glycine hydroxymethyltransferase activity///protein binding///protein homodimerization activity///pyridoxal phosphate binding///serine binding	L-serine catabolic process///L-serine metabolic process///carnitine biosynthetic process///cellular response to tetrahydrofolate///dTMP biosynthetic process///folic acid metabolic process///folic acid metabolic process///glycine biosynthetic process from serine///glycine metabolic process///protein homotetramerization///protein tetramerization///purine nucleobase biosynthetic process///tetrahydrofolate interconversion///tetrahydrofolate interconversion///tetrahydrofolate metabolic process	cytoplasm///cytosol///cytosol///extracellular exosome///mitochondrion///nucleus	GO:0008732///GO:0016597///GO:0004372///GO:0004372///GO:0005515///GO:0042803///GO:0030170///GO:0070905	GO:0006565///GO:0006563///GO:0045329///GO:1904482///GO:0006231///GO:0046655///GO:0046655///GO:0019264///GO:0006544///GO:0051289///GO:0051262///GO:0009113///GO:0035999///GO:0035999///GO:0046653	GO:0005737///GO:0005829///GO:0005829///GO:0070062///GO:0005739///GO:0005634	CCAGGCTTTCCTGCTCCACCTGAGATAACCAACTCCCTCCCGTAATCAGG
ILMN_1732575	SEC14 like lipid binding 1	SEC14L1	6397				Homo sapiens SEC14 like lipid binding 1 (SEC14L1), transcript variant 1, mRNA	221316681	NM_003003				17q25.2	Chromosome 17, NC_000017.11 (77088643..77217101)	RIG-I binding///molecular function regulator///protein binding	choline transport///innate immune response///negative regulation of RIG-I signaling pathway	colocalizes_with Golgi apparatus///cytoplasm///cytoplasm///integral component of membrane	GO:0039552///GO:0098772///GO:0005515	GO:0015871///GO:0045087///GO:0039536	colocalizes_with GO:0005794///GO:0005737///GO:0005737///GO:0016021	AGAACTGTTTGAATTGCAGCCATCCCCTGCCCCCTCCCAGGCTGAAGATC
ILMN_2176755	KIAA0895 like	KIAA0895L	653319				Homo sapiens KIAA0895 like (KIAA0895L), mRNA	106507203	NM_001040715				16q22.1	Chromosome 16, NC_000016.10 (67175602..67183980, complement)							TTCCGCAAGCAGCCGTTCCTGTGGCGCGCTGCACTGCTCTACTACACCAT
ILMN_1797102	ST6 beta-galactoside alpha-2,6-sialyltransferase 2	ST6GAL2	84620				Homo sapiens ST6 beta-galactoside alpha-2,6-sialyltransferase 2 (ST6GAL2), transcript variant 1, mRNA	215272343	NM_032528				2q12.3	Chromosome 2, NC_000002.12 (106801600..106887410, complement)	beta-galactoside alpha-2,6-sialyltransferase activity///beta-galactoside alpha-2,6-sialyltransferase activity	growth///multicellular organism development///oligosaccharide metabolic process///protein N-linked glycosylation via asparagine///sialylation	Golgi cisterna membrane///Golgi membrane///integral component of membrane	GO:0003835///GO:0003835	GO:0040007///GO:0007275///GO:0009311///GO:0018279///GO:0097503	GO:0032580///GO:0000139///GO:0016021	CTTCCAGGCGGTGCACTGCCCTGCACCAAGTCCAGTCATTCCACACTCTT
ILMN_1795728																					TAACCGGGCAGTTGATCCACCAGGCAAGTGACAATCAGGATGCAGGAAGA
ILMN_1779915																					CAGCACCCACTGCCTAGGGGAGGTCGAACCAGTGTCCCCCAAGTCTAACA
ILMN_1884793	uncharacterized LOC101929413	LOC101929413	101929413				Homo sapiens cDNA clone IMAGE:4825052	23272685	BC033557					Chromosome 20, NC_000020.11 (10875333..10909272, complement)							TCTATTGGCCAAATCGAGTCACAGGGATGGCCTAGATTCAAGGGGCAGGG
ILMN_1850461				Transcribed locus		Hs.583678	DB338491 TESTI2 Homo sapiens cDNA clone TESTI2039351 3-, mRNA sequence	83151634	DB338491												GGGTCAGAGAAGTTACTGACTTCCCTGGCACTGGGCCCCACAGTCAGAAA
ILMN_1685002	Ras converting CAAX endopeptidase 1	RCE1	9986				Homo sapiens Ras converting CAAX endopeptidase 1 (RCE1), transcript variant 2, mRNA	73858574	NM_001032279				11q13	Chromosome 11, NC_000011.10 (66843412..66846532)	cysteine-type endopeptidase activity///endopeptidase activity///metalloendopeptidase activity	CAAX-box protein processing///proteolysis	endoplasmic reticulum membrane///integral component of endoplasmic reticulum membrane///integral component of plasma membrane///membrane	GO:0004197///GO:0004175///GO:0004222	GO:0071586///GO:0006508	GO:0005789///GO:0030176///GO:0005887///GO:0016020	CAGGTCCCAGGAGCCACACACTCCCTTCCTCACTTTGGACTGCTGCTTCT
ILMN_2337492	Ras converting CAAX endopeptidase 1	RCE1	9986				Homo sapiens Ras converting CAAX endopeptidase 1 (RCE1), transcript variant 2, mRNA	73858574	NM_001032279				11q13	Chromosome 11, NC_000011.10 (66843412..66846532)	cysteine-type endopeptidase activity///endopeptidase activity///metalloendopeptidase activity	CAAX-box protein processing///proteolysis	endoplasmic reticulum membrane///integral component of endoplasmic reticulum membrane///integral component of plasma membrane///membrane	GO:0004197///GO:0004175///GO:0004222	GO:0071586///GO:0006508	GO:0005789///GO:0030176///GO:0005887///GO:0016020	ATTACATGGGTTTCCCAGCTGTTTGCGCGGCCTTGGAGCACCCACAGAGG
ILMN_1663657																					CTTCCTAGTGGAGCTGTGAGAAGGGGGCCACTGTCATCTGGATCTGAAAA
ILMN_1910028				Transcribed locus		Hs.559851	UI-E-EJ0-aik-g-22-0-UI.s1 UI-E-EJ0 Homo sapiens cDNA clone UI-E-EJ0-aik-g-22-0-UI 3-, mRNA sequence	23681681	BU740879												GCACTGGAATCAAGATAGACAACCAGAAGGGGCTTGAGACGACAGAGCCC
ILMN_1668914																					GCTGCTCGGCTACATGCAAATGACCATCACCAACATGGCCCGGCAGTGCT
ILMN_1819331				Transcribed locus		Hs.578107	DB337736 TESTI2 Homo sapiens cDNA clone TESTI2026418 3-, mRNA sequence	83130697	DB337736												CAGACTCTTTGTTTACCGCTGGGTATGGCCAGTGCCTGAGAAGGGAGTGG
ILMN_1825085							ie76a04.y1 Melton Normalized Human Islet 4 N4-HIS 1 Homo sapiens cDNA clone IMAGE:5672719 5-, mRNA sequence	16535701	BM021345												CAGCTAATGAGGTGAAGGCCACAGTGCCTCTTATGACTCAGCCTTGGGAG
ILMN_1826165				Clone 23948 mRNA sequence		Hs.655686	Human clone 23948 mRNA sequence	1710274	U79293												CACGCCCAATCCAGTATTTGATGCGTCGGTGGTCACTCGGAAGGTTGTTA
ILMN_1674201																					ATGGTGCTCCTAGGATTATCAGAGCCTATCTTTCAGCTCCCTAGATCTTT
ILMN_2357770	transcription elongation factor A1	TCEA1	6917				Homo sapiens transcription elongation factor A1 (TCEA1), transcript variant 2, mRNA	568215562	NM_201437				8q11.2	Chromosome 8, NC_000008.11 (53966554..54022456, complement)	DNA binding///protein binding///zinc ion binding	positive regulation of exoribonuclease activity///regulation of DNA-templated transcription, elongation///regulation of transcription from RNA polymerase II promoter///transcription elongation from RNA polymerase II promoter///transcription from RNA polymerase II promoter///transcription-coupled nucleotide-excision repair	nucleolus///nucleoplasm///nucleus	GO:0003677///GO:0005515///GO:0008270	GO:1901919///GO:0032784///GO:0006357///GO:0006368///GO:0006366///GO:0006283	GO:0005730///GO:0005654///GO:0005634	CAGATGGCCAAGACTGGTGGGACCCAGACTGACTTGTTCACATGTGGCAA
ILMN_1751607	FosB proto-oncogene, AP-1 transcription factor subunit	FOSB	2354				Homo sapiens FosB proto-oncogene, AP-1 transcription factor subunit (FOSB), transcript variant 1, mRNA	166999612	NM_006732				19q13.32	Chromosome 19, NC_000019.10 (45467995..45475179)	DNA binding///RNA polymerase II core promoter proximal region sequence-specific DNA binding///transcription factor activity, RNA polymerase II core promoter proximal region sequence-specific binding///transcription factor binding///transcriptional activator activity, RNA polymerase II core promoter proximal region sequence-specific binding	cellular response to calcium ion///cellular response to hormone stimulus///female pregnancy///negative regulation of transcription from RNA polymerase II promoter///positive regulation of transcription from RNA polymerase II promoter///response to cAMP///response to corticosterone///response to drug///response to mechanical stimulus///response to morphine///response to progesterone///transcription from RNA polymerase II promoter	nucleus	GO:0003677///GO:0000978///GO:0000982///GO:0008134///GO:0001077	GO:0071277///GO:0032870///GO:0007565///GO:0000122///GO:0045944///GO:0051591///GO:0051412///GO:0042493///GO:0009612///GO:0043278///GO:0032570///GO:0006366	GO:0005634	TGGGCCGTCCCCTCTCCCCTTGGTTCTGCACTGTTGCCAATAAAAAGCTC
ILMN_1899012				Transcribed locus		Hs.538756	qf71d01.x1 Soares_testis_NHT Homo sapiens cDNA clone IMAGE:1755457 3-, mRNA sequence	3753926	AI201320												TGGAATCAGGCCCTCTGCTTGCATTCCCATGAACTTTCATTTGGCCACGC
ILMN_1785462																					AGTCGCTGAGGGTCCTAGTTGCTGGGCGCTACACCTGCACGGCTGACCCA
ILMN_1810069	cyclin Y like 1	CCNYL1	151195				Homo sapiens cyclin Y-like 1 (CCNYL1), transcript variant 2, mRNA	214830564	NM_152523				2q33.3	Chromosome 2, NC_000002.12 (207711540..207756174)	protein binding///protein kinase binding	regulation of cyclin-dependent protein serine/threonine kinase activity		GO:0005515///GO:0019901	GO:0000079		GGCTCCCATCCTACACACAGATATTTGCTTACTGTGTGGGCCGATAGCTG
ILMN_2166524	cyclin Y like 1	CCNYL1	151195				Homo sapiens cyclin Y-like 1 (CCNYL1), transcript variant 2, mRNA	214830564	NM_152523				2q33.3	Chromosome 2, NC_000002.12 (207711540..207756174)	protein binding///protein kinase binding	regulation of cyclin-dependent protein serine/threonine kinase activity		GO:0005515///GO:0019901	GO:0000079		GGAGCAGACAGCAGCGTTGTTAGGTACTGAAGGGTTCTTCCTCCCTACTG
ILMN_1718542																					TCTGACGCTTTAGTTAAGATAAGGCTGATATCACTGACTAATGAAAATGC
ILMN_1819410				Transcribed locus		Hs.542223	ot53f11.s1 Soares_testis_NHT Homo sapiens cDNA clone IMAGE:1620525 3-, mRNA sequence	3179084	AA992328												CCTTGAACAGAAGCTTCCACTGGAAATCTTCATTGCCTGTTGGAAAGAGC
ILMN_2095789	zinc finger protein 678	ZNF678	339500				Homo sapiens zinc finger protein 678 (ZNF678), transcript variant 1, mRNA	282395052	NM_178549				1q42.13	Chromosome 1, NC_000001.11 (227563519..227677443)	DNA binding///metal ion binding	regulation of transcription, DNA-templated///transcription, DNA-templated	nucleus	GO:0003677///GO:0046872	GO:0006355///GO:0006351	GO:0005634	CAGACTTTATTCAACTTTAGAGGATTTTACGGGGGCAAAAAACCTCCTAC
ILMN_1706960	KIAA1217	KIAA1217	56243				Homo sapiens KIAA1217 (KIAA1217), transcript variant 2, mRNA	544346154	NM_001098500				10p12.31	Chromosome 10, NC_000010.11 (23694746..24547848)	molecular_function	embryonic skeletal system development	cytoplasm	GO:0003674	GO:0048706	GO:0005737	GCAAGTGTGGTGCCTTGGATGTGGCCTGTTGGCTCGCTTTCTTCTCTGTG
ILMN_1851729				Transcribed locus		Hs.615624	RST4438 Athersys RAGE Library Homo sapiens cDNA, mRNA sequence	13707179	BG185492												GTTGCTCCCTCCTAGATTATCCCATGCAGAGTGGGCATCCATTGGCGGCA
ILMN_1858084	activin A receptor type 1C	ACVR1C	130399	Activin A receptor, type IC	ACVR1C	Hs.562901	wd62f11.x1 NCI_CGAP_Lu24 Homo sapiens cDNA clone IMAGE:2336205 3-, mRNA sequence	4971815	AI694475				2q24.1	Chromosome 2, NC_000002.12 (157526767..157628887, complement)	ATP binding///activin receptor activity, type I///growth factor binding///metal ion binding///nodal binding///protein serine/threonine kinase activity///receptor signaling protein serine/threonine kinase activity	apoptotic nuclear changes///cell differentiation///lipid storage///negative regulation of chorionic trophoblast cell proliferation///negative regulation of insulin secretion///negative regulation of trophoblast cell migration///nodal signaling pathway///positive regulation of cysteine-type endopeptidase activity involved in apoptotic process///protein phosphorylation///response to dietary excess///response to glucose///response to insulin///signal transduction by protein phosphorylation	activin receptor complex///plasma membrane	GO:0005524///GO:0016361///GO:0019838///GO:0046872///GO:0038100///GO:0004674///GO:0004702	GO:0030262///GO:0030154///GO:0019915///GO:1901383///GO:0046676///GO:1901164///GO:0038092///GO:0043280///GO:0006468///GO:0002021///GO:0009749///GO:0032868///GO:0023014	GO:0048179///GO:0005886	AAATGCATATTTTCACAGACTAGAAATTAATGAAACATCTGAATATCATT
ILMN_1879823				Transcribed locus		Hs.551283	wq69g05.x1 NCI_CGAP_GC6 Homo sapiens cDNA clone IMAGE:2476568 3-, mRNA sequence	5855074	AW006296												TTGCTGCTTCCTTTACCTCCGTAGCCTGTGGCAGTGACGGCTGCTCAAGG
ILMN_2135527	DEP domain containing 4	DEPDC4	120863				Homo sapiens DEP domain containing 4 (DEPDC4), transcript variant 1, mRNA	985482388	NM_152317				12q23.1	Chromosome 12, NC_000012.12 (100203669..100268094, complement)		intracellular signal transduction	intracellular		GO:0035556	GO:0005622	TACGACGGCTACTTACTTTTATGGCAATGGCATCAGAGCCCAATGCCTAC
ILMN_1773301																					CCCAGAGCCGCTGAGGAGCAAGGCAGAGAACTGCAATCCAAGCAAATGTG
ILMN_1700316																					AGTTCTCGCCCTTTCCCTCCTGCCGCCGAGTCGCGCGGAGGCGGAGGCTT
ILMN_1682520																					AAAAAAGCAGGTGAGCGGGCGCGTCCCCGCGACCGCGCTGCCTCCCCGAG
ILMN_1655922	protein phosphatase 6 regulatory subunit 2	PPP6R2	9701				Homo sapiens protein phosphatase 6 regulatory subunit 2 (PPP6R2), transcript variant 3, mRNA	339276036	NM_014678				22q13.33	Chromosome 22, NC_000022.11 (50343317..50445090)	protein binding		cytoplasm///intracellular membrane-bounded organelle	GO:0005515		GO:0005737///GO:0043231	GCTTCCACCTTCTCTGTGGCTAGAAACAGGACCGTCCAGAAGTCACCTGT
ILMN_2311761	adaptor related protein complex 3 sigma 1 subunit	AP3S1	1176				Homo sapiens adaptor related protein complex 3 sigma 1 subunit (AP3S1), transcript variant 2, mRNA	969812498	NM_001002924				5q22	Chromosome 5, NC_000005.10 (115841606..115914081)	protein binding///protein transporter activity///transporter activity	anterograde axonal transport///anterograde synaptic vesicle transport///insulin receptor signaling pathway///intracellular protein transport	AP-3 adaptor complex///AP-type membrane coat adaptor complex///Golgi apparatus///axon cytoplasm///cytoplasmic vesicle membrane///intracellular membrane-bounded organelle///transport vesicle	GO:0005515///GO:0008565///GO:0005215	GO:0008089///GO:0048490///GO:0008286///GO:0006886	GO:0030123///GO:0030119///GO:0005794///GO:1904115///GO:0030659///GO:0043231///GO:0030133	AATCTGAGGCTGGCTTAGCAGGAGCTCCAGCCCGTGCTGTATCAGCTGTA
ILMN_1711269	ankyrin repeat and SOCS box containing 5	ASB5	140458				Homo sapiens ankyrin repeat and SOCS box containing 5 (ASB5), mRNA	299758402	NM_080874				4q34.2	Chromosome 4, NC_000004.12 (176213673..176277571, complement)		intracellular signal transduction///protein ubiquitination	intracellular		GO:0035556///GO:0016567	GO:0005622	CCCAGGGCTTATTTTCTTCTGACTTCTTGGCTAACTTCCAGACTATGGGA
ILMN_2126055	ankyrin repeat and SOCS box containing 5	ASB5	140458				Homo sapiens ankyrin repeat and SOCS box containing 5 (ASB5), mRNA	299758402	NM_080874				4q34.2	Chromosome 4, NC_000004.12 (176213673..176277571, complement)		intracellular signal transduction///protein ubiquitination	intracellular		GO:0035556///GO:0016567	GO:0005622	GCTGCTTTTGGGTAAAACAGGTTTCCACCAGTATTTTCCCTGAGCTAGAG
ILMN_1662792																					CTGGTGAACATATTCAATAAACTTGAGAACAGAGCTTTCCGGCATACCAG
ILMN_1716579																					ATGGCTGCAGATCTTGGCATCTCTGTGCTTTCAGGGTCCCAGGAAGCCCC
ILMN_1811592	Rho GTPase activating protein 21	ARHGAP21	57584				Homo sapiens Rho GTPase activating protein 21 (ARHGAP21), mRNA	203097002	NM_020824				10p12.3	Chromosome 10, NC_000010.11 (24583609..24725421, complement)	GTPase activator activity///protein binding	Golgi organization///establishment of Golgi localization///maintenance of Golgi location///organelle transport along microtubule///positive regulation of GTPase activity///signal transduction	Golgi apparatus///Golgi membrane///cell junction///cytoplasmic vesicle membrane///cytoskeleton	GO:0005096///GO:0005515	GO:0007030///GO:0051683///GO:0051684///GO:0072384///GO:0043547///GO:0007165	GO:0005794///GO:0000139///GO:0030054///GO:0030659///GO:0005856	GCATGAGGACTTAATGAATCCAAACCTGTGTCATGCCTGTGTGCATACCC
ILMN_1688034	coilin	COIL	8161				Homo sapiens coilin (COIL), mRNA	57863302	NM_004645				17q22	Chromosome 17, NC_000017.11 (56938199..56961050, complement)	identical protein binding///protein C-terminus binding///protein binding		Cajal body///membrane///nucleolus///nucleoplasm///nucleus	GO:0042802///GO:0008022///GO:0005515		GO:0015030///GO:0016020///GO:0005730///GO:0005654///GO:0005634	CAGGCACCTGGCTGAGTGTGCTGGAGTGAGGATCTTGAACAGAAACTTCC
ILMN_1690035	FLYWCH-type zinc finger 1	FLYWCH1	84256				Homo sapiens FLYWCH-type zinc finger 1 (FLYWCH1), transcript variant 1, mRNA	62953133	NM_032296				16p13.3	Chromosome 16, NC_000016.10 (2911873..2951208)	DNA binding///metal ion binding		cytoplasm///nucleoplasm	GO:0003677///GO:0046872		GO:0005737///GO:0005654	CAGCCCTGCCTCTGCTGGTGCTTCGCCCACAAACCCTGCTGTATGACATT
ILMN_1678390																					CGCATGGGACGAAAGGTTTCATCGGTAGAAAAGCATATAACAGGGAAATC
ILMN_2215640	tubulin alpha 3d	TUBA3D	113457				Homo sapiens tubulin alpha 3d (TUBA3D), mRNA	349732224	NM_080386				2q21.1	Chromosome 2, NC_000002.12 (131476007..131482934)	GTP binding///GTPase activity///protein binding///structural constituent of cytoskeleton	cytoskeleton organization///microtubule-based process	cytoplasm///microtubule///nucleus	GO:0005525///GO:0003924///GO:0005515///GO:0005200	GO:0007010///GO:0007017	GO:0005737///GO:0005874///GO:0005634	AGTTCGATCTCATGTATGCCAAGCGGGCCTTTGTGCACTGGTACGTGGGC
ILMN_2215639	tubulin alpha 3d	TUBA3D	113457				Homo sapiens tubulin alpha 3d (TUBA3D), mRNA	349732224	NM_080386				2q21.1	Chromosome 2, NC_000002.12 (131476007..131482934)	GTP binding///GTPase activity///protein binding///structural constituent of cytoskeleton	cytoskeleton organization///microtubule-based process	cytoplasm///microtubule///nucleus	GO:0005525///GO:0003924///GO:0005515///GO:0005200	GO:0007010///GO:0007017	GO:0005737///GO:0005874///GO:0005634	TCCCCTGCCACCCCCGGGATGGCTGCTTCCAAGTTGTTTGCAATTAAAGG
ILMN_1752213	transmembrane protein 60	TMEM60	85025				Homo sapiens transmembrane protein 60 (TMEM60), mRNA	197304734	NM_032936				7q11.23	Chromosome 7, NC_000007.14 (77793728..77798430, complement)			integral component of membrane			GO:0016021	GTCTTCATTCCTTTATGGGCCTTGCTGGCTGGGGCTTTAACAGAACTCGG
ILMN_1898216	uncharacterized locus FLJ32742	FLJ32742	439944				Homo sapiens cDNA FLJ32742 fis, clone TESTI2001352	16552940	AK057304				Xp21.3	Chromosome X, NC_000023.11 (27590222..27716779)							GATGTGAGGCTGTTCTTGGCACATTTGCAGGGGTCAGTGTAGCTTCTGAG
ILMN_1695246	kelch domain containing 8B	KLHDC8B	200942				Homo sapiens kelch domain containing 8B (KLHDC8B), mRNA	300863121	NM_173546				3p21.31	Chromosome 3, NC_000003.12 (49171120..49176487)			cytoplasm			GO:0005737	GGAGTTCAAGTGGAGGAATGCTGGCTTTGAGCCCTCTACACTGCTGGTTG
ILMN_1681076																					TCAACAAGGCACGGCTCATAGTCGAGAGCCTTCAGCCCCTGGCTTCCTAC
ILMN_1738589	monoglyceride lipase	MGLL	11343				Homo sapiens monoglyceride lipase (MGLL), transcript variant 1, mRNA	375268699	NM_007283				3q21.3	Chromosome 3, NC_000003.12 (127689062..127823250, complement)	acylglycerol lipase activity///acylglycerol lipase activity///acylglycerol lipase activity///lysophospholipase activity///protein homodimerization activity	acylglycerol acyl-chain remodeling///acylglycerol catabolic process///acylglycerol catabolic process///arachidonic acid metabolic process///fatty acid biosynthetic process///inflammatory response///lipid metabolic process///regulation of endocannabinoid signaling pathway///regulation of inflammatory response///regulation of sensory perception of pain///regulation of signal transduction///regulation of signal transduction///triglyceride catabolic process	cytosol///endoplasmic reticulum membrane///extrinsic component of membrane///membrane///nucleoplasm///plasma membrane	GO:0047372///GO:0047372///GO:0047372///GO:0004622///GO:0042803	GO:0036155///GO:0046464///GO:0046464///GO:0019369///GO:0006633///GO:0006954///GO:0006629///GO:2000124///GO:0050727///GO:0051930///GO:0009966///GO:0009966///GO:0019433	GO:0005829///GO:0005789///GO:0019898///GO:0016020///GO:0005654///GO:0005886	GCCTGGTTCTGATTCTCCAGGCTGTCGTGGTTGTGGAATGCAAACGCCAG
ILMN_1657708	monoglyceride lipase	MGLL	11343				Homo sapiens monoglyceride lipase (MGLL), transcript variant 1, mRNA	375268699	NM_007283				3q21.3	Chromosome 3, NC_000003.12 (127689062..127823250, complement)	acylglycerol lipase activity///acylglycerol lipase activity///acylglycerol lipase activity///lysophospholipase activity///protein homodimerization activity	acylglycerol acyl-chain remodeling///acylglycerol catabolic process///acylglycerol catabolic process///arachidonic acid metabolic process///fatty acid biosynthetic process///inflammatory response///lipid metabolic process///regulation of endocannabinoid signaling pathway///regulation of inflammatory response///regulation of sensory perception of pain///regulation of signal transduction///regulation of signal transduction///triglyceride catabolic process	cytosol///endoplasmic reticulum membrane///extrinsic component of membrane///membrane///nucleoplasm///plasma membrane	GO:0047372///GO:0047372///GO:0047372///GO:0004622///GO:0042803	GO:0036155///GO:0046464///GO:0046464///GO:0019369///GO:0006633///GO:0006954///GO:0006629///GO:2000124///GO:0050727///GO:0051930///GO:0009966///GO:0009966///GO:0019433	GO:0005829///GO:0005789///GO:0019898///GO:0016020///GO:0005654///GO:0005886	ACCCTACAGGCCTCAGTTCCTTGCAGAGGTGAGGGGTAGAGAGTCAGCCT
ILMN_1708890	Ras association domain family member 4	RASSF4	83937				Homo sapiens Ras association domain family member 4 (RASSF4), mRNA	30474868	NM_032023				10q11.21	Chromosome 10, NC_000010.11 (44959753..44994724)	protein binding	cell cycle///signal transduction		GO:0005515	GO:0007049///GO:0007165		AGAACGGGAACATCACAGCCCAGGGGCCAAGCATTCAGCCAGTGCACAAG
ILMN_1690566	Ras association domain family member 4	RASSF4	83937				Homo sapiens Ras association domain family member 4 (RASSF4), mRNA	30474868	NM_032023				10q11.21	Chromosome 10, NC_000010.11 (44959753..44994724)	protein binding	cell cycle///signal transduction		GO:0005515	GO:0007049///GO:0007165		GTCACAGCAGGATTTCCCCAACCCAGCTCCATCATCACAGACACAGAGAG
ILMN_1820820				Transcribed locus		Hs.545123	qf61c02.x1 Soares_testis_NHT Homo sapiens cDNA clone IMAGE:1754498 3-, mRNA sequence	3765392	AI206720												CTGACATGGGTACTACTTGGACATTTTGCACACCAGGGCCCTTGACCCCC
ILMN_1728301	glutamate decarboxylase 2	GAD2	2572				Homo sapiens glutamate decarboxylase 2 (GAD2), transcript variant 1, mRNA	197276618	NM_000818				10p11.23	Chromosome 10, NC_000010.11 (26216307..26304562)	glutamate binding///glutamate decarboxylase activity///protein binding///protein heterodimerization activity///pyridoxal phosphate binding	chemical synaptic transmission///glutamate decarboxylation to succinate///neurotransmitter biosynthetic process///neurotransmitter secretion///response to drug	Golgi membrane///anchored component of membrane///axon///cell junction///clathrin-sculpted gamma-aminobutyric acid transport vesicle membrane///cytosol///inhibitory synapse///perinuclear region of cytoplasm///plasma membrane///presynaptic membrane///synaptic vesicle membrane	GO:0016595///GO:0004351///GO:0005515///GO:0046982///GO:0030170	GO:0007268///GO:0006540///GO:0042136///GO:0007269///GO:0042493	GO:0000139///GO:0031225///GO:0030424///GO:0030054///GO:0061202///GO:0005829///GO:0060077///GO:0048471///GO:0005886///GO:0042734///GO:0030672	CAGCTGCCAAAATCGTAGGTGTTGGCTCTGCTGGTCACTGGAGTAGTTGC
ILMN_1860100				Transcribed locus		Hs.634318	CR742604 NCI_CGAP_Kid1 Homo sapiens cDNA clone IMAGp998M242263 ; IMAGE:911423 5-, mRNA sequence	51650129	CR742604												GGGAAATCCCAAAGAATCAACAAAAATTGTAGCAAATAATTAAACTAATA
ILMN_1813131																					ACATGGACAACATGTTCAAGAGCTACATCAACAACCTTAGGCGGCAGCTG
ILMN_1653077																					CCCCCGGTGGACCTAGCATGCTGGGCAAAAGCAGCTATCGTTTGGCTTGA
ILMN_1731397	stathmin 4	STMN4	81551				Homo sapiens stathmin 4 (STMN4), transcript variant 1, mRNA	545688665	NM_030795				8p21.2	Chromosome 8, NC_000008.11 (27235323..27258865, complement)	tubulin binding	microtubule depolymerization///neuron projection development///regulation of cytoskeleton organization///regulation of microtubule polymerization or depolymerization	Golgi apparatus///axon///cytoplasm///growth cone///neuron projection	GO:0015631	GO:0007019///GO:0031175///GO:0051493///GO:0031110	GO:0005794///GO:0030424///GO:0005737///GO:0030426///GO:0043005	GAGCCTCCAGGCACCATGTTGAGGAGAGATGAAAACCAGGGCGGTAGAAC
ILMN_1759870																					CCCTGATCGTGACTGTTTTTCTCACGGCCACGTTCCTCCTGCTAACCTGC
ILMN_1744887	relaxin 2	RLN2	6019				Homo sapiens relaxin 2 (RLN2), transcript variant 1, mRNA	442796462	NM_134441				9p24.1	Chromosome 9, NC_000009.12 (5299864..5306134, complement)	hormone activity	female pregnancy///positive regulation of angiogenesis///positive regulation of cAMP biosynthetic process///positive regulation of gene expression///regulation of catalytic activity	extracellular region	GO:0005179	GO:0007565///GO:0045766///GO:0030819///GO:0010628///GO:0050790	GO:0005576	GAAACTTATTCGCAATAGACAAAGTGAAGCCGCAGACAGCAGTCCTTCAG
ILMN_1775646	l(3)mbt-like 4 (Drosophila)	L3MBTL4	91133				Homo sapiens l(3)mbt-like 4 (Drosophila) (L3MBTL4), mRNA	158138527	NM_173464				18p11.31	Chromosome 18, NC_000018.10 (5954703..6414911, complement)	protein binding///transcription factor activity, sequence-specific DNA binding///zinc ion binding	covalent chromatin modification///regulation of transcription, DNA-templated///transcription, DNA-templated	nucleus	GO:0005515///GO:0003700///GO:0008270	GO:0016569///GO:0006355///GO:0006351	GO:0005634	CCCTGCCCATGGCCATCTGGATGGTTTTCATGTTGCTGTGTAAAGGAGGC
ILMN_2396903	potassium voltage-gated channel subfamily J member 15	KCNJ15	3772				Homo sapiens potassium voltage-gated channel subfamily J member 15 (KCNJ15), transcript variant 3, mRNA	449310806	NM_170737				21q22.2	Chromosome 21, NC_000021.9 (38229915..38303126)	G-protein activated inward rectifier potassium channel activity///inward rectifier potassium channel activity///protein binding	potassium ion import///potassium ion transport///regulation of ion transmembrane transport	integral component of plasma membrane///plasma membrane	GO:0015467///GO:0005242///GO:0005515	GO:0010107///GO:0006813///GO:0034765	GO:0005887///GO:0005886	TGTCCCAGCCAGACTTACAGAATTGGGGTCTGTATCTTAACAAGAACCCC
ILMN_1661939	small G protein signaling modulator 1	SGSM1	129049				Homo sapiens small G protein signaling modulator 1 (SGSM1), transcript variant 1, mRNA	750321666	NM_001039948				22q11.23	Chromosome 22, NC_000022.11 (24806221..24926846)	GTPase activator activity///GTPase activator activity///Rab GTPase binding///Rab GTPase binding	activation of GTPase activity///intracellular protein transport///regulation of vesicle fusion	Golgi apparatus///cytoplasm///cytoplasmic vesicle membrane///cytoplasmic vesicle membrane///cytosol///endomembrane system///intracellular	GO:0005096///GO:0005096///GO:0017137///GO:0017137	GO:0090630///GO:0006886///GO:0031338	GO:0005794///GO:0005737///GO:0030659///GO:0030659///GO:0005829///GO:0012505///GO:0005622	AGCGCTCGGAGCCATGGCCTCGGCCCCCGCGGAGGCGGAGACCCGACAGA
ILMN_1762207	small G protein signaling modulator 1	SGSM1	129049				Homo sapiens small G protein signaling modulator 1 (SGSM1), transcript variant 1, mRNA	750321666	NM_001039948				22q11.23	Chromosome 22, NC_000022.11 (24806221..24926846)	GTPase activator activity///GTPase activator activity///Rab GTPase binding///Rab GTPase binding	activation of GTPase activity///intracellular protein transport///regulation of vesicle fusion	Golgi apparatus///cytoplasm///cytoplasmic vesicle membrane///cytoplasmic vesicle membrane///cytosol///endomembrane system///intracellular	GO:0005096///GO:0005096///GO:0017137///GO:0017137	GO:0090630///GO:0006886///GO:0031338	GO:0005794///GO:0005737///GO:0030659///GO:0030659///GO:0005829///GO:0012505///GO:0005622	GTGTGTTTCTGTGTCCTGGAATTGGATGCGTGGGACTCGTTCTGTCCGCG
ILMN_1862169				Transcribed locus		Hs.634196	UI-CF-DU1-adr-f-01-0-UI.s1 UI-CF-DU1 Homo sapiens cDNA clone UI-CF-DU1-adr-f-01-0-UI 3-, mRNA sequence	19599855	BM979422												CTGCCAGCAAGAGAGGACATAATATGGGTGTGGGATTGGAGATGGGAGAG
ILMN_1812474	TRK-fused gene	TFG	10342				Homo sapiens TRK-fused gene (TFG), transcript variant 2, mRNA	306774084	NM_001007565				3q12.2	Chromosome 3, NC_000003.12 (100709284..100748967)	identical protein binding///protein binding///signal transducer activity	COPII vesicle coating///positive regulation of I-kappaB kinase/NF-kappaB signaling///signal transduction	Golgi membrane///cytoplasm///cytosol///extracellular exosome	GO:0042802///GO:0005515///GO:0004871	GO:0048208///GO:0043123///GO:0007165	GO:0000139///GO:0005737///GO:0005829///GO:0070062	ATGCGCGTAACCGTCCTCCCTTTGGTCAGGGCTATACCCAACCTGGACCT
ILMN_1747192	ring finger protein 125	RNF125	54941				Homo sapiens ring finger protein 125 (RNF125), mRNA	115387109	NM_017831				18q12.1	Chromosome 18, NC_000018.10 (32018203..32090751)	K48-linked polyubiquitin binding///ligase activity///ubiquitin conjugating enzyme binding///ubiquitin protein ligase activity///zinc ion binding	adaptive immune response///positive regulation of proteasomal ubiquitin-dependent protein catabolic process///protein polyubiquitination	Golgi membrane///intracellular///intracellular membrane-bounded organelle	GO:0036435///GO:0016874///GO:0031624///GO:0061630///GO:0008270	GO:0002250///GO:0032436///GO:0000209	GO:0000139///GO:0005622///GO:0043231	CGGAGGCCTGTGTTCTGTCCACTTTGCCGTTTAATACCCGATGAGAATCC
ILMN_2260833																					GCAATGGTGCGATCTCGGCTCACTGCAACCTTTGCCTCGTGGGTTCAAGT
ILMN_2347349																					TTGAGCCACGCATAGTGTCACGCACCTGTGATCCCAGCTACTTAGGAGGT
ILMN_1654732																					GAATCTCCACACAAATGTCCCACATGTGGAAGAACCTTTAATCAGAGAAG
ILMN_1737715																					ATCCCTAGCCCTTCACTGACCCCAGCTCTTCCCTTGCTGCAGCCGCACCT
ILMN_1834933				Transcribed locus		Hs.147846	qg97h10.x1 Soares_NFL_T_GBC_S1 Homo sapiens cDNA clone IMAGE:1843171 3-, mRNA sequence	3804531	AI222328												CGGAGGTGTCCACTGGACAGCCCTATATACAGACCTTTCCCCCTTAATCT
ILMN_2389528	testis expressed metallothionein like protein	TESMIN	9633				Homo sapiens testis expressed metallothionein like protein (TESMIN), transcript variant 2, mRNA	89111118	NM_001039656				11q13.3	Chromosome 11, NC_000011.10 (68706674..68751564, complement)	metal ion binding	cell differentiation///cellular metal ion homeostasis///multicellular organism development///response to metal ion///spermatogenesis	cytoplasm///nucleus	GO:0046872	GO:0030154///GO:0006875///GO:0007275///GO:0010038///GO:0007283	GO:0005737///GO:0005634	CGGTAGTCAACGGGTCTGCTTTCCCCTCGGGATCAACTCTTCCAGGACCA
ILMN_1893179				Transcribed locus		Hs.565707	UI-1-BB1p-atm-g-05-0-UI.s1 NCI_CGAP_Pl6 Homo sapiens cDNA clone UI-1-BB1p-atm-g-05-0-UI 3-, mRNA sequence	19759967	BQ024688												TCTTTGCCACTGAGTGCAGATGTAGCCTCAGATCCCTTTCAATGCAGTGC
ILMN_1793950																					GTTTCACCACCATGGCCGAGCAGGAAATCGTGCGTGACATCACAGAGAAG
ILMN_1785297	RAB19, member RAS oncogene family	RAB19	401409				Homo sapiens RAB19, member RAS oncogene family (RAB19), mRNA	239915975	NM_001008749				7q34	Chromosome 7, NC_000007.14 (140403740..140426881)	GTP binding	small GTPase mediated signal transduction	extracellular exosome///intracellular///plasma membrane	GO:0005525	GO:0007264	GO:0070062///GO:0005622///GO:0005886	TGGACTCCAGCCCCGTTCTTATGGCCCAGGGTCCAAGTGAAAAGACCCAC
ILMN_1801776	pregnancy specific beta-1-glycoprotein 9	PSG9	5678				Homo sapiens pregnancy specific beta-1-glycoprotein 9 (PSG9), transcript variant 1, mRNA	683523953	NM_002784				19q13.2	Chromosome 19, NC_000019.10 (43253282..43269563, complement)		female pregnancy	extracellular region		GO:0007565	GO:0005576	TCCAACGCATCCCTGCTGATCCAGAATGTCACCCGGAAGGATGCAGGAAC
ILMN_1840508				Transcribed locus		Hs.122133	ow88b03.s1 Soares_fetal_liver_spleen_1NFLS_S1 Homo sapiens cDNA clone IMAGE:1653869 3-, mRNA sequence	3423402	AI084979												CGCTGACATGGTCTCAGCCATACTTGCTGATTCCCTTGGAAGGGTGGCTC
ILMN_1669281	CLN3, battenin	CLN3	1201				Homo sapiens CLN3, battenin (CLN3), transcript variant 1, mRNA	109698600	NM_001042432				16p12.1	Chromosome 16, NC_000016.10 (28466653..28492302, complement)	protein binding///unfolded protein binding	action potential///amyloid precursor protein catabolic process///arginine transport///associative learning///autophagosome maturation///cellular amino acid metabolic process///ceramide metabolic process///galactosylceramide metabolic process///globoside metabolic process///glucosylceramide metabolic process///ionotropic glutamate receptor signaling pathway///lysosomal lumen acidification///lysosomal lumen pH elevation///lysosome organization///macroautophagy///membrane organization///negative regulation of apoptotic process///negative regulation of catalytic activity///negative regulation of macroautophagy///negative regulation of neuron apoptotic process///negative regulation of proteolysis///neuromuscular process controlling balance///neurotransmitter metabolic process///protein catabolic process///protein processing///receptor-mediated endocytosis///regulation of cytosolic calcium ion concentration///sphingomyelin metabolic process///vacuolar transport///vesicle transport along microtubule	Golgi apparatus///Golgi membrane///Golgi stack///autophagosome///caveola///cytoplasm///early endosome///endoplasmic reticulum///integral component of endoplasmic reticulum membrane///integral component of membrane///late endosome///late endosome///lysosomal membrane///lysosome///membrane raft///mitochondrion///neuron projection///nucleus///plasma membrane///synaptic vesicle///trans-Golgi network	GO:0005515///GO:0051082	GO:0001508///GO:0042987///GO:0015809///GO:0008306///GO:0097352///GO:0006520///GO:0006672///GO:0006681///GO:0001575///GO:0006678///GO:0035235///GO:0007042///GO:0035752///GO:0007040///GO:0016236///GO:0061024///GO:0043066///GO:0043086///GO:0016242///GO:0043524///GO:0045861///GO:0050885///GO:0042133///GO:0030163///GO:0016485///GO:0006898///GO:0051480///GO:0006684///GO:0007034///GO:0047496	GO:0005794///GO:0000139///GO:0005795///GO:0005776///GO:0005901///GO:0005737///GO:0005769///GO:0005783///GO:0030176///GO:0016021///GO:0005770///GO:0005770///GO:0005765///GO:0005764///GO:0045121///GO:0005739///GO:0043005///GO:0005634///GO:0005886///GO:0008021///GO:0005802	GGGCTCCTGGCTTTGCCTCTGCATGACTTCCTCTGCCAGCTCTCCTGATA
ILMN_1672961																					ATGGGGTACTTTAGGGCTGTGCTGAAGTTTGCTGCTGCCACTGGAGCCAC
ILMN_1891067	potassium voltage-gated channel subfamily H member 1	KCNH1	3756				Homo sapiens cDNA FLJ45619 fis, clone BRTHA3027318	34534477	AK127526				1q32.2	Chromosome 1, NC_000001.11 (210678314..211134115, complement)	14-3-3 protein binding///calmodulin binding///NOT cyclic nucleotide binding///delayed rectifier potassium channel activity///identical protein binding///ion channel binding///phosphorelay sensor kinase activity///protein binding///protein heterodimerization activity///protein kinase binding	cellular response to calcium ion///myoblast fusion///phosphorelay signal transduction system///potassium ion transmembrane transport///potassium ion transport///regulation of cell proliferation///regulation of ion transmembrane transport///regulation of membrane potential///signal transduction by protein phosphorylation///startle response	axolemma///cell surface///dendrite///early endosome membrane///integral component of plasma membrane///neuronal cell body///nuclear inner membrane///perinuclear region of cytoplasm///plasma membrane///presynaptic membrane///voltage-gated potassium channel complex	GO:0071889///GO:0005516///NOT GO:0030551///GO:0005251///GO:0042802///GO:0044325///GO:0000155///GO:0005515///GO:0046982///GO:0019901	GO:0071277///GO:0007520///GO:0000160///GO:0071805///GO:0006813///GO:0042127///GO:0034765///GO:0042391///GO:0023014///GO:0001964	GO:0030673///GO:0009986///GO:0030425///GO:0031901///GO:0005887///GO:0043025///GO:0005637///GO:0048471///GO:0005886///GO:0042734///GO:0008076	GGAGACTGTCCACATCCGACATTTCACCGACACCTCAAGGACACTTCTAC
ILMN_1699520	solute carrier family 8 member A1	SLC8A1	6546				Homo sapiens solute carrier family 8 member A1 (SLC8A1), transcript variant A, mRNA	115529447	NM_021097				2p22.1	Chromosome 2, NC_000002.12 (40112146..40512452, complement)	ankyrin binding///ankyrin binding///calcium ion binding///calcium:sodium antiporter activity///calcium:sodium antiporter activity///calcium:sodium antiporter activity///calmodulin binding///cytoskeletal protein binding///ion channel binding///protein binding	calcium ion export///calcium ion homeostasis///calcium ion import///calcium ion transmembrane transport///calcium ion transport into cytosol///cardiac muscle cell development///cardiac muscle contraction///cell communication by electrical coupling involved in cardiac conduction///cellular response to cAMP///cellular response to caffeine///cellular response to hypoxia///cellular response to reactive oxygen species///cellular sodium ion homeostasis///cytosolic calcium ion transport///ion transport///membrane depolarization during cardiac muscle cell action potential///muscle contraction///negative regulation of cytosolic calcium ion concentration///positive regulation of bone mineralization///positive regulation of fibroblast migration///positive regulation of the force of heart contraction///regulation of cardiac conduction///regulation of cardiac muscle contraction by calcium ion signaling///regulation of cardiac muscle contraction by regulation of the release of sequestered calcium ion///regulation of cardiac muscle contraction by regulation of the release of sequestered calcium ion///regulation of cell communication by electrical coupling///regulation of heart rate///regulation of sodium ion transport///regulation of the force of heart contraction///regulation of the force of heart contraction///relaxation of cardiac muscle///relaxation of cardiac muscle///relaxation of smooth muscle///response to ATP///response to drug///response to glucose///response to hydrogen peroxide///response to immobilization stress///response to muscle stretch///response to nutrient///sodium ion export///sodium ion import///sodium ion transmembrane transport///sodium ion transmembrane transport///telencephalon development///vascular smooth muscle contraction	T-tubule///T-tubule///Z disc///cytosol///dendritic shaft///dendritic spine///integral component of plasma membrane///intercalated disc///intercalated disc///microtubule///mitochondrion///plasma membrane///sarcolemma	GO:0030506///GO:0030506///GO:0005509///GO:0005432///GO:0005432///GO:0005432///GO:0005516///GO:0008092///GO:0044325///GO:0005515	GO:1901660///GO:0055074///GO:0070509///GO:0070588///GO:0060402///GO:0055013///GO:0060048///GO:0086064///GO:0071320///GO:0071313///GO:0071456///GO:0034614///GO:0006883///GO:0060401///GO:0006811///GO:0086012///GO:0006936///GO:0051481///GO:0030501///GO:0010763///GO:0098735///GO:1903779///GO:0010882///GO:0010881///GO:0010881///GO:0010649///GO:0002027///GO:0002028///GO:0002026///GO:0002026///GO:0055119///GO:0055119///GO:0044557///GO:0033198///GO:0042493///GO:0009749///GO:0042542///GO:0035902///GO:0035994///GO:0007584///GO:0071436///GO:0097369///GO:0035725///GO:0035725///GO:0021537///GO:0014829	GO:0030315///GO:0030315///GO:0030018///GO:0005829///GO:0043198///GO:0043197///GO:0005887///GO:0014704///GO:0014704///GO:0005874///GO:0005739///GO:0005886///GO:0042383	CCGGACTGCCAAGCTCCTCACATCCTGCCTCTTTGTGCTCCTATGGCTCT
ILMN_1758392	ankyrin repeat and sterile alpha motif domain containing 1B	ANKS1B	56899				Homo sapiens ankyrin repeat and sterile alpha motif domain containing 1B (ANKS1B), transcript variant 2, mRNA	323276628	NM_181670				12q23.1	Chromosome 12, NC_000012.12 (98729904..99984727, complement)	ephrin receptor binding	regulation of synaptic plasticity by receptor localization to synapse	Cajal body///cell junction///cytoplasm///dendritic spine///postsynaptic density///postsynaptic membrane	GO:0046875	GO:1900383	GO:0015030///GO:0030054///GO:0005737///GO:0043197///GO:0014069///GO:0045211	AAATACTGGTGATGCTCCCTAGAGCAGGAGGCCCGGAAGTGCTGACGCAG
ILMN_1723113	WAP four-disulfide core domain 13	WFDC13	164237				Homo sapiens WAP four-disulfide core domain 13 (WFDC13), mRNA	25188180	NM_172005				20q13.12	Chromosome 20, NC_000020.11 (45702016..45708817)	serine-type endopeptidase inhibitor activity	negative regulation of endopeptidase activity	extracellular region	GO:0004867	GO:0010951	GO:0005576	GCATGTAGCACCACCTGAGCCAGAAACTGCAGAGGACATGACAGTGTGGC
ILMN_1720255																					CCAGAAGAACCTCTTGGGCTGCTTGCGGGGTCTGTTGGACACCTACTGCA
ILMN_1668847	WW domain containing E3 ubiquitin protein ligase 2	WWP2	11060				Homo sapiens WW domain containing E3 ubiquitin protein ligase 2 (WWP2), transcript variant 2, mRNA	394581979	NM_199424				16q22.1	Chromosome 16, NC_000016.10 (69762284..69941741)	RNA polymerase II transcription factor binding///RNA polymerase II transcription factor binding///ligase activity///protein binding///transcription factor binding///transcriptional activator activity, RNA polymerase II transcription factor binding///ubiquitin protein ligase activity///ubiquitin-protein transferase activity///ubiquitin-protein transferase activity	cellular protein modification process///negative regulation of gene expression///negative regulation of protein transport///negative regulation of sequence-specific DNA binding transcription factor activity///negative regulation of transcription from RNA polymerase II promoter///negative regulation of transcription from RNA polymerase II promoter///negative regulation of transcription, DNA-templated///negative regulation of transporter activity///positive regulation of transcription from RNA polymerase II promoter///proteasome-mediated ubiquitin-dependent protein catabolic process///protein K63-linked ubiquitination///protein autoubiquitination///protein ubiquitination///protein ubiquitination involved in ubiquitin-dependent protein catabolic process///regulation of ion transmembrane transport///regulation of membrane potential///regulation of potassium ion transmembrane transporter activity///transcription from RNA polymerase II promoter///viral entry into host cell	cytoplasm///cytoplasm///extracellular exosome///membrane///nucleus///ubiquitin ligase complex	GO:0001085///GO:0001085///GO:0016874///GO:0005515///GO:0008134///GO:0001190///GO:0061630///GO:0004842///GO:0004842	GO:0006464///GO:0010629///GO:0051224///GO:0043433///GO:0000122///GO:0000122///GO:0045892///GO:0032410///GO:0045944///GO:0043161///GO:0070534///GO:0051865///GO:0016567///GO:0042787///GO:0034765///GO:0042391///GO:1901016///GO:0006366///GO:0046718	GO:0005737///GO:0005737///GO:0070062///GO:0016020///GO:0005634///GO:0000151	TACCGCCTCCTCCCCGTCGCTCTGCCTTTTCCAAAACTCACTTGGGCCCT
ILMN_1777340	DEAD-box helicase 6	DDX6	1656				Homo sapiens DEAD-box helicase 6 (DDX6), transcript variant 1, mRNA	574957069	NM_004397				11q23.3	Chromosome 11, NC_000011.10 (118747763..118791263, complement)	ATP binding///ATP-dependent RNA helicase activity///RNA helicase activity///cadherin binding involved in cell-cell adhesion///helicase activity///poly(A) RNA binding///protein binding///protein domain specific binding	RNA secondary structure unwinding///cell-cell adhesion///cytoplasmic mRNA processing body assembly///exonucleolytic nuclear-transcribed mRNA catabolic process involved in deadenylation-dependent decay///negative regulation of neuron differentiation///regulation of translation///stem cell population maintenance///viral RNA genome packaging	RISC complex///cell-cell adherens junction///cytoplasm///cytoplasmic mRNA processing body///cytoplasmic mRNA processing body///cytoplasmic stress granule///cytosol///intracellular membrane-bounded organelle///membrane	GO:0005524///GO:0004004///GO:0003724///GO:0098641///GO:0004386///GO:0044822///GO:0005515///GO:0019904	GO:0010501///GO:0098609///GO:0033962///GO:0043928///GO:0045665///GO:0006417///GO:0019827///GO:0019074	GO:0016442///GO:0005913///GO:0005737///GO:0000932///GO:0000932///GO:0010494///GO:0005829///GO:0043231///GO:0016020	CAGATGCCTCCTGATGGGACATAGCCCTAACTCCTTAACAACTGTAGCAA
ILMN_1898596				Transcribed locus		Hs.334424	RST10343 Athersys RAGE Library Homo sapiens cDNA, mRNA sequence	13712942	BG191255												TTCTGTGAGCTTTCATGAAGGCTTTGGAAGGATCCAGGCAGGATGGCCTC
ILMN_1853152				Transcribed locus		Hs.552468	wq27e11.x1 NCI_CGAP_Kid11 Homo sapiens cDNA clone IMAGE:2472524 3-, mRNA sequence	5745673	AI953363												GCATCTCAGTCAGGGCCAAGATTAGGGTGATTCAAGTGAGGACAAGTTGC
ILMN_1797281																					AAGGACTCAGATGCAGGGTCTTCTCTGCTCCCCGTCACACAGAGGGTGGC
ILMN_1672600																					ATGCCTGAGCCTCCCCCTACTGCCGTGGGCTCCTATGTGGCCCAAGCCTC
ILMN_1652940	tubulin alpha 3f pseudogene	TUBA3FP	113691				Homo sapiens tubulin alpha 3f pseudogene (TUBA3FP), non-coding RNA	153070786	NR_003608				22q11.21	Chromosome 22, NC_000022.11 (21008203..21014287, complement)							CCCCTGAAGGCCCGCATCCTTTATGGAGACAACCCCTTTTCACGTCAGCT
ILMN_1785202	signal transducer and activator of transcription 4	STAT4	6775				Homo sapiens signal transducer and activator of transcription 4 (STAT4), transcript variant 1, mRNA	345110658	NM_003151				2q32.2-q32.3	Chromosome 2, NC_000002.12 (191029576..191172684, complement)	RNA polymerase II regulatory region sequence-specific DNA binding///protein binding///transcription factor activity, sequence-specific DNA binding	JAK-STAT cascade///regulation of transcription, DNA-templated///transcription, DNA-templated	cytoplasm///nucleoplasm	GO:0000977///GO:0005515///GO:0003700	GO:0007259///GO:0006355///GO:0006351	GO:0005737///GO:0005654	CCCATGTCTCCAAGTGTGTATGCGGTGTTGAGAGAAAACCTGAGTCCCAC
ILMN_1696468																					TAGTTCAGGATCTGAAGGAGCTCTGCCTTTGGAATGCATGGGAGATAGAG
ILMN_1851396				Transcribed locus		Hs.308351	BX106045 NCI_CGAP_Brn35 Homo sapiens cDNA clone IMAGp998O244859 ; IMAGE:1977839 3-, mRNA sequence	27833860	BX106045												GTCACTTTATTCATGTCCCCAGAACCCTAGGAAAGCATCAGCATTCAAGG
ILMN_1846200				Transcribed locus		Hs.551432	ad39d09.s1 Stratagene HeLa cell s3 937216 Homo sapiens cDNA clone IMAGE:882545 3-, mRNA sequence	2657015	AA676493												GCTGTAACAATGATGCTGGGCCCTGAACAATACCGTTAGAGGCAAAGTGC
ILMN_1802702	chromosome 10 open reading frame 91	C10orf91	170393				Homo sapiens chromosome 10 open reading frame 91 (C10orf91), mRNA	91754188	NM_173541				10q26.3	Chromosome 10, NC_000010.11 (132445210..132448321)							TCTAACCACAAAGGAGGAAAAGAGAAGACCACCCTTGCCCCAGTCCGGCC
ILMN_1884041	dynein axonemal heavy chain 6	DNAH6	1768	Dynein, axonemal, heavy chain 6	DNAH6	Hs.249972	MGC1.1.1.1.1.F03.R.1 NIH_MGC_331 Homo sapiens cDNA clone MGC1.1.1.1.1.F03, mRNA sequence	62640121	DN831478				2p11.2	Chromosome 2, NC_000002.12 (84459588..84819589)	ATP binding///ATPase activity///microtubule motor activity	cilium or flagellum-dependent cell motility///microtubule-based movement	axonemal dynein complex///cytoplasm///microtubule	GO:0005524///GO:0016887///GO:0003777	GO:0001539///GO:0007018	GO:0005858///GO:0005737///GO:0005874	CCAGCCATGACCAGGACAGACTTCACAGCTCTCATGCCAAAGTCGTAGTG
ILMN_1859725				Transcribed locus		Hs.577061	DB341593 TESTI4 Homo sapiens cDNA clone TESTI4043652 3-, mRNA sequence	83078255	DB341593												CCACTCAGGTGGTTGAGCAATTTGACTGCCCCTCATTTGACACACAACGG
ILMN_1822495				Transcribed locus		Hs.544127	DA102929 BRACE3 Homo sapiens cDNA clone BRACE3015743 5-, mRNA sequence	78680340	DA102929												ACCGTGCTTTTGCTTTGGAGCCTGAGGGAAATGTGGAAGGCGCTGGAGTC
ILMN_1880280	FOXP1 intronic transcript 1	FOXP1-IT1	100506815				Homo sapiens cDNA: FLJ22140 fis, clone HEP20977	10438414	AK025793					Chromosome 3							CCGTGTGTCAGGGAGCTGAGTGGAGGCTGAAAGAGGATGGAACACTTCCC
ILMN_1697872																					GCCTCTTTGGAGCATACCCACTGATGGTGGTTCACAAGCTACCCACGCCC
ILMN_2403458	SWI/SNF related, matrix associated, actin dependent regulator of chromatin, subfamily b, member 1	SMARCB1	6598				Homo sapiens SWI/SNF related, matrix associated, actin dependent regulator of chromatin, subfamily b, member 1 (SMARCB1), transcript variant 2, mRNA	962305314	NM_001007468				22q11	Chromosome 22, NC_000022.11 (23786931..23834518)	DNA binding///RNA polymerase I CORE element sequence-specific DNA binding///contributes_to RNA polymerase II core promoter proximal region sequence-specific DNA binding///contributes_to RNA polymerase II distal enhancer sequence-specific DNA binding///Tat protein binding///contributes_to nucleosomal DNA binding///p53 binding///protein binding///transcription coactivator activity///transcription coactivator activity	ATP-dependent chromatin remodeling///DNA integration///DNA repair///blastocyst hatching///cell cycle///cell differentiation///chromatin remodeling///chromatin remodeling///covalent chromatin modification///negative regulation of cell proliferation///negative regulation of histone H3-K9 dimethylation///negative regulation of histone H3-K9 trimethylation///nervous system development///nucleosome disassembly///positive regulation by host of viral transcription///positive regulation of glucose mediated signaling pathway///positive regulation of histone H3-K9 acetylation///positive regulation of histone H4 acetylation///positive regulation of sequence-specific DNA binding transcription factor activity///positive regulation of transcription from RNA polymerase II promoter///positive regulation of transcription of nuclear large rRNA transcript from RNA polymerase I promoter///positive regulation of transcription of nuclear large rRNA transcript from RNA polymerase I promoter///NOT regulation of histone H4-K16 acetylation///regulation of transcription from RNA polymerase II promoter///single stranded viral RNA replication via double stranded DNA intermediate///transcription, DNA-templated	SWI/SNF complex///XY body///nBAF complex///npBAF complex///nuclear chromatin///nucleolus///nucleoplasm///nucleoplasm///nucleus///protein complex	GO:0003677///GO:0001164///contributes_to GO:0000978///contributes_to GO:0000980///GO:0030957///contributes_to GO:0031492///GO:0002039///GO:0005515///GO:0003713///GO:0003713	GO:0043044///GO:0015074///GO:0006281///GO:0001835///GO:0007049///GO:0030154///GO:0006338///GO:0006338///GO:0016569///GO:0008285///GO:1900110///GO:1900113///GO:0007399///GO:0006337///GO:0043923///GO:1902661///GO:2000617///GO:0090240///GO:0051091///GO:0045944///GO:1901838///GO:1901838///NOT GO:2000618///GO:0006357///GO:0039692///GO:0006351	GO:0016514///GO:0001741///GO:0071565///GO:0071564///GO:0000790///GO:0005730///GO:0005654///GO:0005654///GO:0005634///GO:0043234	TACGCCTTCAGCGAGAACCCTCTGCCCACAGTGGAGATTGCCATCCGGAA
ILMN_1758823	SWI/SNF related, matrix associated, actin dependent regulator of chromatin, subfamily b, member 1	SMARCB1	6598				Homo sapiens SWI/SNF related, matrix associated, actin dependent regulator of chromatin, subfamily b, member 1 (SMARCB1), transcript variant 2, mRNA	962305314	NM_001007468				22q11	Chromosome 22, NC_000022.11 (23786931..23834518)	DNA binding///RNA polymerase I CORE element sequence-specific DNA binding///contributes_to RNA polymerase II core promoter proximal region sequence-specific DNA binding///contributes_to RNA polymerase II distal enhancer sequence-specific DNA binding///Tat protein binding///contributes_to nucleosomal DNA binding///p53 binding///protein binding///transcription coactivator activity///transcription coactivator activity	ATP-dependent chromatin remodeling///DNA integration///DNA repair///blastocyst hatching///cell cycle///cell differentiation///chromatin remodeling///chromatin remodeling///covalent chromatin modification///negative regulation of cell proliferation///negative regulation of histone H3-K9 dimethylation///negative regulation of histone H3-K9 trimethylation///nervous system development///nucleosome disassembly///positive regulation by host of viral transcription///positive regulation of glucose mediated signaling pathway///positive regulation of histone H3-K9 acetylation///positive regulation of histone H4 acetylation///positive regulation of sequence-specific DNA binding transcription factor activity///positive regulation of transcription from RNA polymerase II promoter///positive regulation of transcription of nuclear large rRNA transcript from RNA polymerase I promoter///positive regulation of transcription of nuclear large rRNA transcript from RNA polymerase I promoter///NOT regulation of histone H4-K16 acetylation///regulation of transcription from RNA polymerase II promoter///single stranded viral RNA replication via double stranded DNA intermediate///transcription, DNA-templated	SWI/SNF complex///XY body///nBAF complex///npBAF complex///nuclear chromatin///nucleolus///nucleoplasm///nucleoplasm///nucleus///protein complex	GO:0003677///GO:0001164///contributes_to GO:0000978///contributes_to GO:0000980///GO:0030957///contributes_to GO:0031492///GO:0002039///GO:0005515///GO:0003713///GO:0003713	GO:0043044///GO:0015074///GO:0006281///GO:0001835///GO:0007049///GO:0030154///GO:0006338///GO:0006338///GO:0016569///GO:0008285///GO:1900110///GO:1900113///GO:0007399///GO:0006337///GO:0043923///GO:1902661///GO:2000617///GO:0090240///GO:0051091///GO:0045944///GO:1901838///GO:1901838///NOT GO:2000618///GO:0006357///GO:0039692///GO:0006351	GO:0016514///GO:0001741///GO:0071565///GO:0071564///GO:0000790///GO:0005730///GO:0005654///GO:0005654///GO:0005634///GO:0043234	GTGGAGTGGGGGCTTCCAGGTGGCCCTTCCCGGCACACATTCCATTTGTT
ILMN_1656882																					ACCTAAAACTCTCCGGTGCAGCCTCTGGATTCACCGTCGGTAGCTGGTAC
ILMN_1689004	TNF receptor superfamily member 12A	TNFRSF12A	51330				Homo sapiens TNF receptor superfamily member 12A (TNFRSF12A), mRNA	187828666	NM_016639				16p13.3	Chromosome 16, NC_000016.10 (3020312..3022383)	protein binding	angiogenesis///extrinsic apoptotic signaling pathway///positive regulation of apoptotic process///positive regulation of axon extension///positive regulation of extrinsic apoptotic signaling pathway///regulation of angiogenesis///regulation of wound healing///substrate-dependent cell migration, cell attachment to substrate///tumor necrosis factor-mediated signaling pathway	cell surface///integral component of membrane///plasma membrane///ruffle	GO:0005515	GO:0001525///GO:0097191///GO:0043065///GO:0045773///GO:2001238///GO:0045765///GO:0061041///GO:0006931///GO:0033209	GO:0009986///GO:0016021///GO:0005886///GO:0001726	CAGAAAGGGAGCCTCACGCTGGCTCACACAAAACAGCTGACACTGACTAA
ILMN_1710280	tubulin beta 1 class VI	TUBB1	81027				Homo sapiens tubulin beta 1 class VI (TUBB1), mRNA	300934755	NM_030773				20q13.32	Chromosome 20, NC_000020.11 (59016026..59026654)	GTP binding///GTPase activity///structural constituent of cytoskeleton	spindle assembly	cytoplasm///extracellular exosome///microtubule	GO:0005525///GO:0003924///GO:0005200	GO:0051225	GO:0005737///GO:0070062///GO:0005874	GACTTACAGCCTGCGATTATACAAGGATTTACACATGCTTCCTCTGGTGC
ILMN_2157843	zinc finger protein 829	ZNF829	374899				Homo sapiens zinc finger protein 829 (ZNF829), transcript variant 2, mRNA	285002221	NM_001037232				19q13.12	Chromosome 19, NC_000019.10 (36888124..36916387, complement)	DNA binding///metal ion binding///transcription factor activity, sequence-specific DNA binding	regulation of transcription, DNA-templated///transcription, DNA-templated	nucleus	GO:0003677///GO:0046872///GO:0003700	GO:0006355///GO:0006351	GO:0005634	GGAATGTGGAAAGGCTTTTGGTAGTCGCTCTGACCTCATTCGCCATGAGG
ILMN_1718259	zinc finger protein 829	ZNF829	374899				Homo sapiens zinc finger protein 829 (ZNF829), transcript variant 2, mRNA	285002221	NM_001037232				19q13.12	Chromosome 19, NC_000019.10 (36888124..36916387, complement)	DNA binding///metal ion binding///transcription factor activity, sequence-specific DNA binding	regulation of transcription, DNA-templated///transcription, DNA-templated	nucleus	GO:0003677///GO:0046872///GO:0003700	GO:0006355///GO:0006351	GO:0005634	GCCTGGGCCCACCCGAAACGGCTGCTCCCTCAACTCTCAACATCCAGCCG
ILMN_1712605	zinc finger protein 829	ZNF829	374899				Homo sapiens zinc finger protein 829 (ZNF829), transcript variant 2, mRNA	285002221	NM_001037232				19q13.12	Chromosome 19, NC_000019.10 (36888124..36916387, complement)	DNA binding///metal ion binding///transcription factor activity, sequence-specific DNA binding	regulation of transcription, DNA-templated///transcription, DNA-templated	nucleus	GO:0003677///GO:0046872///GO:0003700	GO:0006355///GO:0006351	GO:0005634	GGAACAAGGAAAAGAGCCCTGGATGGTTGATAGAGAGCTGACTAGAGGCC
ILMN_2170625																					TGCGGCCTTCCGCAGTGTTTGTGTCCCTGGGTACTTAAGATTAGGGAGTG
ILMN_1669826	non-SMC condensin II complex subunit G2	NCAPG2	54892				Homo sapiens non-SMC condensin II complex subunit G2 (NCAPG2), transcript variant 1, mRNA	530339648	NM_017760				7q36.3	Chromosome 7, NC_000007.14 (158631169..158704831, complement)	methylated histone binding///protein binding	cell division///chromosome condensation///inner cell mass cell proliferation///mitotic nuclear division	membrane///nucleoplasm	GO:0035064///GO:0005515	GO:0051301///GO:0030261///GO:0001833///GO:0007067	GO:0016020///GO:0005654	GCACATCGCCGCCACACCCAGCTCATTTTTGTATTAGTGGAGACAGGGCT
ILMN_2233279																					CAAGATCGCGCCATTGCACTCCAGCCTGGGCAACAAAAGCAAAACTCAGT
ILMN_1782782																					ATGCGTCTCTAGACCCCCACGTCCTCGCCCCCAGGATCTGTGAATACAGT
ILMN_1764754	receptor activity modifying protein 1	RAMP1	10267				Homo sapiens receptor activity modifying protein 1 (RAMP1), transcript variant 1, mRNA	816197636	NM_005855				2q36-q37.1	Chromosome 2, NC_000002.12 (237858714..237912117)	calcitonin receptor activity///calcitonin receptor binding///coreceptor activity///protein binding///protein transporter activity///receptor activity	G-protein coupled receptor signaling pathway///angiogenesis///calcium ion transport///intracellular protein transport///positive regulation of cAMP biosynthetic process///positive regulation of cAMP biosynthetic process///positive regulation of protein glycosylation///protein localization to plasma membrane///protein transport///receptor internalization///regulation of G-protein coupled receptor protein signaling pathway	cell surface///extracellular space///integral component of plasma membrane///intracellular///plasma membrane///colocalizes_with plasma membrane///plasma membrane///receptor complex	GO:0004948///GO:0031716///GO:0015026///GO:0005515///GO:0008565///GO:0004872	GO:0007186///GO:0001525///GO:0006816///GO:0006886///GO:0030819///GO:0030819///GO:0060050///GO:0072659///GO:0015031///GO:0031623///GO:0008277	GO:0009986///GO:0005615///GO:0005887///GO:0005622///GO:0005886///colocalizes_with GO:0005886///GO:0005886///GO:0043235	GAGTCCAGAGTAGCCGAGGCTCTGGTATTAACCTGGAAGCCCCCCTGGCT
ILMN_1875735	uncharacterized LOC100506489	LOC100506489	100506489				Homo sapiens, clone IMAGE:5163213, mRNA	24901271	BC039665					Chromosome 7, NC_000007.14 (115679345..115682618, complement)							GATTCATGGGTCTATTCGGACTGTAGATTGCTCTGCCATTCTGAGTTCAG
ILMN_1719344																					GGTGGACTGTGGGAGCAGAGGCATTGCCAGGACTTGGGAAACAGTCACTG
ILMN_1685763	WD repeat domain 45B	WDR45B	56270				Homo sapiens WD repeat domain 45B (WDR45B), mRNA	122939166	NM_019613				17q25.3	Chromosome 17, NC_000017.11 (82614562..82648535, complement)	phosphatidylinositol-3,5-bisphosphate binding///phosphatidylinositol-3-phosphate binding	autophagosome assembly///mitophagy///nucleophagy///protein lipidation///protein localization to pre-autophagosomal structure	cytosol///extrinsic component of membrane///pre-autophagosomal structure membrane	GO:0080025///GO:0032266	GO:0000045///GO:0000422///GO:0044804///GO:0006497///GO:0034497	GO:0005829///GO:0019898///GO:0034045	GCCTGTGGTCTTCTCCGTACCCGCAACGTGGTCATCTGTGCCCGTGACGT
ILMN_1688413	SNW domain containing 1	SNW1	22938				Homo sapiens SNW domain containing 1 (SNW1), transcript variant 2, mRNA	18860912	NM_012245				14q24.3	Chromosome 14, NC_000014.9 (77717599..77761220, complement)	Notch binding///SMAD binding///nuclear hormone receptor binding///poly(A) RNA binding///protein binding///retinoic acid receptor binding///transcription coactivator activity///transcription corepressor activity///vitamin D receptor binding	Notch signaling pathway///cellular response to retinoic acid///intrinsic apoptotic signaling pathway in response to DNA damage by p53 class mediator///mRNA splicing, via spliceosome///mRNA splicing, via spliceosome///negative regulation of transcription from RNA polymerase II promoter///negative regulation of transcription, DNA-templated///positive regulation by host of viral transcription///positive regulation by host of viral transcription///positive regulation of histone H3-K4 methylation///positive regulation of mRNA splicing, via spliceosome///positive regulation of neurogenesis///positive regulation of transcription from RNA polymerase II promoter///positive regulation of transcription from RNA polymerase II promoter///positive regulation of transforming growth factor beta receptor signaling pathway///positive regulation of vitamin D receptor signaling pathway///regulation of retinoic acid receptor signaling pathway///regulation of transcription from RNA polymerase II promoter///regulation of vitamin D receptor signaling pathway///retinoic acid receptor signaling pathway///transcription initiation from RNA polymerase II promoter///viral process	colocalizes_with SMAD3-SMAD4 protein complex///catalytic step 2 spliceosome///chromatin///colocalizes_with cyclin/CDK positive transcription elongation factor complex///nuclear matrix///nucleoplasm///nucleoplasm///nucleus///spliceosomal complex	GO:0005112///GO:0046332///GO:0035257///GO:0044822///GO:0005515///GO:0042974///GO:0003713///GO:0003714///GO:0042809	GO:0007219///GO:0071300///GO:0042771///GO:0000398///GO:0000398///GO:0000122///GO:0045892///GO:0043923///GO:0043923///GO:0051571///GO:0048026///GO:0050769///GO:0045944///GO:0045944///GO:0030511///GO:0070564///GO:0048385///GO:0006357///GO:0070562///GO:0048384///GO:0006367///GO:0016032	colocalizes_with GO:0071146///GO:0071013///GO:0000785///colocalizes_with GO:0008024///GO:0016363///GO:0005654///GO:0005654///GO:0005634///GO:0005681	TCTGGGTGCCAGATCCCAGCACTACTTTTTATTACTGGAGAAATGGGGGG
ILMN_1694502	primase (DNA) subunit 1	PRIM1	5557				Homo sapiens primase (DNA) subunit 1 (PRIM1), mRNA	41349493	NM_000946				12q13	Chromosome 12, NC_000012.12 (56731580..56752362, complement)	DNA primase activity///metal ion binding	DNA replication initiation///DNA replication, synthesis of RNA primer///DNA strand elongation involved in DNA replication///G1/S transition of mitotic cell cycle///telomere maintenance via recombination	membrane///nucleoplasm///primosome complex	GO:0003896///GO:0046872	GO:0006270///GO:0006269///GO:0006271///GO:0000082///GO:0000722	GO:0016020///GO:0005654///GO:1990077	ACCCTGGCTGGAGTGGGAGATTATGCTCCAGTACTGTTTTCCACGGCTGG
ILMN_2067708	transcription factor B2, mitochondrial	TFB2M	64216				Homo sapiens transcription factor B2, mitochondrial (TFB2M), mRNA	210147473	NM_022366				1q44	Chromosome 1, NC_000001.11 (246540561..246566263, complement)	poly(A) RNA binding///rRNA (adenine-N6,N6-)-dimethyltransferase activity///transcription cofactor activity	mitochondrion organization///positive regulation of transcription, DNA-templated///rRNA methylation///transcription from mitochondrial promoter///transcription initiation from mitochondrial promoter///transcription initiation from mitochondrial promoter	cell junction///mitochondrial matrix///mitochondrial matrix///mitochondrial nucleoid///mitochondrion	GO:0044822///GO:0000179///GO:0003712	GO:0007005///GO:0045893///GO:0031167///GO:0006390///GO:0006391///GO:0006391	GO:0030054///GO:0005759///GO:0005759///GO:0042645///GO:0005739	CCCTGGAAGATAGGTAGCAACTAGACTGTCGTTTTTGGTGGAGCGGTTCA
ILMN_2067709	transcription factor B2, mitochondrial	TFB2M	64216				Homo sapiens transcription factor B2, mitochondrial (TFB2M), mRNA	210147473	NM_022366				1q44	Chromosome 1, NC_000001.11 (246540561..246566263, complement)	poly(A) RNA binding///rRNA (adenine-N6,N6-)-dimethyltransferase activity///transcription cofactor activity	mitochondrion organization///positive regulation of transcription, DNA-templated///rRNA methylation///transcription from mitochondrial promoter///transcription initiation from mitochondrial promoter///transcription initiation from mitochondrial promoter	cell junction///mitochondrial matrix///mitochondrial matrix///mitochondrial nucleoid///mitochondrion	GO:0044822///GO:0000179///GO:0003712	GO:0007005///GO:0045893///GO:0031167///GO:0006390///GO:0006391///GO:0006391	GO:0030054///GO:0005759///GO:0005759///GO:0042645///GO:0005739	GTCTTGCACAAGCCAGGCAGATCATTTCTCCTAAGCTGATATCATTGGCT
ILMN_1661078																					CCTGCCCCTGCTCTGCACTCTCAGGTATTCCCTGCTCTTACTCCAAAAAG
ILMN_1907648				Transcribed locus		Hs.554608	HSC0QD082 normalized infant brain cDNA Homo sapiens cDNA clone c-0qd08 3-, mRNA sequence	561211	Z38819												TTGGCCAGGGGAGCAAGGTGGAGGTTGAGCCTCCGGGTGTGGTCAGGTGT
ILMN_1803528	leucine rich repeat containing 31	LRRC31	79782				Homo sapiens leucine rich repeat containing 31 (LRRC31), transcript variant 1, mRNA	459683882	NM_024727				3q26.2	Chromosome 3, NC_000003.12 (169839175..169869935, complement)							TGGTACTGCAACTGCTTTCCTCTTGCCCAGAAATGTTTTGCCTCTTCTTT
ILMN_1703425																					ATACGGGACATACTTTATTCAGCTGGGTGCTGAAAAAGAATCTTGGAAAT
ILMN_1662306	RAB, member of RAS oncogene family like 3	RABL3	285282				Homo sapiens RAB, member of RAS oncogene family like 3 (RABL3), mRNA	115529441	NM_173825				3q13.33	Chromosome 3, NC_000003.12 (120686681..120742537, complement)	GTP binding	small GTPase mediated signal transduction	intracellular	GO:0005525	GO:0007264	GO:0005622	GCGTCGTTGGTCATTGGAAGCTCTCAACAGGGATTTGGTGCCAACTGGAG
ILMN_2221769	PRAME family member 4	PRAMEF4	400735				Homo sapiens PRAME family member 4 (PRAMEF4), mRNA	608601795	NM_001009611				1p36.21	Chromosome 1, NC_000001.11 (12879212..12886201, complement)	retinoic acid receptor binding	negative regulation of apoptotic process///negative regulation of cell differentiation///negative regulation of retinoic acid receptor signaling pathway///negative regulation of transcription, DNA-templated///positive regulation of cell proliferation		GO:0042974	GO:0043066///GO:0045596///GO:0048387///GO:0045892///GO:0008284		TGTGGCATCATAGACTCCCAAGTCAACGCCATCTTGCCTGCCCTGAGCCG
ILMN_2221768	PRAME family member 4	PRAMEF4	400735				Homo sapiens PRAME family member 4 (PRAMEF4), mRNA	608601795	NM_001009611				1p36.21	Chromosome 1, NC_000001.11 (12879212..12886201, complement)	retinoic acid receptor binding	negative regulation of apoptotic process///negative regulation of cell differentiation///negative regulation of retinoic acid receptor signaling pathway///negative regulation of transcription, DNA-templated///positive regulation of cell proliferation		GO:0042974	GO:0043066///GO:0045596///GO:0048387///GO:0045892///GO:0008284		TGGATTCGATGGGACTTTGGGGACCTGTGTCCTGTAGAGTCGAAAATGGG
ILMN_1828491	uncharacterized LOC283485	LOC283485	283485				Homo sapiens cDNA FLJ36543 fis, clone TRACH2006194	21752806	AK093862				13q34	Chromosome 13							TGCTTTTGCTGTTGGTGGGCTTTGAGAAAAACACGACTGGCCGGGCTCCC
ILMN_1753729	kininogen 1	KNG1	3827				Homo sapiens kininogen 1 (KNG1), transcript variant 2, mRNA	262050543	NM_000893				3q27	Chromosome 3, NC_000003.12 (186717309..186744410)	cysteine-type endopeptidase inhibitor activity///heparin binding///protein binding///receptor binding///zinc ion binding	blood coagulation, intrinsic pathway///inflammatory response///negative regulation of blood coagulation///negative regulation of cell adhesion///negative regulation of endopeptidase activity///negative regulation of proteolysis///platelet degranulation///positive regulation of apoptotic process///positive regulation of cytosolic calcium ion concentration///positive regulation of renal sodium excretion///positive regulation of urine volume///smooth muscle contraction///vasodilation	blood microparticle///extracellular exosome///extracellular region///extracellular region///extracellular space///plasma membrane///platelet alpha granule lumen	GO:0004869///GO:0008201///GO:0005515///GO:0005102///GO:0008270	GO:0007597///GO:0006954///GO:0030195///GO:0007162///GO:0010951///GO:0045861///GO:0002576///GO:0043065///GO:0007204///GO:0035815///GO:0035810///GO:0006939///GO:0042311	GO:0072562///GO:0070062///GO:0005576///GO:0005576///GO:0005615///GO:0005886///GO:0031093	GCAGAATCTTCACTCCAGGCACATAGCCCCAACCACCTCTGCCAGCAACC
ILMN_1900248				Transcribed locus		Hs.131275	UI-H-DT1-awg-l-24-0-UI.s1 NCI_CGAP_DT1 Homo sapiens cDNA clone IMAGE:5889191 3-, mRNA sequence	19752602	BQ017325												GGTCCATCGCCTTGAATCGGAGCATTCCCGCTGAGTCACCCAAGAAGCCT
ILMN_1888546				Transcribed locus		Hs.542573	ox32e08.s1 Soares_total_fetus_Nb2HF8_9w Homo sapiens cDNA clone IMAGE:1658054 3-, mRNA sequence	3278427	AI039233												CCTTGAACCCTCACCTGTCCATAGCACCCACAGGAGCAAAAAGCACCACC
ILMN_1714586	vestigial like family member 3	VGLL3	389136				Homo sapiens vestigial like family member 3 (VGLL3), transcript variant 1, mRNA	1001184372	NM_016206				3p12.1	Chromosome 3, NC_000003.12 (86937969..86991293, complement)		regulation of transcription, DNA-templated///transcription, DNA-templated	nucleus		GO:0006355///GO:0006351	GO:0005634	ATCTGTTCCCCTTTAAGCATGACACTCTATCCTTTCTTGTGGATCTTGCT
ILMN_1696087	prohibitin 2	PHB2	11331				Homo sapiens prohibitin 2 (PHB2), transcript variant 1, mRNA	221307583	NM_001144831				12p13	Chromosome 12, NC_000012.12 (6965352..6970823, complement)	amide binding///estrogen receptor binding///protein C-terminus binding///protein N-terminus binding///protein binding	mammary gland alveolus development///mammary gland branching involved in thelarche///mitochondrion organization///negative regulation of apoptotic process///negative regulation of intracellular estrogen receptor signaling pathway///negative regulation of mammary gland epithelial cell proliferation///negative regulation of sequence-specific DNA binding transcription factor activity///negative regulation of transcription, DNA-templated///positive regulation of ERK1 and ERK2 cascade///positive regulation of cell cycle G1/S phase transition///positive regulation of exit from mitosis///positive regulation of sequence-specific DNA binding transcription factor activity///protein import into nucleus, translocation///protein stabilization///regulation of branching involved in mammary gland duct morphogenesis///NOT regulation of complement activation///sister chromatid cohesion///transcription, DNA-templated	cell periphery///cell surface///cytoplasm///extracellular exosome///mitochondrial inner membrane///mitochondrial outer membrane///mitochondrion///nuclear matrix///nucleus///nucleus///protein complex	GO:0033218///GO:0030331///GO:0008022///GO:0047485///GO:0005515	GO:0060749///GO:0060744///GO:0007005///GO:0043066///GO:0033147///GO:0033600///GO:0043433///GO:0045892///GO:0070374///GO:1902808///GO:0031536///GO:0051091///GO:0000060///GO:0050821///GO:0060762///NOT GO:0030449///GO:0007062///GO:0006351	GO:0071944///GO:0009986///GO:0005737///GO:0070062///GO:0005743///GO:0005741///GO:0005739///GO:0016363///GO:0005634///GO:0005634///GO:0043234	GGGTAAGAAATGAGCCTAGTCACCAAGAACTCCACCCCCAGAGGAAGTGG
ILMN_1811387	trefoil factor 3	TFF3	7033				Homo sapiens trefoil factor 3 (TFF3), mRNA	281485607	NM_003226				21q22.3	Chromosome 21, NC_000021.9 (42311667..42315596, complement)	molecular_function///protein binding	defense response///digestion	cytoplasm///extracellular exosome///extracellular region///proteinaceous extracellular matrix	GO:0003674///GO:0005515	GO:0006952///GO:0007586	GO:0005737///GO:0070062///GO:0005576///GO:0005578	GCCTGATGTCTTAACGAATAAAGGTCCCATGCTCCACCCGAGGACAGTTC
ILMN_1665696	ephrin A4	EFNA4	1945				Homo sapiens ephrin A4 (EFNA4), transcript variant 1, mRNA	33359684	NM_005227				1q21-q22	Chromosome 1, NC_000001.11 (155063737..155069553)	ephrin receptor binding///protein binding///transmembrane-ephrin receptor activity	axon guidance///cell-cell signaling///ephrin receptor signaling pathway	anchored component of membrane///extracellular region///integral component of plasma membrane///plasma membrane	GO:0046875///GO:0005515///GO:0005005	GO:0007411///GO:0007267///GO:0048013	GO:0031225///GO:0005576///GO:0005887///GO:0005886	GGGGACACTCCCAGCCCCCTCTGTCTCTTGCTATTACTGCTGCTTCTGAT
ILMN_1683909	transient receptor potential cation channel subfamily C member 7	TRPC7	57113				Homo sapiens transient receptor potential cation channel subfamily C member 7 (TRPC7), transcript variant 1, mRNA	262399373	NM_020389				5q31.1	Chromosome 5, NC_000005.10 (136213311..136365476, complement)	calcium channel activity///protein binding///store-operated calcium channel activity	calcium ion transmembrane transport///manganese ion transport///platelet activation///regulation of cytosolic calcium ion concentration///single fertilization	cis-Golgi network///integral component of plasma membrane///nuclear envelope///perinuclear region of cytoplasm///plasma membrane	GO:0005262///GO:0005515///GO:0015279	GO:0070588///GO:0006828///GO:0030168///GO:0051480///GO:0007338	GO:0005801///GO:0005887///GO:0005635///GO:0048471///GO:0005886	GCTACTGGTGAGCTGGCAGACCTGATTCAACAACTCAGCGAGAAGTTTGG
ILMN_1717013																					GGAAAACACTGAAGATGGAAAAGAACGTGAGCTCCCCAAGAGCGGGCGCC
ILMN_1900224	uncharacterized LOC101929084	LOC101929084	101929084				Homo sapiens cDNA clone IMAGE:5272084	34191471	BC041342					Chromosome 12, NC_000012.12 (103547794..103559815)							GGCAGAGAAAACAGCAGACTCAAAAACCCCGTGACATCCCTGAGCATCTC
ILMN_1729874	olfactory receptor family 7 subfamily C member 1	OR7C1	26664				Homo sapiens olfactory receptor family 7 subfamily C member 1 (OR7C1), mRNA	39812354	NM_198944				19p13.1	Chromosome 19, NC_000019.10 (14797550..14835376, complement)	G-protein coupled receptor activity///olfactory receptor activity	G-protein coupled receptor signaling pathway///detection of chemical stimulus involved in sensory perception of smell///spermatogenesis	integral component of membrane///plasma membrane	GO:0004930///GO:0004984	GO:0007186///GO:0050911///GO:0007283	GO:0016021///GO:0005886	GGATTTCCTCAGCTGGGAGAAAGCACAAAGCGTTTTCCACCTGTGGTTCC
ILMN_1752320																					TCTTTCCCCTGTGGGCCCCTCTCTGGTCCTGGGGTCCTGGATTGGACCCT
ILMN_1769116	lipocalin 12	LCN12	286256				Homo sapiens lipocalin 12 (LCN12), mRNA	89886463	NM_178536				9q34.3	Chromosome 9, NC_000009.12 (136949180..136955505)	retinoic acid binding///transporter activity	lipid metabolic process///long-chain fatty acid transport	extracellular region	GO:0001972///GO:0005215	GO:0006629///GO:0015909	GO:0005576	AGGCTGGTCACCCCAGGCCAGCGTCTGTTGAAGGATGAAGCAGCTCCTGT
ILMN_1740586	phospholipase A2 group IIA	PLA2G2A	5320				Homo sapiens phospholipase A2 group IIA (PLA2G2A), transcript variant 1, mRNA	239915981	NM_000300				1p35	Chromosome 1, NC_000001.11 (19975431..19980439, complement)	calcium ion binding///calcium-dependent phospholipase A2 activity///phospholipase A2 activity///phospholipase A2 activity///phospholipid binding	defense response to Gram-positive bacterium///lipid catabolic process///low-density lipoprotein particle remodeling///phosphatidic acid biosynthetic process///phosphatidic acid metabolic process///phosphatidylcholine acyl-chain remodeling///phosphatidylethanolamine acyl-chain remodeling///phosphatidylglycerol acyl-chain remodeling///phosphatidylinositol acyl-chain remodeling///phosphatidylserine acyl-chain remodeling///phospholipid metabolic process///positive regulation of ERK1 and ERK2 cascade///positive regulation of inflammatory response///positive regulation of macrophage derived foam cell differentiation	endoplasmic reticulum///endoplasmic reticulum membrane///extracellular exosome///extracellular region///extracellular space///perinuclear region of cytoplasm///plasma membrane///secretory granule	GO:0005509///GO:0047498///GO:0004623///GO:0004623///GO:0005543	GO:0050830///GO:0016042///GO:0034374///GO:0006654///GO:0046473///GO:0036151///GO:0036152///GO:0036148///GO:0036149///GO:0036150///GO:0006644///GO:0070374///GO:0050729///GO:0010744	GO:0005783///GO:0005789///GO:0070062///GO:0005576///GO:0005615///GO:0048471///GO:0005886///GO:0030141	ATGCAGAAAGCATCCCTCACCCATCCTAGAGGCCAGGCAGGAGCCCTTCT
ILMN_1742197	phosphoinositide kinase, FYVE-type zinc finger containing	PIKFYVE	200576				Homo sapiens phosphoinositide kinase, FYVE-type zinc finger containing (PIKFYVE), transcript variant 3, mRNA	121583881	NM_152671				2q34	Chromosome 2, NC_000002.12 (208266178..208358751)	1-phosphatidylinositol-3-phosphate 5-kinase activity///1-phosphatidylinositol-4-phosphate 5-kinase activity///ATP binding///phosphatidylinositol-3,5-bisphosphate 5-phosphatase activity///protein binding///zinc ion binding	intracellular signal transduction///myelin assembly///phosphatidylinositol 5-phosphate metabolic process///phosphatidylinositol biosynthetic process///phosphatidylinositol phosphorylation///phosphatidylinositol-3-phosphate biosynthetic process///protein localization to nucleus///NOT receptor-mediated endocytosis///regulation of autophagosome assembly///retrograde transport, endosome to Golgi	Golgi membrane///cell-cell junction///cytoplasmic vesicle///cytosol///early endosome membrane///early endosome membrane///endosome membrane///late endosome membrane///membrane raft///perinuclear region of cytoplasm///vesicle membrane	GO:0000285///GO:0016308///GO:0005524///GO:0043813///GO:0005515///GO:0008270	GO:0035556///GO:0032288///GO:1904562///GO:0006661///GO:0046854///GO:0036092///GO:0034504///NOT GO:0006898///GO:2000785///GO:0042147	GO:0000139///GO:0005911///GO:0031410///GO:0005829///GO:0031901///GO:0031901///GO:0010008///GO:0031902///GO:0045121///GO:0048471///GO:0012506	GGCCATAGGATCTCATGCCAGCCTGTCCTTCTGGCTTCCTCTGTCCCACG
ILMN_1859750				Transcribed locus		Hs.570369	DA209684 BRAWH2 Homo sapiens cDNA clone BRAWH2017569 5-, mRNA sequence	78755635	DA209684												CAGGCCTCCCTCGCATCAGTCATCAGCTTCAATTACCAGTTTTCCGGAGC
ILMN_2113049	glutaminyl-peptide cyclotransferase	QPCT	25797				Homo sapiens glutaminyl-peptide cyclotransferase (QPCT), mRNA	68216098	NM_012413				2p22.2	Chromosome 2, NC_000002.12 (37344610..37373322)	glutaminyl-peptide cyclotransferase activity///zinc ion binding	cellular protein modification process///peptidyl-pyroglutamic acid biosynthetic process, using glutaminyl-peptide cyclotransferase	extracellular exosome	GO:0016603///GO:0008270	GO:0006464///GO:0017186	GO:0070062	TCAACGATAGTTTCTCAACAGTACTTAAATAGCGGTTGGAAAACGTAGCC
ILMN_1741727	glutaminyl-peptide cyclotransferase	QPCT	25797				Homo sapiens glutaminyl-peptide cyclotransferase (QPCT), mRNA	68216098	NM_012413				2p22.2	Chromosome 2, NC_000002.12 (37344610..37373322)	glutaminyl-peptide cyclotransferase activity///zinc ion binding	cellular protein modification process///peptidyl-pyroglutamic acid biosynthetic process, using glutaminyl-peptide cyclotransferase	extracellular exosome	GO:0016603///GO:0008270	GO:0006464///GO:0017186	GO:0070062	CAGTTCTGCATCTGATACCGTCTCCTTTCCCTGAAGTCTGGCACACCATG
ILMN_1670177																					TTGCTCAACTGTCAGTCACCAAGTATTACTCATTCATACTCTCTGTCCTT
ILMN_2045800	chromosome 11 open reading frame 65	C11orf65	160140				Homo sapiens chromosome 11 open reading frame 65 (C11orf65), mRNA	115298675	NM_152587				11q22.3	Chromosome 11, NC_000011.10 (108307344..108469832, complement)	protein binding			GO:0005515			GTGGATGAGGCAAATGTACTACTCAGGAAGTCTGGAGGCTAAGTCAACAC
ILMN_1883146				Transcribed locus		Hs.263832	BX096516 Soares_NhHMPu_S1 Homo sapiens cDNA clone IMAGp998J135216 ; IMAGE:2114796 5-, mRNA sequence	27842842	BX096516												CCTGAGGCCAGGTGTATGAGTGGGATTTAAGAGAGGCCAGCGCCCCTTCC
ILMN_1897989				Transcribed locus		Hs.539660	xu27g07.x1 NCI_CGAP_Co14 Homo sapiens cDNA clone IMAGE:2801436 3-, mRNA sequence	6660109	AW273079												TCACAAAGGAGATAGGTGGAAACAAGACTGCATTAGAGGAAGAAAATGAC
ILMN_1881003																					GTGTTGACTACGCAAACCTCAGGGCACCTTGGCAAGACTTGGGATGGACA
ILMN_1664724																					GGTTGTTCGGAATCCTATAATTGAAAAACAGAGTAAAGATGGAAAACCAG
ILMN_1686283																					CCAAGTGGATTCTGCTGGAGGATTATCGGAAGCGGGTGCAGAACGTCACT
ILMN_1673104																					TTCTCTCCTATTTGAAACACAGGACTCTGTCTCCTCCTAGATACACACCA
ILMN_1784040	napsin A aspartic peptidase	NAPSA	9476				Homo sapiens napsin A aspartic peptidase (NAPSA), mRNA	998614203	NM_004851				19q13.33	Chromosome 19, NC_000019.10 (50358472..50369331, complement)	aspartic-type endopeptidase activity///aspartic-type endopeptidase activity///endopeptidase activity///peptidase activity///peptidase activity	cellular protein metabolic process///membrane protein proteolysis///protein catabolic process///proteolysis///surfactant homeostasis	alveolar lamellar body///extracellular exosome///extracellular space///lysosome///multivesicular body lumen	GO:0004190///GO:0004190///GO:0004175///GO:0008233///GO:0008233	GO:0044267///GO:0033619///GO:0030163///GO:0006508///GO:0043129	GO:0097208///GO:0070062///GO:0005615///GO:0005764///GO:0097486	GTCATCCAGACTACTCGAAATGGCGTCCGCCTCTGCTTGTCCGGTTTCCA
ILMN_1908253	VPS50, EARP/GARPII complex subunit	VPS50	55610	Coiled-coil domain containing 132	CCDC132	Hs.202424	wd68a07.x1 NCI_CGAP_Lu24 Homo sapiens cDNA clone IMAGE:2336724 3-, mRNA sequence	4970482	AI693142				7q21.3	Chromosome 7, NC_000007.14 (93232340..93361123)	SNARE binding	endocytic recycling///endocytic recycling///protein transport///NOT retrograde transport, endosome to Golgi	EARP complex///extracellular exosome///membrane///recycling endosome	GO:0000149	GO:0032456///GO:0032456///GO:0015031///NOT GO:0042147	GO:1990745///GO:0070062///GO:0016020///GO:0055037	ACAGGAGGTTTGAGTCATGAAGTTACCTAATCACAAGAGAGTTACCAGAC
ILMN_1681057	golgi to ER traffic protein 4	GET4	51608				Homo sapiens golgi to ER traffic protein 4 (GET4), mRNA	38570061	NM_015949				7p22.3	Chromosome 7, NC_000007.14 (876554..896434)	chaperone binding///protein binding	cytoplasmic sequestering of protein///maintenance of unfolded protein involved in ERAD pathway///tail-anchored membrane protein insertion into ER membrane///transport	BAT3 complex///cytoplasm///cytosol	GO:0051087///GO:0005515	GO:0051220///GO:1904378///GO:0071816///GO:0006810	GO:0071818///GO:0005737///GO:0005829	AGTGCATGGGAGGGCTGCGCTCGGCGCATCTGCAGAGATCCCCTGAAGAG
ILMN_1704353	immunoglobulin superfamily member 3	IGSF3	3321				Homo sapiens immunoglobulin superfamily member 3 (IGSF3), transcript variant 1, mRNA	498917174	NM_001542				1p13	Chromosome 1, NC_000001.11 (116574398..116667755, complement)	molecular_function	lacrimal gland development	cell surface///integral component of membrane	GO:0003674	GO:0032808	GO:0009986///GO:0016021	CAGATGGATGGTAATGGTGCCCTCCAGTGGCTGTGAGACCTCATTGCGCA
ILMN_1716555																					GAAACAATCTGATTGGGGCATTGCTGGATCAGAAAATGTGTGACCTTTTT
ILMN_1823304				Transcribed locus		Hs.355102	UI-E-EJ1-ajv-p-04-0-UI.s1 UI-E-EJ1 Homo sapiens cDNA clone UI-E-EJ1-ajv-p-04-0-UI 3-, mRNA sequence	39888076	CK299582												GCCAAAGGGGCTCGTCCATTCAGTAGGAGTTGGGCATAGCAGTGGTGGAG
ILMN_1758928																					TCTCTCCCCTGGCCACAGCAGCACCATTCCTTTACCCCAGGATAATGCAC
ILMN_1876466	matrix metallopeptidase 8	MMP8	4317	Matrix metallopeptidase 8 (neutrophil collagenase)	MMP8	Hs.161839	he11a05.x1 NCI_CGAP_CML1 Homo sapiens cDNA clone IMAGE:2918672 3-, mRNA sequence	6834459	AW337833				11q22.3	Chromosome 11, NC_000011.10 (102711795..102724967, complement)	calcium ion binding///metalloendopeptidase activity///serine-type endopeptidase activity///serine-type endopeptidase activity///zinc ion binding	collagen catabolic process///endodermal cell differentiation///extracellular matrix disassembly///proteolysis	extracellular region///extracellular space///proteinaceous extracellular matrix	GO:0005509///GO:0004222///GO:0004252///GO:0004252///GO:0008270	GO:0030574///GO:0035987///GO:0022617///GO:0006508	GO:0005576///GO:0005615///GO:0005578	CTGGCCCATTTAGGTTTGGACTCTAGGAGAGAGCAAGGAGGAGGCAGGAG
ILMN_1860151				Transcribed locus		Hs.543818	UI-CF-DU1-aaz-e-20-0-UI.s1 UI-CF-DU1 Homo sapiens cDNA clone UI-CF-DU1-aaz-e-20-0-UI 3-, mRNA sequence	23529718	BU680613												CATTTGTCTACCCACCATCTTTTGTGACTGCCTGTCCAGTGAAGATCTCC
ILMN_2262930	mitogen-activated protein kinase 8 interacting protein 2	MAPK8IP2	23542				Homo sapiens mitogen-activated protein kinase 8 interacting protein 2 (MAPK8IP2), mRNA	589269228	NM_012324				22q13.33	Chromosome 22, NC_000022.11 (50600685..50613978)	MAP-kinase scaffold activity///beta-amyloid binding///kinesin binding///protein binding///protein complex binding///protein kinase binding///structural molecule activity	JNK cascade///behavioral fear response///dendrite morphogenesis///excitatory postsynaptic potential///mating behavior///nonassociative learning///positive regulation of stress-activated MAPK cascade///regulation of JNK cascade///regulation of N-methyl-D-aspartate selective glutamate receptor activity///regulation of alpha-amino-3-hydroxy-5-methyl-4-isoxazole propionate selective glutamate receptor activity///regulation of receptor activity///regulation of synaptic transmission, glutamatergic///signal complex assembly///social behavior	cytoplasm///neuronal cell body///postsynaptic density///protein complex	GO:0005078///GO:0001540///GO:0019894///GO:0005515///GO:0032403///GO:0019901///GO:0005198	GO:0007254///GO:0001662///GO:0048813///GO:0060079///GO:0007617///GO:0046958///GO:0032874///GO:0046328///GO:2000310///GO:2000311///GO:0010469///GO:0051966///GO:0007172///GO:0035176	GO:0005737///GO:0043025///GO:0014069///GO:0043234	TCCCGGAGAAGATGGCGGATCGCGCGGAGATGTTTTCTCTCTCCACCTTC
ILMN_2351262	mitogen-activated protein kinase 8 interacting protein 2	MAPK8IP2	23542				Homo sapiens mitogen-activated protein kinase 8 interacting protein 2 (MAPK8IP2), mRNA	589269228	NM_012324				22q13.33	Chromosome 22, NC_000022.11 (50600685..50613978)	MAP-kinase scaffold activity///beta-amyloid binding///kinesin binding///protein binding///protein complex binding///protein kinase binding///structural molecule activity	JNK cascade///behavioral fear response///dendrite morphogenesis///excitatory postsynaptic potential///mating behavior///nonassociative learning///positive regulation of stress-activated MAPK cascade///regulation of JNK cascade///regulation of N-methyl-D-aspartate selective glutamate receptor activity///regulation of alpha-amino-3-hydroxy-5-methyl-4-isoxazole propionate selective glutamate receptor activity///regulation of receptor activity///regulation of synaptic transmission, glutamatergic///signal complex assembly///social behavior	cytoplasm///neuronal cell body///postsynaptic density///protein complex	GO:0005078///GO:0001540///GO:0019894///GO:0005515///GO:0032403///GO:0019901///GO:0005198	GO:0007254///GO:0001662///GO:0048813///GO:0060079///GO:0007617///GO:0046958///GO:0032874///GO:0046328///GO:2000310///GO:2000311///GO:0010469///GO:0051966///GO:0007172///GO:0035176	GO:0005737///GO:0043025///GO:0014069///GO:0043234	TTTGGCAAGGACTGGATTGGGGGGACATGGGACCTTACGCTTGTGGGGGT
ILMN_1785324	methylenetetrahydrofolate dehydrogenase, cyclohydrolase and formyltetrahydrofolate synthetase 1	MTHFD1	4522				Homo sapiens methylenetetrahydrofolate dehydrogenase, cyclohydrolase and formyltetrahydrofolate synthetase 1 (MTHFD1), mRNA	222136638	NM_005956				14q24	Chromosome 14, NC_000014.9 (64388041..64460007)	ATP binding///formate-tetrahydrofolate ligase activity///formate-tetrahydrofolate ligase activity///methenyltetrahydrofolate cyclohydrolase activity///methylenetetrahydrofolate dehydrogenase (NAD+) activity///methylenetetrahydrofolate dehydrogenase (NADP+) activity///methylenetetrahydrofolate dehydrogenase [NAD(P)+] activity///protein binding	10-formyltetrahydrofolate biosynthetic process///embryonic neurocranium morphogenesis///embryonic viscerocranium morphogenesis///folic acid metabolic process///heart development///histidine biosynthetic process///methionine biosynthetic process///methionine metabolic process///neural tube closure///neutrophil homeostasis///one-carbon metabolic process///oxidation-reduction process///purine nucleotide biosynthetic process///serine family amino acid biosynthetic process///serine family amino acid metabolic process///somite development///tetrahydrofolate interconversion///tetrahydrofolate interconversion///transsulfuration	cytosol///cytosol///extracellular exosome///membrane///mitochondrion	GO:0005524///GO:0004329///GO:0004329///GO:0004477///GO:0004487///GO:0004488///GO:0004486///GO:0005515	GO:0009257///GO:0048702///GO:0048703///GO:0046655///GO:0007507///GO:0000105///GO:0009086///GO:0006555///GO:0001843///GO:0001780///GO:0006730///GO:0055114///GO:0006164///GO:0009070///GO:0009069///GO:0061053///GO:0035999///GO:0035999///GO:0019346	GO:0005829///GO:0005829///GO:0070062///GO:0016020///GO:0005739	CTTAGTAGGAACGATGAGCACAATGCCTGGACTCCCCACCCGGCCCTGTT
ILMN_1776850	nicotinamide riboside kinase 2	NMRK2	27231				Homo sapiens nicotinamide riboside kinase 2 (NMRK2), transcript variant 2, mRNA	151101232	NM_170678				19p13.3	Chromosome 19, NC_000019.10 (3933103..3942416)	ATP binding///metal ion binding///protein binding///ribosylnicotinamide kinase activity	NAD biosynthetic process///negative regulation of myoblast differentiation///phosphorylation	intracellular	GO:0005524///GO:0046872///GO:0005515///GO:0050262	GO:0009435///GO:0045662///GO:0016310	GO:0005622	GGAGATGGAGGCCAACGGTGTGGAAGTGGTCTACCTGGACGGCATGAAGT
ILMN_1656812	nicotinamide riboside kinase 2	NMRK2	27231				Homo sapiens nicotinamide riboside kinase 2 (NMRK2), transcript variant 2, mRNA	151101232	NM_170678				19p13.3	Chromosome 19, NC_000019.10 (3933103..3942416)	ATP binding///metal ion binding///protein binding///ribosylnicotinamide kinase activity	NAD biosynthetic process///negative regulation of myoblast differentiation///phosphorylation	intracellular	GO:0005524///GO:0046872///GO:0005515///GO:0050262	GO:0009435///GO:0045662///GO:0016310	GO:0005622	AGAAGTACCCGCAACTACACAGTCCCTGATCCCCCCGGCCTCTTCGATGG
ILMN_1654185																					ATCCCTGGACATACGCCCTCGACAGACATGCACAATGCACCCCCCGGACA
ILMN_1856691	testis expressed 15	TEX15	56154	Testis expressed 15	TEX15	Hs.571446	MGC9.4.1.1.1.H03.R.1 NIH_MGC_331 Homo sapiens cDNA clone MGC9.4.1.1.1.H03, mRNA sequence	76555435	DV080322				8p12	Chromosome 8, NC_000008.11 (30831544..30913012, complement)		DNA repair///cell differentiation///fertilization///homeostasis of number of cells within a tissue///male genitalia development///male meiosis///protein localization to chromosome///regulation of double-strand break repair via homologous recombination///regulation of protein localization///spermatogenesis///synaptonemal complex assembly	cytoplasm///nucleus		GO:0006281///GO:0030154///GO:0009566///GO:0048873///GO:0030539///GO:0007140///GO:0034502///GO:0010569///GO:0032880///GO:0007283///GO:0007130	GO:0005737///GO:0005634	CCCCAAACTGCCATAACGACTGCAGATCACAGTTTACATCAAGCCTGCAC
ILMN_1747655	coiled-coil domain containing 74B	CCDC74B	91409				Homo sapiens coiled-coil domain containing 74B (CCDC74B), transcript variant 1, mRNA	385198105	NM_207310				2q21.1	Chromosome 2, NC_000002.12 (130139283..130145134, complement)							TCTGTGGGCGTCCAGTCCTTGAGGCCGCAGAGCCCGCAGCTCAGGCAGAG
ILMN_1669663	BCR, RhoGEF and GTPase activating protein	BCR	613				Homo sapiens BCR, RhoGEF and GTPase activating protein (BCR), transcript variant 2, mRNA	82546844	NM_021574				22q11.23	Chromosome 22, NC_000022.11 (23180365..23318037)	ATP binding///GTPase activator activity///Rho guanyl-nucleotide exchange factor activity///enzyme binding///kinase activity///protein binding///protein serine/threonine kinase activity///protein tyrosine kinase activity	actin cytoskeleton organization///brain development///inner ear morphogenesis///intracellular signal transduction///negative regulation of blood vessel remodeling///negative regulation of cellular extravasation///negative regulation of inflammatory response///negative regulation of neutrophil degranulation///neuromuscular process controlling balance///peptidyl-tyrosine phosphorylation///platelet-derived growth factor receptor signaling pathway///positive regulation of GTPase activity///positive regulation of phagocytosis///protein autophosphorylation///protein phosphorylation///regulation of Rho protein signal transduction///regulation of cell cycle///regulation of small GTPase mediated signal transduction///regulation of vascular permeability///response to lipopolysaccharide///signal transduction	cell junction///cytosol///extracellular exosome///membrane///membrane///postsynaptic density///postsynaptic membrane///protein complex	GO:0005524///GO:0005096///GO:0005089///GO:0019899///GO:0016301///GO:0005515///GO:0004674///GO:0004713	GO:0030036///GO:0007420///GO:0042472///GO:0035556///GO:0060313///GO:0002692///GO:0050728///GO:0043314///GO:0050885///GO:0018108///GO:0048008///GO:0043547///GO:0050766///GO:0046777///GO:0006468///GO:0035023///GO:0051726///GO:0051056///GO:0043114///GO:0032496///GO:0007165	GO:0030054///GO:0005829///GO:0070062///GO:0016020///GO:0016020///GO:0014069///GO:0045211///GO:0043234	CTCCATCGCGCATCGCGGCCGCCTCCCCCCGGCCCTCCCTTCCTGCGGCG
ILMN_1884638				Transcribed locus		Hs.738273	BX111562 Soares_NFL_T_GBC_S1 Homo sapiens cDNA clone IMAGp998A213904 ; IMAGE:1541276 5-, mRNA sequence	27878555	BX111562												GAGCCTCAGCACTTTGTAGCTGCCTCTTCATCTCAGGCCAGTGTGAGCCG
ILMN_1884969				Clone TEE11 Cri-du-chat region mRNA		Hs.651976	Homo sapiens clone TEE11 Cri-du-chat region mRNA	2331110	AF009307												CGTGCGTGGGCTGGTGTAGGCATAAAGGAATGGTGGGAAATACGGCCAGC
ILMN_1788415																					CACCTGTGAAATAACCACCATCATTGGGCTTTCAGGGAGGAGAAGGGGCA
ILMN_1906555				Transcribed locus		Hs.551390	yz06h06.s1 Soares_multiple_sclerosis_2NbHMSP Homo sapiens cDNA clone IMAGE:282299 3-, mRNA sequence	1193120	N51954												GAAGGTCAACTAACCTGACTTGAAGCCTCCCTCCTTTTTCAAATGCAGAG
ILMN_1833359	uncharacterized LOC101927000	LOC101927000	101927000				BX118161 Soares_fetal_heart_NbHH19W Homo sapiens cDNA clone IMAGp998H16873 ; IMAGE:377535 5-, mRNA sequence	27881236	BX118161					Chromosome 7, NC_000007.14 (561958..565619)							AGAATCCATTGCTGCCTCAGCCCCCTTCAAAGACCAGGCCCAACACCGCA
ILMN_1849882				Transcribed locus		Hs.579465	AGENCOURT_15364011 Lupski_anterior_horn Homo sapiens cDNA clone IMAGE:30513771 5-, mRNA sequence	34454288	CF454632												GCTGCGAAGAGAGTTCAGCACATTATTCCAACCCTTTCTGGGAGCACGGC
ILMN_1774071	CD177 molecule	CD177	57126				Homo sapiens CD177 molecule (CD177), mRNA	619534194	NM_020406				19q13.2	Chromosome 19, NC_000019.10 (43353659..43366075)	protein binding	blood coagulation///leukocyte migration	anchored component of membrane///extracellular exosome///plasma membrane	GO:0005515	GO:0007596///GO:0050900	GO:0031225///GO:0070062///GO:0005886	TGCCTCTCAGCATGAGGGAGGTGGGGCTGAGGGCCTGGAGTCTCTCACTT
ILMN_2195892	spermatogenesis associated 4	SPATA4	132851				Homo sapiens spermatogenesis associated 4 (SPATA4), mRNA	744066851	NM_144644				4q34.2	Chromosome 4, NC_000004.12 (176184574..176195671, complement)	molecular_function///protein binding		cellular_component///cytoplasm	GO:0003674///GO:0005515		GO:0005575///GO:0005737	AGCTACCAGATGCGTTTACCCCTGGTTTCCAGGTCTACAGTTTCGAAGTC
ILMN_1817255	cyclin T1	CCNT1	904				Homo sapiens mRNA; cDNA DKFZp313N0919 (from clone DKFZp313N0919)	31873573	BX537514				12q13.11	Chromosome 12, NC_000012.12 (48688458..48716998, complement)	7SK snRNA binding///DNA binding///RNA polymerase binding///chromatin binding///cyclin-dependent protein serine/threonine kinase regulator activity///protein binding///protein serine/threonine kinase activity///transcription factor binding///transcription regulatory region DNA binding	cell cycle///cell division///negative regulation of mRNA polyadenylation///positive regulation by host of viral transcription///positive regulation of cyclin-dependent protein serine/threonine kinase activity///positive regulation of phosphorylation of RNA polymerase II C-terminal domain///positive regulation of transcription from RNA polymerase II promoter///positive regulation of transcription from RNA polymerase II promoter///positive regulation of viral transcription///protein phosphorylation///regulation of cyclin-dependent protein serine/threonine kinase activity///snRNA transcription from RNA polymerase II promoter///transcription elongation from RNA polymerase II promoter///transcription from RNA polymerase II promoter///viral process	cyclin/CDK positive transcription elongation factor complex///NOT nucleolus///nucleoplasm///nucleoplasm///nucleus	GO:0097322///GO:0003677///GO:0070063///GO:0003682///GO:0016538///GO:0005515///GO:0004674///GO:0008134///GO:0044212	GO:0007049///GO:0051301///GO:1900364///GO:0043923///GO:0045737///GO:1901409///GO:0045944///GO:0045944///GO:0050434///GO:0006468///GO:0000079///GO:0042795///GO:0006368///GO:0006366///GO:0016032	GO:0008024///NOT GO:0005730///GO:0005654///GO:0005654///GO:0005634	TCTGCCATTGCCTCTGTCTTCCTTGGGGCACCTCAGCTCTGGATGCTACC
ILMN_1823752	uncharacterized LOC105375847	LOC105375847	105375847				BX097369 Soares_NFL_T_GBC_S1 Homo sapiens cDNA clone IMAGp998C223714 ; IMAGE:1468365 5-, mRNA sequence	27843213	BX097369					Chromosome 8, NC_000008.11 (56074592..56082108)							GAAGGGACACCCAGGTCAGCCCCCATCATTGTATCTGAAACCAACACTTC
ILMN_1782247	lysine acetyltransferase 2A	KAT2A	2648				Homo sapiens K(lysine) acetyltransferase 2A (KAT2A), mRNA	153791534	NM_021078				17q21	Chromosome 17, NC_000017.11 (42113111..42121393, complement)	H3 histone acetyltransferase activity///chromatin binding///histone acetyltransferase activity///contributes_to histone acetyltransferase activity///histone acetyltransferase activity///histone acetyltransferase activity (H4-K12 specific)///histone deacetylase binding///protein binding///protein phosphatase binding///transcription coactivator activity///transcription factor binding	alpha-tubulin acetylation///cardiac muscle cell differentiation///cell proliferation///cellular response to nerve growth factor stimulus///cellular response to tumor necrosis factor///chromatin remodeling///histone H3 acetylation///histone H3-K14 acetylation///histone H4-K12 acetylation///histone deubiquitination///in utero embryonic development///intracellular distribution of mitochondria///metencephalon development///midbrain development///multicellular organism growth///neural tube closure///positive regulation of cell projection organization///positive regulation of gene expression, epigenetic///positive regulation of gluconeogenesis by positive regulation of transcription from RNA polymerase II promoter///positive regulation of histone acetylation///positive regulation of protein targeting to mitochondrion///positive regulation of transcription regulatory region DNA binding///regulation of mitophagy///regulation of protein stability///regulation of transcription from RNA polymerase II promoter///response to nutrient levels///response to organic cyclic compound///somitogenesis///telencephalon development///transcription from RNA polymerase II promoter///viral process	Ada2/Gcn5/Ada3 transcription activator complex///STAGA complex///extracellular space///mitotic spindle///nuclear chromatin///nucleoplasm///transcription factor TFTC complex	GO:0010484///GO:0003682///GO:0004402///contributes_to GO:0004402///GO:0004402///GO:0043997///GO:0042826///GO:0005515///GO:0019903///GO:0003713///GO:0008134	GO:0071929///GO:0055007///GO:0008283///GO:1990090///GO:0071356///GO:0006338///GO:0043966///GO:0044154///GO:0043983///GO:0016578///GO:0001701///GO:0048312///GO:0022037///GO:0030901///GO:0035264///GO:0001843///GO:0031346///GO:0045815///GO:0035948///GO:0035066///GO:1903955///GO:2000679///GO:1903146///GO:0031647///GO:0006357///GO:0031667///GO:0014070///GO:0001756///GO:0021537///GO:0006366///GO:0016032	GO:0005671///GO:0030914///GO:0005615///GO:0072686///GO:0000790///GO:0005654///GO:0033276	GGTTGGAAGTTCAGCCCAAACTGAAGGGGGCCATGCCTTGTCCAGCACTG
ILMN_1690583																					TAATCTACAATGTCATTTCCCATCCAAGCTTGACTTCTACCTTTACTTTC
ILMN_1898312				Transcribed locus		Hs.539982	ob87b02.s1 NCI_CGAP_GCB1 Homo sapiens cDNA clone IMAGE:1338315 3-, mRNA sequence	2875439	AA806689												CAAATGTCCTTCCTTAAAGGGCCTGGGGAAGATGGCTCACAGAAGTTCCC
ILMN_1736872																					CCTGCCTTAGCTTTGCCTTGAGAGCTGCAGGCCCCACCCAGATTTCACTC
ILMN_1835812				Transcribed locus		Hs.563762	602367661F1 NIH_MGC_91 Homo sapiens cDNA clone IMAGE:4475990 5-, mRNA sequence	12765252	BG255514												CTGAGGAAAAGCTAGACAATGCTGCACCAGCAATCTGATCCCGCTCATTC
ILMN_1791645	SSX family member 4	SSX4	6759				Homo sapiens SSX family member 4 (SSX4), transcript variant 1, mRNA	28559011	NM_005636				Xp11.23	Chromosome X, NC_000023.11 (48383527..48393343)	nucleic acid binding///transcription corepressor activity	negative regulation of nucleic acid-templated transcription///regulation of transcription, DNA-templated///transcription, DNA-templated	nucleus	GO:0003676///GO:0003714	GO:1903507///GO:0006355///GO:0006351	GO:0005634	CAATGAGTGGACTCACAACCTCTGCTGCAGAATGCCCTCATGCGACAGAA
ILMN_1846278				Transcribed locus		Hs.570624	AV729853 HTE Homo sapiens cDNA clone HTEAAE07 5-, mRNA sequence	10839274	AV729853												GGGAGACCCCCTTTTTTGTGTGGTCAGGACAGTTTACCCTTCCCTGGTAG
ILMN_1718832	S-phase response (cyclin related)	SPHAR	10638				Homo sapiens S-phase response (cyclin related) (SPHAR), mRNA	156713456	NM_006542				1q42.13	Chromosome 1, NC_000001.11 (229304382..229305504)		DNA replication			GO:0006260		TGCAAGCTGCTCATTTTTGAACAGCTTTTTGCATGGGATAGGAGCATGTC
ILMN_2068202	BORCS8-MEF2B readthrough	BORCS8-MEF2B	4207				Homo sapiens BORCS8-MEF2B readthrough (BORCS8-MEF2B), transcript variant 1, mRNA	224809415	NM_005919				19p13.11	Chromosome 19, NC_000019.10 (19145567..19192591, complement)							AGGGGGACTAAACACCTCCAGAAGCCTCTACAGTGGCCTGCAGAACCCCT
ILMN_1651470	matrix metallopeptidase 17	MMP17	4326				Homo sapiens matrix metallopeptidase 17 (MMP17), mRNA	975830146	NM_016155				12q24.3	Chromosome 12, NC_000012.12 (131828393..131851771)	calcium ion binding///enzyme activator activity///metalloendopeptidase activity///zinc ion binding	positive regulation of catalytic activity///proteolysis	anchored component of membrane///integral component of plasma membrane///proteinaceous extracellular matrix	GO:0005509///GO:0008047///GO:0004222///GO:0008270	GO:0043085///GO:0006508	GO:0031225///GO:0005887///GO:0005578	TTCAGGGAACCTCGGCCTGGGGCACGTGGCCTGTTCTCCGTGACTCACTC
ILMN_1886727	Fli-1 proto-oncogene, ETS transcription factor	FLI1	2313	Friend leukemia virus integration 1	FLI1	Hs.504281	DA944763 SPLEN2 Homo sapiens cDNA clone SPLEN2020007 5-, mRNA sequence	82418351	DA944763				11q24.1-q24.3	Chromosome 11, NC_000011.10 (128685263..128813267)	DNA binding///RNA polymerase II core promoter proximal region sequence-specific DNA binding///RNA polymerase II distal enhancer sequence-specific DNA binding///RNA polymerase II transcription factor activity, sequence-specific DNA binding///chromatin binding///protein binding///transcription factor activity, sequence-specific DNA binding///transcriptional activator activity, RNA polymerase II core promoter proximal region sequence-specific binding	blood circulation///cell differentiation///hemostasis///megakaryocyte development///organ morphogenesis///positive regulation of transcription from RNA polymerase II promoter///regulation of transcription from RNA polymerase II promoter///transcription from RNA polymerase II promoter	nucleus	GO:0003677///GO:0000978///GO:0000980///GO:0000981///GO:0003682///GO:0005515///GO:0003700///GO:0001077	GO:0008015///GO:0030154///GO:0007599///GO:0035855///GO:0009887///GO:0045944///GO:0006357///GO:0006366	GO:0005634	TCATCTGGCCAGGAGCGCCCTAGCTTGAGATCCACGAGCCGAGAGTAGGG
ILMN_1820879	CALML3 antisense RNA 1	CALML3-AS1	100132159				Homo sapiens mRNA; cDNA DKFZp547H1510 (from clone DKFZp547H1510)	21732373	AL831877				10p15.1	Chromosome 10, NC_000010.11 (5514244..5526246, complement)							AGAGCCAGGGCCGTTTCCGACTTCTTTCCCTGTCAAGCCTCCTTAGATAG
ILMN_1906647				Transcribed locus		Hs.365090	UI-1-BB1p-atz-g-09-0-UI.s1 NCI_CGAP_Pl6 Homo sapiens cDNA clone UI-1-BB1p-atz-g-09-0-UI 3-, mRNA sequence	19760700	BQ025421												CCGAATTGCTTATTTCCATGGCTTTCTCTGCGTGCTTCTTCCCTAGGACC
ILMN_1728799	fructose-bisphosphatase 1	FBP1	2203				Homo sapiens fructose-bisphosphatase 1 (FBP1), transcript variant 1, mRNA	160298191	NM_000507				9q22.3	Chromosome 9, NC_000009.12 (94603133..94640257, complement)	AMP binding///fructose 1,6-bisphosphate 1-phosphatase activity///fructose 1,6-bisphosphate 1-phosphatase activity///fructose 1,6-bisphosphate 1-phosphatase activity///identical protein binding///metal ion binding///monosaccharide binding///protein binding	cellular response to drug///cellular response to magnesium ion///dephosphorylation///dephosphorylation///fructose 6-phosphate metabolic process///fructose catabolic process///fructose metabolic process///gluconeogenesis///gluconeogenesis///gluconeogenesis///gluconeogenesis///negative regulation of Ras protein signal transduction///negative regulation of cell growth///negative regulation of glycolytic process///protein homotetramerization///regulation of gluconeogenesis	cytoplasm///cytosol///cytosol///extracellular exosome	GO:0016208///GO:0042132///GO:0042132///GO:0042132///GO:0042802///GO:0046872///GO:0048029///GO:0005515	GO:0035690///GO:0071286///GO:0016311///GO:0016311///GO:0006002///GO:0006001///GO:0006000///GO:0006094///GO:0006094///GO:0006094///GO:0006094///GO:0046580///GO:0030308///GO:0045820///GO:0051289///GO:0006111	GO:0005737///GO:0005829///GO:0005829///GO:0070062	CCGACGACGTGCTCGAGTTCCTGAAGGTGTATGAGAAGCACTCTGCCCAG
ILMN_1910307				Transcribed locus		Hs.564884	UI-H-CO0-ask-g-10-0-UI.s1 NCI_CGAP_Sub9 Homo sapiens cDNA clone IMAGE:5859258 3-, mRNA sequence	19706920	BM987531												GAGAAGTCCCCAAAGACCCCTTCCTTTTCTCTGTGCTGCGGATGATGGAC
ILMN_1861982				Transcribed locus		Hs.648805	17000600003772 GRN_PREHEP Homo sapiens cDNA 5-, mRNA sequence	47358093	CN358159												TCAGGGATCAAAGGCACCTTGGAGCCCCATGCTTTAGGAATTGTAATGGC
ILMN_1656074																					CTGGCCCAAGAAACCCAGCCAGCACGTGGCAAGGCCCACGCAGAATCCAG
ILMN_1779144	C-type lectin domain family 2 member A	CLEC2A	387836				Homo sapiens C-type lectin domain family 2 member A (CLEC2A), transcript variant 2, mRNA	659402259	NM_207375				12p13.31	Chromosome 12, NC_000012.12 (9882733..9932430, complement)	carbohydrate binding///protein binding///protein homodimerization activity	natural killer cell mediated cytotoxicity	integral component of membrane///plasma membrane	GO:0030246///GO:0005515///GO:0042803	GO:0042267	GO:0016021///GO:0005886	GCTCTGACTGCCGTTTCCCCAAAACAATGTCCCCTGTCAGCAGGAAGCAG
ILMN_1832720							AGENCOURT_6552744 NIH_MGC_85 Homo sapiens cDNA clone IMAGE:5551930 5-, mRNA sequence	19123745	BM806922												TTTGGTTCCTGTTTGCCCTTGTACTGTGCTGGAGCTCACTGTCCTGGAGC
ILMN_1664601																					TCGGCTGATCCCCCCTTCGGAGTCATTAATTCAAACGTGTACTCCGCGAA
ILMN_1689518	platelet and endothelial cell adhesion molecule 1	PECAM1	5175				Homo sapiens platelet and endothelial cell adhesion molecule 1 (PECAM1), mRNA	313760623	NM_000442				17q23.3	Chromosome 17, NC_000017.11 (64319415..64413844, complement)	protein binding	cell adhesion///cell recognition///diapedesis///extracellular matrix organization///glomerular endothelium development///leukocyte migration///phagocytosis///platelet degranulation///signal transduction	cell junction///extracellular exosome///extracellular space///integral component of membrane///membrane raft///plasma membrane///plasma membrane///platelet alpha granule membrane	GO:0005515	GO:0007155///GO:0008037///GO:0050904///GO:0030198///GO:0072011///GO:0050900///GO:0006909///GO:0002576///GO:0007165	GO:0030054///GO:0070062///GO:0005615///GO:0016021///GO:0045121///GO:0005886///GO:0005886///GO:0031092	CCCTGCTCCCACAGAACACAGCAATTCCTCAGGCTAAGCTGCCGGTTCTT
ILMN_1884068				Transcribed locus		Hs.319180	qr32c07.x1 NCI_CGAP_GC6 Homo sapiens cDNA clone IMAGE:1942572 3-, mRNA sequence	3755569	AI202963												TGCGCCACCTGCATCCGCACATGGGTGAGTTCTCGTTCCTGTTCCTGCCA
ILMN_1661344																					ATGGCGGAGATTAACAAGGAGCCAGAAGGGAATATAGGCCACCATTGCTA
ILMN_1729212	glutamate metabotropic receptor 8	GRM8	2918				Homo sapiens glutamate metabotropic receptor 8 (GRM8), transcript variant 1, mRNA	187960066	NM_000845				7q31.3-q32.1	Chromosome 7, NC_000007.14 (126438598..127253294, complement)	G-protein coupled receptor activity///glutamate receptor activity///group III metabotropic glutamate receptor activity	adenylate cyclase-inhibiting G-protein coupled glutamate receptor signaling pathway///negative regulation of cAMP biosynthetic process///regulation of synaptic transmission, glutamatergic///sensory perception of smell///visual perception	integral component of plasma membrane///plasma membrane///presynaptic membrane	GO:0004930///GO:0008066///GO:0001642	GO:0007196///GO:0030818///GO:0051966///GO:0007608///GO:0007601	GO:0005887///GO:0005886///GO:0042734	ATGAGTCTGTTTCTTGTAATGGCTGACCAGATTGAAGCCCTGGGTTGTGC
ILMN_1751069	equatorin	EQTN	54586				Homo sapiens equatorin (EQTN), transcript variant 1, mRNA	239582756	NM_020641				9p21	Chromosome 9, NC_000009.12 (27284654..27297139, complement)		acrosomal vesicle exocytosis///endocytosis///fusion of sperm to egg plasma membrane	early endosome///inner acrosomal membrane///integral component of membrane///nucleus///outer acrosomal membrane///plasma membrane		GO:0060478///GO:0006897///GO:0007342	GO:0005769///GO:0002079///GO:0016021///GO:0005634///GO:0002081///GO:0005886	CCCAATTCCAGAGTCTGATGTGAATGCTACACAGGGAGAAAATCAGCCAG
ILMN_1772369	pyruvate dehydrogenase (lipoamide) alpha 1	PDHA1	5160				Homo sapiens pyruvate dehydrogenase (lipoamide) alpha 1 (PDHA1), transcript variant 1, mRNA	291084749	NM_000284				Xp22.1	Chromosome X, NC_000023.11 (19343893..19361707)	pyruvate dehydrogenase (NAD+) activity///pyruvate dehydrogenase (acetyl-transferring) activity///pyruvate dehydrogenase activity	acetyl-CoA biosynthetic process from pyruvate///glucose metabolic process///glyoxylate metabolic process///mitochondrial acetyl-CoA biosynthetic process from pyruvate///pyruvate metabolic process///regulation of acetyl-CoA biosynthetic process from pyruvate///tricarboxylic acid cycle	mitochondrial matrix///mitochondrion///mitochondrion///myelin sheath///nucleus///pyruvate dehydrogenase complex	GO:0034604///GO:0004739///GO:0004738	GO:0006086///GO:0006006///GO:0046487///GO:0061732///GO:0006090///GO:0010510///GO:0006099	GO:0005759///GO:0005739///GO:0005739///GO:0043209///GO:0005634///GO:0045254	TACCTTCAGGGGGCTACCAGACAGTGTTCTCAACTTGGTTAAGGAGGAAG
ILMN_1778756	sulfotransferase family 1A member 1	SULT1A1	6817				Homo sapiens sulfotransferase family 1A member 1 (SULT1A1), transcript variant 5, mRNA	341823664	NM_177536				16p12.1	Chromosome 16, NC_000016.10 (28605587..28623586, complement)	aryl sulfotransferase activity///aryl sulfotransferase activity///flavonol 3-sulfotransferase activity///protein binding///steroid sulfotransferase activity///sulfotransferase activity	3'-phosphoadenosine 5'-phosphosulfate metabolic process///amine metabolic process///catecholamine metabolic process///estrogen metabolic process///flavonoid metabolic process///steroid metabolic process///sulfation///xenobiotic metabolic process	cytosol	GO:0004062///GO:0004062///GO:0047894///GO:0005515///GO:0050294///GO:0008146	GO:0050427///GO:0009308///GO:0006584///GO:0008210///GO:0009812///GO:0008202///GO:0051923///GO:0006805	GO:0005829	GCGAATCAAACCTGACCAAGCGGCTCAAGAATAAAATATGAATTGAGGGC
ILMN_1656900	sulfotransferase family 1A member 1	SULT1A1	6817				Homo sapiens sulfotransferase family 1A member 1 (SULT1A1), transcript variant 5, mRNA	341823664	NM_177536				16p12.1	Chromosome 16, NC_000016.10 (28605587..28623586, complement)	aryl sulfotransferase activity///aryl sulfotransferase activity///flavonol 3-sulfotransferase activity///protein binding///steroid sulfotransferase activity///sulfotransferase activity	3'-phosphoadenosine 5'-phosphosulfate metabolic process///amine metabolic process///catecholamine metabolic process///estrogen metabolic process///flavonoid metabolic process///steroid metabolic process///sulfation///xenobiotic metabolic process	cytosol	GO:0004062///GO:0004062///GO:0047894///GO:0005515///GO:0050294///GO:0008146	GO:0050427///GO:0009308///GO:0006584///GO:0008210///GO:0009812///GO:0008202///GO:0051923///GO:0006805	GO:0005829	GGACCACAGCATCTCCCCCTTCATGAGGAAAGGCATGGCTGGGGACTGGA
ILMN_1657302	sulfotransferase family 1A member 1	SULT1A1	6817				Homo sapiens sulfotransferase family 1A member 1 (SULT1A1), transcript variant 5, mRNA	341823664	NM_177536				16p12.1	Chromosome 16, NC_000016.10 (28605587..28623586, complement)	aryl sulfotransferase activity///aryl sulfotransferase activity///flavonol 3-sulfotransferase activity///protein binding///steroid sulfotransferase activity///sulfotransferase activity	3'-phosphoadenosine 5'-phosphosulfate metabolic process///amine metabolic process///catecholamine metabolic process///estrogen metabolic process///flavonoid metabolic process///steroid metabolic process///sulfation///xenobiotic metabolic process	cytosol	GO:0004062///GO:0004062///GO:0047894///GO:0005515///GO:0050294///GO:0008146	GO:0050427///GO:0009308///GO:0006584///GO:0008210///GO:0009812///GO:0008202///GO:0051923///GO:0006805	GO:0005829	GGTCTCGGCCTTCTACGCCGGTATGAGCATTCTCCAGGGAAAGGATGACA
ILMN_1816550				Transcribed locus		Hs.581276	wf31c07.x1 Soares_NFL_T_GBC_S1 Homo sapiens cDNA clone IMAGE:2357196 3-, mRNA sequence	5396165	AI809599												CTCTCAGGGAGAACTTGGCTGTCTCCTGCGGCTTGAGTAGCTTGACTCTG
ILMN_1656257																					GGGAAGGATGAATGCCAACTATGTTCCAGGAACTTCCACTGTTCTCACAC
ILMN_1760033																					GGCGCACAGGGAACATGTGTCCCAAGGCAGCCCCTGAAGCTGCCGGGTTC
ILMN_1822443				Transcribed locus		Hs.571194	DA804251 OCBBF3 Homo sapiens cDNA clone OCBBF3009260 5-, mRNA sequence	81258384	DA804251												AATGATTCACACAAAGTCCCCGAGTCTGGTGCAGGGATGTCAGACTGGCC
ILMN_2388155	caspase 3	CASP3	836				Homo sapiens caspase 3, apoptosis-related cysteine peptidase (CASP3), transcript variant beta, mRNA	73622122	NM_032991				4q34	Chromosome 4, NC_000004.12 (184627696..184649475, complement)	aspartic-type endopeptidase activity///cyclin-dependent protein serine/threonine kinase inhibitor activity///cysteine-type endopeptidase activator activity involved in apoptotic process///cysteine-type endopeptidase activity///cysteine-type endopeptidase activity///cysteine-type endopeptidase activity involved in apoptotic process///cysteine-type endopeptidase activity involved in apoptotic process///cysteine-type endopeptidase activity involved in execution phase of apoptosis///death receptor binding///peptidase activity///phospholipase A2 activator activity///protease binding///protein binding///protein complex binding	B cell homeostasis///T cell homeostasis///activation of cysteine-type endopeptidase activity involved in apoptotic process///activation of cysteine-type endopeptidase activity involved in apoptotic process by cytochrome c///apoptotic DNA fragmentation///apoptotic process///apoptotic signaling pathway///cell fate commitment///cellular component disassembly involved in execution phase of apoptosis///cellular response to DNA damage stimulus///cellular response to organic cyclic compound///erythrocyte differentiation///erythrocyte differentiation///execution phase of apoptosis///execution phase of apoptosis///extrinsic apoptotic signaling pathway in absence of ligand///glial cell apoptotic process///heart development///hippo signaling///hippocampus development///keratinocyte differentiation///learning or memory///negative regulation of B cell proliferation///negative regulation of activated T cell proliferation///negative regulation of apoptotic process///negative regulation of cyclin-dependent protein serine/threonine kinase activity///neuron apoptotic process///neuron differentiation///neurotrophin TRK receptor signaling pathway///platelet formation///positive regulation of neuron apoptotic process///protein processing///proteolysis///regulation of macroautophagy///response to UV///response to X-ray///response to amino acid///response to antibiotic///response to cobalt ion///response to drug///response to estradiol///response to glucocorticoid///response to glucose///response to hydrogen peroxide///response to hypoxia///response to lipopolysaccharide///response to nicotine///response to tumor necrosis factor///sensory perception of sound///wound healing	cytosol///cytosol///death-inducing signaling complex///membrane raft///nucleoplasm///nucleus///plasma membrane	GO:0004190///GO:0004861///GO:0008656///GO:0004197///GO:0004197///GO:0097153///GO:0097153///GO:0097200///GO:0005123///GO:0008233///GO:0016005///GO:0002020///GO:0005515///GO:0032403	GO:0001782///GO:0043029///GO:0006919///GO:0008635///GO:0006309///GO:0006915///GO:0097190///GO:0045165///GO:0006921///GO:0006974///GO:0071407///GO:0030218///GO:0030218///GO:0097194///GO:0097194///GO:0097192///GO:0034349///GO:0007507///GO:0035329///GO:0021766///GO:0030216///GO:0007611///GO:0030889///GO:0046007///GO:0043066///GO:0045736///GO:0051402///GO:0030182///GO:0048011///GO:0030220///GO:0043525///GO:0016485///GO:0006508///GO:0016241///GO:0009411///GO:0010165///GO:0043200///GO:0046677///GO:0032025///GO:0042493///GO:0032355///GO:0051384///GO:0009749///GO:0042542///GO:0001666///GO:0032496///GO:0035094///GO:0034612///GO:0007605///GO:0042060	GO:0005829///GO:0005829///GO:0031264///GO:0045121///GO:0005654///GO:0005634///GO:0005886	GTGCGGAGCCGTCACTGCACCAAGTCTCACTGGCTGTCAGTATGACATTT
ILMN_2215355																					TGCATCCATACGATGGCAAAGTCATCCCCAGGAACACAGAGGGGTGCCTG
ILMN_1728338																					AGCGCTATTCCCTGGAGACTAGGGTTGTCCTGAATGGCCGAGAGGAAACC
ILMN_1789871																					TCATCTGAGAGCGAGGCGTGGCAGCGTGGGGGTGGCCGTGCAATAAATAT
ILMN_1804150	3-hydroxyisobutyrate dehydrogenase	HIBADH	11112				Homo sapiens 3-hydroxyisobutyrate dehydrogenase (HIBADH), mRNA	301601628	NM_152740				7p15.2	Chromosome 7, NC_000007.14 (27525440..27663001, complement)	3-hydroxyisobutyrate dehydrogenase activity///3-hydroxyisobutyrate dehydrogenase activity///NAD binding///phosphogluconate dehydrogenase (decarboxylating) activity	branched-chain amino acid catabolic process///oxidation-reduction process///valine catabolic process///valine catabolic process	mitochondrial matrix	GO:0008442///GO:0008442///GO:0051287///GO:0004616	GO:0009083///GO:0055114///GO:0006574///GO:0006574	GO:0005759	TGGACTCCGTCACAATATGGTAGGATATCCCTCACCAACTCCCGACACTC
ILMN_1827993				Transcribed locus		Hs.541737	qp01c04.x1 NCI_CGAP_Kid5 Homo sapiens cDNA clone IMAGE:1916742 3-, mRNA sequence	4084870	AI347664												GCTCCTTCTGTGGCTACACATGCAAGAGATGGAAATAAGGTAGCAGTCCA
ILMN_1772712	ubiquitin conjugating enzyme E2 J2	UBE2J2	118424				Homo sapiens ubiquitin conjugating enzyme E2 J2 (UBE2J2), transcript variant 4, mRNA	37577129	NM_194457				1p36.33	Chromosome 1, NC_000001.11 (1253912..1273854, complement)	ATP binding///ubiquitin conjugating enzyme activity///ubiquitin protein ligase activity///ubiquitin protein ligase binding	ER-associated ubiquitin-dependent protein catabolic process///positive regulation of protein targeting to mitochondrion///protein polyubiquitination///response to unfolded protein	endoplasmic reticulum///endoplasmic reticulum membrane///integral component of membrane///ubiquitin ligase complex	GO:0005524///GO:0061631///GO:0061630///GO:0031625	GO:0030433///GO:1903955///GO:0000209///GO:0006986	GO:0005783///GO:0005789///GO:0016021///GO:0000151	TCCCTCACATCCCGTGCCCCCTGCGCTGGCCTTCACAGTAGGTAATGGCT
ILMN_1673158																					GGTCTATTAGCATGCCACCATGCCCCTCCTCCGATGCATACAGTGCCCAG
ILMN_2151281	GABA type A receptor associated protein like 1	GABARAPL1	23710				Homo sapiens GABA type A receptor associated protein like 1 (GABARAPL1), mRNA	56676368	NM_031412				12p13.2	Chromosome 12, NC_000012.12 (10212841..10223128)	GABA receptor binding///Tat protein binding///beta-tubulin binding///protein binding///ubiquitin protein ligase binding	autophagosome assembly///cellular response to nitrogen starvation///macroautophagy///mitophagy	Golgi apparatus///autophagosome///autophagosome membrane///autophagosome membrane///cell body///cytoplasmic vesicle membrane///cytosol///cytosol///dendrite cytoplasm///dendrite membrane///endoplasmic reticulum///intracellular///microtubule///colocalizes_with mitochondrion	GO:0050811///GO:0030957///GO:0048487///GO:0005515///GO:0031625	GO:0000045///GO:0006995///GO:0016236///GO:0000422	GO:0005794///GO:0005776///GO:0000421///GO:0000421///GO:0044297///GO:0030659///GO:0005829///GO:0005829///GO:0032839///GO:0032590///GO:0005783///GO:0005622///GO:0005874///colocalizes_with GO:0005739	CCCTTCAGGCTCACATGCACAGGAATGCTACATGATGGCCAGCTGCTTCC
ILMN_1722178																					CAGACGTTACTGCCCTCTTGCGTGCCCCGGCCACCCCCGGGCGGCTTGTA
ILMN_1806103																					GCTACGTGCAGAGCTGTCGCGGAGCCGGAGCAGCAGCGGTGAAGCCCCTC
ILMN_1727001	DEAD-box helicase 46	DDX46	9879				Homo sapiens DEAD-box helicase 46 (DDX46), transcript variant 2, mRNA	664806098	NM_014829				5q31.1	Chromosome 5, NC_000005.10 (134758734..134831138)	ATP binding///ATP-dependent RNA helicase activity///poly(A) RNA binding	RNA secondary structure unwinding///mRNA splicing, via spliceosome///regulation of gene expression	Cajal body///membrane///nuclear speck///nucleus	GO:0005524///GO:0004004///GO:0044822	GO:0010501///GO:0000398///GO:0010468	GO:0015030///GO:0016020///GO:0016607///GO:0005634	TGGCAGTCCCACATCGATGATAATTGGTGCTCCCTTCATCCAACTGGATC
ILMN_1657750	cyclin and CBS domain divalent metal cation transport mediator 1	CNNM1	26507				Homo sapiens cyclin and CBS domain divalent metal cation transport mediator 1 (CNNM1), mRNA	157412262	NM_020348				10q24.2	Chromosome 10, NC_000010.11 (99329099..99394330)		ion transport	integral component of membrane///plasma membrane		GO:0006811	GO:0016021///GO:0005886	GCTGGTCTTCATCACCTGAGGCCACCAGGCTCAAGCCACTGCTGTTGCAT
ILMN_1866433				Transcribed locus		Hs.145993	7o14b05.x1 NCI_CGAP_Kid11 Homo sapiens cDNA clone IMAGE:3573849 3-, mRNA sequence	11443574	BF431460												GCTAGGTCTTGTCTCACAGTGGTCACCGCTTTTCAGCCTCCTTTGCTGGT
ILMN_1674243	transferrin receptor	TFRC	7037				Homo sapiens transferrin receptor (TFRC), transcript variant 1, mRNA	927928762	NM_003234				3q29	Chromosome 3, NC_000003.12 (196049284..196082161, complement)	Hsp70 protein binding///chaperone binding///double-stranded RNA binding///glycoprotein binding///identical protein binding///poly(A) RNA binding///protein binding///protein homodimerization activity///transferrin receptor activity///transferrin receptor activity///transferrin transmembrane transporter activity///virus receptor activity	acute-phase response///aging///cellular iron ion homeostasis///cellular response to drug///iron ion import///osteoclast differentiation///positive regulation of B cell proliferation///positive regulation of T cell proliferation///positive regulation of bone resorption///positive regulation of isotype switching///receptor internalization///NOT regulation of cell growth///NOT regulation of cell proliferation///response to copper ion///response to hypoxia///response to iron ion///response to manganese ion///response to nutrient///response to retinoic acid///transferrin transport///transferrin transport///transferrin transport///viral entry into host cell	HFE-transferrin receptor complex///basolateral plasma membrane///blood microparticle///cell surface///clathrin-coated pit///cytoplasmic, membrane-bounded vesicle///endosome///external side of plasma membrane///extracellular exosome///extracellular region///extracellular space///extracellular vesicle///integral component of plasma membrane///intracellular membrane-bounded organelle///melanosome///membrane///mitochondrion///perinuclear region of cytoplasm///plasma membrane///recycling endosome///recycling endosome membrane	GO:0030544///GO:0051087///GO:0003725///GO:0001948///GO:0042802///GO:0044822///GO:0005515///GO:0042803///GO:0004998///GO:0004998///GO:0033570///GO:0001618	GO:0006953///GO:0007568///GO:0006879///GO:0035690///GO:0097286///GO:0030316///GO:0030890///GO:0042102///GO:0045780///GO:0045830///GO:0031623///NOT GO:0001558///NOT GO:0042127///GO:0046688///GO:0001666///GO:0010039///GO:0010042///GO:0007584///GO:0032526///GO:0033572///GO:0033572///GO:0033572///GO:0046718	GO:1990712///GO:0016323///GO:0072562///GO:0009986///GO:0005905///GO:0016023///GO:0005768///GO:0009897///GO:0070062///GO:0005576///GO:0005615///GO:1903561///GO:0005887///GO:0043231///GO:0042470///GO:0016020///GO:0005739///GO:0048471///GO:0005886///GO:0055037///GO:0055038	GCTCCTGGTCTTGAGATGTCTTCTCGTTAAGGAGTAGGGCCTTTTGGAGG
ILMN_1752117	transmembrane protein 55A	TMEM55A	55529				Homo sapiens transmembrane protein 55A (TMEM55A), mRNA	209180423	NM_018710				8q21.3	Chromosome 8, NC_000008.11 (90994271..91040975, complement)	phosphatidylinositol-4,5-bisphosphate 4-phosphatase activity	phosphatidylinositol dephosphorylation	integral component of membrane///late endosome membrane///lysosomal membrane	GO:0034597	GO:0046856	GO:0016021///GO:0031902///GO:0005765	GGAATCAGCTCTCGCACTGCCCATCTTTGCAGTTTTGAAAAAGAAATTGC
ILMN_1734968																					CCCTAATTTTCAGCACCACGAATGCCAAATGCAGGACCATCTGAGGGCCA
ILMN_1730504	1-acylglycerol-3-phosphate O-acyltransferase 4	AGPAT4	56895				Homo sapiens 1-acylglycerol-3-phosphate O-acyltransferase 4 (AGPAT4), mRNA	69128030	NM_020133				6q26	Chromosome 6, NC_000006.12 (161129980..161274108, complement)	1-acylglycerol-3-phosphate O-acyltransferase activity///1-acylglycerol-3-phosphate O-acyltransferase activity///protein binding	CDP-diacylglycerol biosynthetic process///phosphatidic acid biosynthetic process///phospholipid biosynthetic process///triglyceride biosynthetic process	endoplasmic reticulum membrane///integral component of membrane	GO:0003841///GO:0003841///GO:0005515	GO:0016024///GO:0006654///GO:0008654///GO:0019432	GO:0005789///GO:0016021	ACCATGCTAGTCTTTGAGAGAACGTGTGGATTGGGTGGATGTTTGGACCG
ILMN_2409720	Src like adaptor 2	SLA2	84174				Homo sapiens Src like adaptor 2 (SLA2), transcript variant 1, mRNA	358679340	NM_032214				20q11.23	Chromosome 20, NC_000020.11 (36612519..36646216, complement)	SH3/SH2 adaptor activity///protein N-terminus binding///protein binding	B cell mediated immunity///T cell activation///antigen receptor-mediated signaling pathway///intracellular receptor signaling pathway///negative regulation of B cell activation///negative regulation of calcium-mediated signaling///negative regulation of transcription from RNA polymerase II promoter///positive regulation of signal transduction///regulation of immune response	cytoplasm///cytoplasmic, membrane-bounded vesicle///endosome membrane///late endosome///plasma membrane	GO:0005070///GO:0047485///GO:0005515	GO:0019724///GO:0042110///GO:0050851///GO:0030522///GO:0050869///GO:0050849///GO:0000122///GO:0009967///GO:0050776	GO:0005737///GO:0016023///GO:0010008///GO:0005770///GO:0005886	GCTGGGATTACAGGTGTGAGCCACGGCACCCAGCCTAGCTCTCAGATCTC
ILMN_1813836	aspartyl-tRNA synthetase	DARS	1615				Homo sapiens aspartyl-tRNA synthetase (DARS), transcript variant 1, mRNA	648216370	NM_001349				2q21.3	Chromosome 2, NC_000002.12 (135905881..135986046, complement)	ATP binding///aminoacylase activity///aspartate-tRNA ligase activity///poly(A) RNA binding///protein binding	aspartyl-tRNA aminoacylation///protein complex assembly///tRNA aminoacylation for protein translation///translation	cytoplasm///cytosol///extracellular exosome///membrane	GO:0005524///GO:0004046///GO:0004815///GO:0044822///GO:0005515	GO:0006422///GO:0006461///GO:0006418///GO:0006412	GO:0005737///GO:0005829///GO:0070062///GO:0016020	GTTCGTCAGACCTCCATGTTCCCTCGTGATCCCAAACGACTCACTCCTTA
ILMN_1677955	ectonucleoside triphosphate diphosphohydrolase 6 (putative)	ENTPD6	955				Homo sapiens ectonucleoside triphosphate diphosphohydrolase 6 (putative) (ENTPD6), transcript variant 1, mRNA	1016841039	NM_001247				20p11.21	Chromosome 20, NC_000020.11 (25195670..25228075)	guanosine-5'-triphosphate,3'-diphosphate diphosphatase activity///nucleoside-triphosphatase activity///uridine-diphosphatase activity	response to calcium ion///response to magnesium ion	Golgi membrane///cell surface///extracellular exosome///extracellular space///integral component of membrane///plasma membrane	GO:0008894///GO:0017111///GO:0045134	GO:0051592///GO:0032026	GO:0000139///GO:0009986///GO:0070062///GO:0005615///GO:0016021///GO:0005886	GGACTTCGAGATCGCAGCCAAGTACGTGTGTCGGACCCTGGAGACACAGC
ILMN_2091792	ectonucleoside triphosphate diphosphohydrolase 6 (putative)	ENTPD6	955				Homo sapiens ectonucleoside triphosphate diphosphohydrolase 6 (putative) (ENTPD6), transcript variant 1, mRNA	1016841039	NM_001247				20p11.21	Chromosome 20, NC_000020.11 (25195670..25228075)	guanosine-5'-triphosphate,3'-diphosphate diphosphatase activity///nucleoside-triphosphatase activity///uridine-diphosphatase activity	response to calcium ion///response to magnesium ion	Golgi membrane///cell surface///extracellular exosome///extracellular space///integral component of membrane///plasma membrane	GO:0008894///GO:0017111///GO:0045134	GO:0051592///GO:0032026	GO:0000139///GO:0009986///GO:0070062///GO:0005615///GO:0016021///GO:0005886	CCGGGCATGAGCTGCTGTAAACTATTTGTGGCTGTGCTGCTTGAGTGACG
ILMN_2206009	Fc fragment of IgA and IgM receptor	FCAMR	83953				Homo sapiens Fc fragment of IgA and IgM receptor (FCAMR), transcript variant 1, mRNA	282165708	NM_032029				1q32.1	Chromosome 1, NC_000001.11 (206957955..206970657, complement)		adaptive immune response	integral component of membrane///plasma membrane		GO:0002250	GO:0016021///GO:0005886	CCCCAGAGAGAAATCCAGGACCCTGAGGGACAGAGAGATGAACTGCTCAG
ILMN_2359907	CD68 molecule	CD68	968				Homo sapiens CD68 molecule (CD68), transcript variant 1, mRNA	91199547	NM_001251				17p13	Chromosome 17, NC_000017.11 (7579487..7582111)		cellular response to organic substance	endosome membrane///integral component of membrane///lysosomal membrane///membrane///plasma membrane		GO:0071310	GO:0010008///GO:0016021///GO:0005765///GO:0016020///GO:0005886	CAGTGAGCCGTCATCGCGCCACTAAGCCAAGATCGCGCCACTGCACTCCA
ILMN_2267914	CD68 molecule	CD68	968				Homo sapiens CD68 molecule (CD68), transcript variant 1, mRNA	91199547	NM_001251				17p13	Chromosome 17, NC_000017.11 (7579487..7582111)		cellular response to organic substance	endosome membrane///integral component of membrane///lysosomal membrane///membrane///plasma membrane		GO:0071310	GO:0010008///GO:0016021///GO:0005765///GO:0016020///GO:0005886	CACAAAAAATCAGCTACTTTGCTGCCATCCTTCACGGTGACACCCACGGT
ILMN_1742889	WD repeat domain 77	WDR77	79084				Homo sapiens WD repeat domain 77 (WDR77), transcript variant 2, mRNA	951233211	NM_024102				1p13.2	Chromosome 1, NC_000001.11 (111439890..111449308, complement)	ligand-dependent nuclear receptor transcription coactivator activity///methyl-CpG binding///protein binding///protein-arginine N-methyltransferase activity	negative regulation of epithelial cell proliferation involved in prostate gland development///peptidyl-arginine N-methylation///positive regulation of cell proliferation///regulation of transcription from RNA polymerase II promoter///secretory columnal luminar epithelial cell differentiation involved in prostate glandular acinus development///spliceosomal snRNP assembly	Golgi apparatus///cytoplasm///cytoplasm///cytosol///cytosol///methylosome///nucleoplasm///nucleoplasm///nucleus	GO:0030374///GO:0008327///GO:0005515///GO:0016274	GO:0060770///GO:0035246///GO:0008284///GO:0006357///GO:0060528///GO:0000387	GO:0005794///GO:0005737///GO:0005737///GO:0005829///GO:0005829///GO:0034709///GO:0005654///GO:0005654///GO:0005634	AAAAAGTTTGGCTTGCCTGTGTAATGCCCACTCCCTTCCCCCTGGCTCCC
ILMN_1913769	uncharacterized LOC105374546	LOC105374546	105374546	Uncharacterized LOC100506048	LOC100506048	Hs.548859	in60b01.y3 HR85 islet Homo sapiens cDNA clone IMAGE:6126289 5-, mRNA sequence	24203494	BU951742					Chromosome 4, NC_000004.12 (26859624..26860599, complement)							CTTTCTCATCCAAACTAGTTGCCAGCATATTTTTAAGGCCACCTCCCTTC
ILMN_1869277				Transcribed locus		Hs.208645	BX111694 NCI_CGAP_Gas4 Homo sapiens cDNA clone IMAGp998L035401 ; IMAGE:2185874 3-, mRNA sequence	27837176	BX111694												TGATAAGTACAGGTCTAAGCCACACTCCCAGGCTTGTTCCAGACTCACGG
ILMN_1673757	caspase 8	CASP8	841				Homo sapiens caspase 8 (CASP8), transcript variant G, mRNA	122056475	NM_001080125				2q33-q34	Chromosome 2, NC_000002.12 (201233443..201287711)	cysteine-type endopeptidase activity///cysteine-type endopeptidase activity///cysteine-type endopeptidase activity involved in apoptotic process///cysteine-type endopeptidase activity involved in apoptotic signaling pathway///cysteine-type peptidase activity///death effector domain binding///death receptor binding///identical protein binding///peptidase activity///protein binding///protein complex binding///scaffold protein binding///tumor necrosis factor receptor binding///ubiquitin protein ligase binding	B cell activation///T cell activation///TRAIL-activated apoptotic signaling pathway///TRIF-dependent toll-like receptor signaling pathway///activation of cysteine-type endopeptidase activity///activation of cysteine-type endopeptidase activity involved in apoptotic process///activation of cysteine-type endopeptidase activity involved in apoptotic signaling pathway///apoptotic process///apoptotic process///apoptotic signaling pathway///apoptotic signaling pathway///cell surface receptor signaling pathway///cellular component disassembly involved in execution phase of apoptosis///cellular response to mechanical stimulus///cellular response to organic cyclic compound///death-inducing signaling complex assembly///execution phase of apoptosis///extrinsic apoptotic signaling pathway///macrophage differentiation///natural killer cell activation///negative regulation of I-kappaB kinase/NF-kappaB signaling///negative regulation of extrinsic apoptotic signaling pathway via death domain receptors///nucleotide-binding oligomerization domain containing signaling pathway///positive regulation of I-kappaB kinase/NF-kappaB signaling///positive regulation of I-kappaB kinase/NF-kappaB signaling///positive regulation of macrophage differentiation///positive regulation of protein insertion into mitochondrial membrane involved in apoptotic signaling pathway///positive regulation of proteolysis///protein heterooligomerization///proteolysis///proteolysis involved in cellular protein catabolic process///regulation of extrinsic apoptotic signaling pathway via death domain receptors///regulation of necrotic cell death///regulation of tumor necrosis factor-mediated signaling pathway///response to antibiotic///response to cobalt ion///response to cold///response to estradiol///response to ethanol///response to lipopolysaccharide///response to tumor necrosis factor///suppression by virus of host cysteine-type endopeptidase activity involved in apoptotic process///syncytiotrophoblast cell differentiation involved in labyrinthine layer development	CD95 death-inducing signaling complex///cell body///cytoplasm///cytoskeleton///cytosol///cytosol///death-inducing signaling complex///membrane raft///microtubule organizing center///mitochondrial outer membrane///mitochondrion///neuron projection///nucleoplasm///ripoptosome	GO:0004197///GO:0004197///GO:0097153///GO:0097199///GO:0008234///GO:0035877///GO:0005123///GO:0042802///GO:0008233///GO:0005515///GO:0032403///GO:0097110///GO:0005164///GO:0031625	GO:0042113///GO:0042110///GO:0036462///GO:0035666///GO:0097202///GO:0006919///GO:0097296///GO:0006915///GO:0006915///GO:0097190///GO:0097190///GO:0007166///GO:0006921///GO:0071260///GO:0071407///GO:0071550///GO:0097194///GO:0097191///GO:0030225///GO:0030101///GO:0043124///GO:1902042///GO:0070423///GO:0043123///GO:0043123///GO:0045651///GO:1900740///GO:0045862///GO:0051291///GO:0006508///GO:0051603///GO:1902041///GO:0010939///GO:0010803///GO:0046677///GO:0032025///GO:0009409///GO:0032355///GO:0045471///GO:0032496///GO:0034612///GO:0039650///GO:0060715	GO:0031265///GO:0044297///GO:0005737///GO:0005856///GO:0005829///GO:0005829///GO:0031264///GO:0045121///GO:0005815///GO:0005741///GO:0005739///GO:0043005///GO:0005654///GO:0097342	GGTCATCCTGGGAGAAGGAAAGTTGGACATCCTGAAAAGAGTCTGTGCCC
ILMN_1768933																					GACATAATTGAAGCTCAGCCCTTACTGGCTTCTACCTCAGCACAAAAGGC
ILMN_2404589	potassium channel regulator	KCNRG	283518				Homo sapiens potassium channel regulator (KCNRG), transcript variant 1, mRNA	27734696	NM_173605				13q14.2	Chromosome 13, NC_000013.11 (50015254..50020922)	identical protein binding///protein binding	negative regulation of delayed rectifier potassium channel activity///protein homooligomerization	endoplasmic reticulum	GO:0042802///GO:0005515	GO:1902260///GO:0051260	GO:0005783	CCGAAAATTGGCCAACGGAACAAATGTCCTCGGCTTACTGATTGACACTT
ILMN_1883107				Transcribed locus		Hs.563186	UI-E-EJ0-ahf-l-12-0-UI.s1 UI-E-EJ0 Homo sapiens cDNA clone UI-E-EJ0-ahf-l-12-0-UI 3-, mRNA sequence	18986232	BM676336												CCTGCGCCACATTGGAGACATTAAGAGCAGGAAAAGCTGAACGGGGCTCT
ILMN_1915039				Transcribed locus		Hs.539305	ne63d12.s1 NCI_CGAP_Alv1 Homo sapiens cDNA clone IMAGE:908951, mRNA sequence	2208695	AA480544												CCTACATACAGCTAAGTAAGACACTCTTACATTCACTAAGGTGCTAATTA
ILMN_1890854				Transcribed locus		Hs.564502	xc40h01.x1 NCI_CGAP_Co20 Homo sapiens cDNA clone IMAGE:2586769 3-, mRNA sequence	6036368	AW081216												TCTGACTAGTAGCTGAAGAGGAAGTCAGAGGGGCCCTGAGCATGAGGAGG
ILMN_1772123	acetyl-CoA carboxylase alpha	ACACA	31				Homo sapiens acetyl-CoA carboxylase alpha (ACACA), transcript variant 2, mRNA	631790824	NM_198839				17q21	Chromosome 17, NC_000017.11 (37084992..37406822, complement)	ATP binding///acetyl-CoA carboxylase activity///acetyl-CoA carboxylase activity///biotin carboxylase activity///metal ion binding///protein binding	acetyl-CoA metabolic process///biotin metabolic process///carnitine shuttle///cellular response to prostaglandin E stimulus///fatty acid biosynthetic process///lipid homeostasis///long-chain fatty-acyl-CoA biosynthetic process///malonyl-CoA biosynthetic process///multicellular organismal protein metabolic process///positive regulation of cellular metabolic process///protein homotetramerization///tissue homeostasis	actin cytoskeleton///cytoplasm///cytosol///cytosol///extracellular exosome///mitochondrion///nucleolus	GO:0005524///GO:0003989///GO:0003989///GO:0004075///GO:0046872///GO:0005515	GO:0006084///GO:0006768///GO:0006853///GO:0071380///GO:0006633///GO:0055088///GO:0035338///GO:2001295///GO:0044268///GO:0031325///GO:0051289///GO:0001894	GO:0015629///GO:0005737///GO:0005829///GO:0005829///GO:0070062///GO:0005739///GO:0005730	TCTGACATTCCCACAGCCCCTCAAACATGCAAGGCTACTAAGGCAGGAGG
ILMN_1667641	acetyl-CoA carboxylase alpha	ACACA	31				Homo sapiens acetyl-CoA carboxylase alpha (ACACA), transcript variant 2, mRNA	631790824	NM_198839				17q21	Chromosome 17, NC_000017.11 (37084992..37406822, complement)	ATP binding///acetyl-CoA carboxylase activity///acetyl-CoA carboxylase activity///biotin carboxylase activity///metal ion binding///protein binding	acetyl-CoA metabolic process///biotin metabolic process///carnitine shuttle///cellular response to prostaglandin E stimulus///fatty acid biosynthetic process///lipid homeostasis///long-chain fatty-acyl-CoA biosynthetic process///malonyl-CoA biosynthetic process///multicellular organismal protein metabolic process///positive regulation of cellular metabolic process///protein homotetramerization///tissue homeostasis	actin cytoskeleton///cytoplasm///cytosol///cytosol///extracellular exosome///mitochondrion///nucleolus	GO:0005524///GO:0003989///GO:0003989///GO:0004075///GO:0046872///GO:0005515	GO:0006084///GO:0006768///GO:0006853///GO:0071380///GO:0006633///GO:0055088///GO:0035338///GO:2001295///GO:0044268///GO:0031325///GO:0051289///GO:0001894	GO:0015629///GO:0005737///GO:0005829///GO:0005829///GO:0070062///GO:0005739///GO:0005730	CTCAGAGACAACGTGAAGACGGATAAGCAGGCATCAGGAGCAGAGTGGCC
ILMN_1781076	zinc finger protein 705D	ZNF705D	728957				Homo sapiens zinc finger protein 705D (ZNF705D), mRNA	149944617	NM_001039615				8p23.1	Chromosome 8, NC_000008.11 (12089338..12115516)	DNA binding///metal ion binding	regulation of transcription, DNA-templated///transcription, DNA-templated	nucleus	GO:0003677///GO:0046872	GO:0006355///GO:0006351	GO:0005634	GGACCAGTGGTGGGCAGGGCTCCAGAACTCCAAAGATCATTTTCTCAAGC
ILMN_1653562	zinc finger protein 705D	ZNF705D	728957				Homo sapiens zinc finger protein 705D (ZNF705D), mRNA	149944617	NM_001039615				8p23.1	Chromosome 8, NC_000008.11 (12089338..12115516)	DNA binding///metal ion binding	regulation of transcription, DNA-templated///transcription, DNA-templated	nucleus	GO:0003677///GO:0046872	GO:0006355///GO:0006351	GO:0005634	TGACTCACACTGGAGAGAGGCCATATGCATGTCATCTATGTGGAAAAGCC
ILMN_1742280	zinc finger protein 705D	ZNF705D	728957				Homo sapiens zinc finger protein 705D (ZNF705D), mRNA	149944617	NM_001039615				8p23.1	Chromosome 8, NC_000008.11 (12089338..12115516)	DNA binding///metal ion binding	regulation of transcription, DNA-templated///transcription, DNA-templated	nucleus	GO:0003677///GO:0046872	GO:0006355///GO:0006351	GO:0005634	AAGTGTCTGCAAGTGGAAATCCAGAGGAAGACAGAGAGAAACTGAGTTCC
ILMN_1694220																					GAGACATGGAAAGGGGCTCTACCGAGTTGCTGGAATAGTTGGTGTGTGTC
ILMN_1713141																					CACCATTTCACACATCCTGAGCCTCCATTGTTTTGAGTCAGCTGTCGTTC
ILMN_1765641	semaphorin 3A	SEMA3A	10371				Homo sapiens semaphorin 3A (SEMA3A), mRNA	100913215	NM_006080				7p12.1	Chromosome 7, NC_000007.14 (83956846..84492724, complement)	chemorepellent activity///neuropilin binding///neuropilin binding///semaphorin receptor binding	apoptotic process///axon extension involved in axon guidance///axon guidance///axonal fasciculation///axonogenesis involved in innervation///branchiomotor neuron axon guidance///dendrite morphogenesis///dichotomous subdivision of terminal units involved in salivary gland branching///facial nerve structural organization///facioacoustic ganglion development///gonadotrophin-releasing hormone neuronal migration to the hypothalamus///negative chemotaxis///negative regulation of axon extension involved in axon guidance///negative regulation of epithelial cell migration///nerve development///neural crest cell migration///neural crest cell migration involved in autonomic nervous system development///neural crest cell migration involved in sympathetic nervous system development///neuron migration///olfactory bulb development///positive regulation of male gonad development///positive regulation of neuron migration///regulation of axon extension involved in axon guidance///regulation of heart rate///semaphorin-plexin signaling pathway///semaphorin-plexin signaling pathway involved in axon guidance///semaphorin-plexin signaling pathway involved in neuron projection guidance///sensory system development///sympathetic ganglion development///sympathetic nervous system development///sympathetic neuron projection extension///sympathetic neuron projection guidance///trigeminal ganglion development///trigeminal nerve structural organization///ventral trunk neural crest cell migration	axon///dendrite///extracellular region///extracellular space	GO:0045499///GO:0038191///GO:0038191///GO:0030215	GO:0006915///GO:0048846///GO:0007411///GO:0007413///GO:0060385///GO:0021785///GO:0048813///GO:0060666///GO:0021612///GO:1903375///GO:0021828///GO:0050919///GO:0048843///GO:0010633///GO:0021675///GO:0001755///GO:1901166///GO:1903045///GO:0001764///GO:0021772///GO:2000020///GO:2001224///GO:0048841///GO:0002027///GO:0071526///GO:1902287///GO:1902285///GO:0048880///GO:0061549///GO:0048485///GO:0097490///GO:0097491///GO:0061551///GO:0021637///GO:0036486	GO:0030424///GO:0030425///GO:0005576///GO:0005615	AACAGGAGGACCCACGAATTTGAGAGGGCACCCAGGAGTGTCTGAGCTGC
ILMN_1669167																					GTCCACTCACCATCTGGGAGGGACTTTGGAGGTGGAACCAGCCACCCCCT
ILMN_1700627																					TATCAGAAAGAGGCTGGTGGTCGGGACCAGTAGGAGGATCGCTTGAGTCC
ILMN_1876534				Transcribed locus		Hs.552544	HESC4_30_H09.b1_A037 NIH_MGC_262 Homo sapiens cDNA clone IMAGE:7474028 3-, mRNA sequence	58551926	CX868752												CCCCTAGTGATACTATGAGGTCATGCTAACTCATCAGCACGTTGCATTAC
ILMN_1706839	transcription elongation regulator 1	TCERG1	10915				Homo sapiens transcription elongation regulator 1 (TCERG1), transcript variant 1, mRNA	91208416	NM_006706				5q31	Chromosome 5, NC_000005.10 (146447124..146511508)	RNA polymerase II repressing transcription factor binding///RNA polymerase II transcription corepressor activity///poly(A) RNA binding///proline-rich region binding///protein binding///transcription coactivator activity	negative regulation of transcription from RNA polymerase II promoter///transcription from RNA polymerase II promoter	actin cytoskeleton///nucleolus///nucleus	GO:0001103///GO:0001106///GO:0044822///GO:0070064///GO:0005515///GO:0003713	GO:0000122///GO:0006366	GO:0015629///GO:0005730///GO:0005634	GAACTTGCCAGATGCAAATACCACAGACTCCAAGAAAACCCGAGTTGGGG
ILMN_2289301	transcription elongation regulator 1	TCERG1	10915				Homo sapiens transcription elongation regulator 1 (TCERG1), transcript variant 1, mRNA	91208416	NM_006706				5q31	Chromosome 5, NC_000005.10 (146447124..146511508)	RNA polymerase II repressing transcription factor binding///RNA polymerase II transcription corepressor activity///poly(A) RNA binding///proline-rich region binding///protein binding///transcription coactivator activity	negative regulation of transcription from RNA polymerase II promoter///transcription from RNA polymerase II promoter	actin cytoskeleton///nucleolus///nucleus	GO:0001103///GO:0001106///GO:0044822///GO:0070064///GO:0005515///GO:0003713	GO:0000122///GO:0006366	GO:0015629///GO:0005730///GO:0005634	TGCAAATAGTCAGCTGCCCGTATGTAAAGACAGTCGCTACCACCAAGACC
ILMN_2398039	transcription elongation regulator 1	TCERG1	10915				Homo sapiens transcription elongation regulator 1 (TCERG1), transcript variant 1, mRNA	91208416	NM_006706				5q31	Chromosome 5, NC_000005.10 (146447124..146511508)	RNA polymerase II repressing transcription factor binding///RNA polymerase II transcription corepressor activity///poly(A) RNA binding///proline-rich region binding///protein binding///transcription coactivator activity	negative regulation of transcription from RNA polymerase II promoter///transcription from RNA polymerase II promoter	actin cytoskeleton///nucleolus///nucleus	GO:0001103///GO:0001106///GO:0044822///GO:0070064///GO:0005515///GO:0003713	GO:0000122///GO:0006366	GO:0015629///GO:0005730///GO:0005634	CCACCCCCACCTCCCACAGCATCGGAGCCCACGAGACGATCAACAAAATA
ILMN_1884246				Transcribed locus		Hs.562138	RST9939 Athersys RAGE Library Homo sapiens cDNA, mRNA sequence	13712547	BG190860												AACTGCTGGATCAATGAATTCTGATACACGCTGCCAAGCATGTGGGCCAA
ILMN_2156250	suppressor of cytokine signaling 3	SOCS3	9021				Homo sapiens suppressor of cytokine signaling 3 (SOCS3), mRNA	528078360	NM_003955				17q25.3	Chromosome 17, NC_000017.11 (78356777..78360079, complement)	protein binding///protein kinase inhibitor activity	JAK-STAT cascade///aging///branching involved in labyrinthine layer morphogenesis///cytokine-mediated signaling pathway///negative regulation of JAK-STAT cascade///negative regulation of JAK-STAT cascade///negative regulation of apoptotic process///negative regulation of inflammatory response///negative regulation of insulin receptor signaling pathway///negative regulation of protein kinase activity///negative regulation of tyrosine phosphorylation of Stat1 protein///negative regulation of tyrosine phosphorylation of Stat3 protein///organ regeneration///placenta blood vessel development///positive regulation of cell differentiation///positive regulation of tyrosine phosphorylation of Stat3 protein///protein ubiquitination///regulation of growth///regulation of interferon-gamma-mediated signaling pathway///response to drug///response to estradiol///response to food///response to gamma radiation///response to glucocorticoid///response to heat///response to hypoxia///response to insulin///response to lipopolysaccharide///response to progesterone///spongiotrophoblast differentiation///trophoblast giant cell differentiation	cytoplasm///cytosol	GO:0005515///GO:0004860	GO:0007259///GO:0007568///GO:0060670///GO:0019221///GO:0046426///GO:0046426///GO:0043066///GO:0050728///GO:0046627///GO:0006469///GO:0042512///GO:0042518///GO:0031100///GO:0060674///GO:0045597///GO:0042517///GO:0016567///GO:0040008///GO:0060334///GO:0042493///GO:0032355///GO:0032094///GO:0010332///GO:0051384///GO:0009408///GO:0001666///GO:0032868///GO:0032496///GO:0032570///GO:0060708///GO:0060707	GO:0005737///GO:0005829	TGCCTGGGTGGGGGAGGCTGGAGGTCATTGGAGAGGCTGGACTGCTGCCA
ILMN_1706553	SMG7, nonsense mediated mRNA decay factor	SMG7	9887				Homo sapiens SMG7, nonsense mediated mRNA decay factor (SMG7), transcript variant 1, mRNA	291327482	NM_173156				1q25	Chromosome 1, NC_000001.11 (183471962..183554193)	protein binding///protein phosphatase 2A binding///telomeric DNA binding	mRNA export from nucleus///nuclear-transcribed mRNA catabolic process, nonsense-mediated decay///regulation of dephosphorylation	cytoplasm///cytosol///intermediate filament cytoskeleton///nucleus	GO:0005515///GO:0051721///GO:0042162	GO:0006406///GO:0000184///GO:0035303	GO:0005737///GO:0005829///GO:0045111///GO:0005634	CCAGGTTTACCATCTCACTCCCAGTAATACCCAGCTCCTATCTAAAGCCC
ILMN_1690469	SMG7, nonsense mediated mRNA decay factor	SMG7	9887				Homo sapiens SMG7, nonsense mediated mRNA decay factor (SMG7), transcript variant 1, mRNA	291327482	NM_173156				1q25	Chromosome 1, NC_000001.11 (183471962..183554193)	protein binding///protein phosphatase 2A binding///telomeric DNA binding	mRNA export from nucleus///nuclear-transcribed mRNA catabolic process, nonsense-mediated decay///regulation of dephosphorylation	cytoplasm///cytosol///intermediate filament cytoskeleton///nucleus	GO:0005515///GO:0051721///GO:0042162	GO:0006406///GO:0000184///GO:0035303	GO:0005737///GO:0005829///GO:0045111///GO:0005634	GGGACTATAGCAAAGGAATAACTGTAACTAAGAATGATGGAAAGAAGGAC
ILMN_1846799				Transcribed locus		Hs.549823	zo26g12.x5 Stratagene colon (#937204) Homo sapiens cDNA clone IMAGE:588070 3-, mRNA sequence	5053715	AI732602												GCAGGTTGTTATTGTTGCTGAGCGGGGTGTGTGGGTGGCTAACGAGAGGG
ILMN_1872500				Transcribed locus		Hs.243861	qg50b01.x1 Soares_testis_NHT Homo sapiens cDNA clone IMAGE:1838569 3-, mRNA sequence	3770170	AI208228												CCTCCGCCTGCTCCAATGCAGGGGTGAAGTCACTGCCAACGTTTAACCCT
ILMN_1685952	acyl-CoA synthetase medium-chain family member 3	ACSM3	6296				Homo sapiens acyl-CoA synthetase medium-chain family member 3 (ACSM3), transcript variant 1, mRNA	47458816	NM_005622				16p13.11	Chromosome 16, NC_000016.10 (20763990..20797157)	ATP binding///butyrate-CoA ligase activity///fatty acid ligase activity///metal ion binding///molecular_function	cholesterol homeostasis///fatty acid biosynthetic process///regulation of blood pressure	cellular_component///mitochondrial matrix	GO:0005524///GO:0047760///GO:0015645///GO:0046872///GO:0003674	GO:0042632///GO:0006633///GO:0008217	GO:0005575///GO:0005759	CACTGTGTGAGTGCTGGGGAACCAATTACCCCTGACGTGACTGAAAAATG
ILMN_1771084	acyl-CoA synthetase medium-chain family member 3	ACSM3	6296				Homo sapiens acyl-CoA synthetase medium-chain family member 3 (ACSM3), transcript variant 1, mRNA	47458816	NM_005622				16p13.11	Chromosome 16, NC_000016.10 (20763990..20797157)	ATP binding///butyrate-CoA ligase activity///fatty acid ligase activity///metal ion binding///molecular_function	cholesterol homeostasis///fatty acid biosynthetic process///regulation of blood pressure	cellular_component///mitochondrial matrix	GO:0005524///GO:0047760///GO:0015645///GO:0046872///GO:0003674	GO:0042632///GO:0006633///GO:0008217	GO:0005575///GO:0005759	GCCCTGAATGAACACCCTTCAGTTGCAGAGTCAGCTGTTGTCAGCAGCCC
ILMN_1783448	dynein cytoplasmic 1 light intermediate chain 2	DYNC1LI2	1783				Homo sapiens dynein cytoplasmic 1 light intermediate chain 2 (DYNC1LI2), transcript variant 1, mRNA	38505264	NM_006141				16q22.1	Chromosome 16, NC_000016.10 (66720893..66751828, complement)	ATP binding///microtubule motor activity	ER to Golgi vesicle-mediated transport///antigen processing and presentation of exogenous peptide antigen via MHC class II///centrosome localization///microtubule cytoskeleton organization///microtubule-based movement	centrosome///cytoplasmic dynein complex///cytosol///membrane///microtubule	GO:0005524///GO:0003777	GO:0006888///GO:0019886///GO:0051642///GO:0000226///GO:0007018	GO:0005813///GO:0005868///GO:0005829///GO:0016020///GO:0005874	AGCCTTAGTCCAGGGGTGTGGCTCTGTCCGGGTGCAGTATGCAGTCATGT
ILMN_1893053				Transcribed locus		Hs.721243	qf44g09.x1 Soares_testis_NHT Homo sapiens cDNA clone IMAGE:1752928 3-, mRNA sequence	3678609	AI150140												CATCTGCCAAAGGACCACAACATAAAGGGCCAAATGGGACAGTGGCTTGC
ILMN_1915653				Transcribed locus		Hs.201405	BX099908 Soares_NFL_T_GBC_S1 Homo sapiens cDNA clone IMAGp998B115780 ; IMAGE:2330026 5-, mRNA sequence	27844253	BX099908												CTAGTCCAGAGGGAAGCAAAGGGCCAGTCTTGGCGCGGCTTAACCTGAAC
ILMN_1746659																					AGGACACCGCAGAGAAGAGTGACTCTGGCGGTGCAGCGCTGGCTTTCCCA
ILMN_1776480	histone H4 transcription factor	HINFP	25988				Homo sapiens histone H4 transcription factor (HINFP), transcript variant 1, mRNA	343098381	NM_015517				11q23.3	Chromosome 11, NC_000011.10 (119121523..119135055)	DNA binding///RNA polymerase II core promoter proximal region sequence-specific DNA binding///chromatin binding///enzyme binding///histone binding///metal ion binding///protein binding///transcription coactivator activity///transcription factor activity, sequence-specific DNA binding///transcription regulatory region DNA binding///transcriptional repressor activity, RNA polymerase II core promoter proximal region sequence-specific binding	DNA damage checkpoint///DNA repair///G1/S transition of mitotic cell cycle///establishment of protein localization///in utero embryonic development///myoblast differentiation///negative regulation of gene expression///negative regulation of transcription from RNA polymerase II promoter///negative regulation of transcription, DNA-templated///positive regulation of gene expression///positive regulation of transcription, DNA-templated///regulation of gene expression///regulation of transcription involved in G1/S transition of mitotic cell cycle///regulation of transcription, DNA-templated///transcription, DNA-templated	Cajal body///NOT nucleolus///nucleoplasm///nucleus	GO:0003677///GO:0000978///GO:0003682///GO:0019899///GO:0042393///GO:0046872///GO:0005515///GO:0003713///GO:0003700///GO:0044212///GO:0001078	GO:0000077///GO:0006281///GO:0000082///GO:0045184///GO:0001701///GO:0045445///GO:0010629///GO:0000122///GO:0045892///GO:0010628///GO:0045893///GO:0010468///GO:0000083///GO:0006355///GO:0006351	GO:0015030///NOT GO:0005730///GO:0005654///GO:0005634	GGGTCTGCCGCCCAGGATGGAGTACAATGGTGTGATCTTGGCTCTTTGCA
ILMN_1727101	leucine zipper protein 2	LUZP2	338645				Homo sapiens leucine zipper protein 2 (LUZP2), transcript variant 1, mRNA	354721105	NM_001009909				11p14.3	Chromosome 11, NC_000011.10 (24494304..25082640)			extracellular region			GO:0005576	ATTTATGTTCAGTCTCCCACCTCCACCCTGGGGCCCAACTTCCCTTGCAG
ILMN_1811346																					CCCCACCCCCGCGTTCCGACCGCTGAAGCTCCAAATTCAGGCCTTAAATA
ILMN_1834635				Transcribed locus		Hs.175079	ql78e12.x1 Soares_NhHMPu_S1 Homo sapiens cDNA clone IMAGE:1878478 3-, mRNA sequence	3899933	AI277665												CAGCAAACATGTATATAGGGTTACTTTGAGAGAGGCACTCTTCTACGGGC
ILMN_1869853																					gtgtgtACTGGTAACATGGAAAAAGCTTAATATGACCTTCATGTTAGCCT
ILMN_1884661				Transcribed locus		Hs.542956	ij32b06.y1 Melton Normalized Human Islet 4 N4-HIS 1 Homo sapiens cDNA clone IMAGE:6136282 5-, mRNA sequence	19561011	BM967229												GGTGCTGCCTTAAGATATTACCCATAGAATTTGGTGTTGGATTTTGGTTG
ILMN_1669227	adrenoceptor alpha 1A	ADRA1A	148				Homo sapiens adrenoceptor alpha 1A (ADRA1A), transcript variant 4, mRNA	1017029571	NM_033304				8p21.2	Chromosome 8, NC_000008.11 (26738113..26870994, complement)	alpha1-adrenergic receptor activity///alpha1-adrenergic receptor activity///alpha1-adrenergic receptor activity///protein heterodimerization activity	G-protein coupled receptor signaling pathway///activation of phospholipase C activity///adenylate cyclase-activating adrenergic receptor signaling pathway///adult heart development///aging///apoptotic process///calcium ion transport into cytosol///cell growth///cell-cell signaling///intracellular signal transduction///micturition///negative regulation of Rho protein signal transduction///negative regulation of cell proliferation///negative regulation of heart rate involved in baroreceptor response to increased systemic arterial blood pressure///norepinephrine-epinephrine vasoconstriction involved in regulation of systemic arterial blood pressure///organ growth///phospholipase C-activating G-protein coupled receptor signaling pathway///pilomotor reflex///positive regulation of ERK1 and ERK2 cascade///positive regulation of MAPK cascade///positive regulation of action potential///positive regulation of cardiac muscle contraction///positive regulation of cytosolic calcium ion concentration///positive regulation of cytosolic calcium ion concentration///positive regulation of heart rate by epinephrine-norepinephrine///positive regulation of protein kinase C signaling///positive regulation of smooth muscle contraction///positive regulation of synaptic transmission, GABAergic///positive regulation of systemic arterial blood pressure///positive regulation of the force of heart contraction by epinephrine-norepinephrine///positive regulation of vasoconstriction///positive regulation of vasoconstriction///response to drug///response to hormone///signal transduction///smooth muscle contraction	T-tubule///Z disc///cytosol///integral component of plasma membrane///nuclear membrane///nucleus///plasma membrane	GO:0004937///GO:0004937///GO:0004937///GO:0046982	GO:0007186///GO:0007202///GO:0071880///GO:0007512///GO:0007568///GO:0006915///GO:0060402///GO:0016049///GO:0007267///GO:0035556///GO:0060073///GO:0035024///GO:0008285///GO:0001985///GO:0001994///GO:0035265///GO:0007200///GO:0097195///GO:0070374///GO:0043410///GO:0045760///GO:0060452///GO:0007204///GO:0007204///GO:0001996///GO:0090037///GO:0045987///GO:0032230///GO:0003084///GO:0001997///GO:0045907///GO:0045907///GO:0042493///GO:0009725///GO:0007165///GO:0006939	GO:0030315///GO:0030018///GO:0005829///GO:0005887///GO:0031965///GO:0005634///GO:0005886	AGGTAGCTGGAGACCTAGGCAGTCTGCAAATGAGGAGTCAGCTGGAAGCT
ILMN_1715416	nucleoporin 188	NUP188	23511				Homo sapiens nucleoporin 188 (NUP188), mRNA	443609476	NM_015354				9q34.11	Chromosome 9, NC_000009.12 (128947693..129007096)	structural constituent of nuclear pore	RNA export from nucleus///gene silencing by RNA///glomerular visceral epithelial cell migration///intracellular transport of virus///mRNA export from nucleus///mitotic nuclear envelope disassembly///protein import into nucleus///protein sumoylation///regulation of cellular response to heat///regulation of glucose transport///tRNA export from nucleus///viral process///viral transcription	membrane///nuclear envelope///nuclear pore inner ring	GO:0017056	GO:0006405///GO:0031047///GO:0090521///GO:0075733///GO:0006406///GO:0007077///GO:0006606///GO:0016925///GO:1900034///GO:0010827///GO:0006409///GO:0016032///GO:0019083	GO:0016020///GO:0005635///GO:0044611	CTAGATGAAGAGGTCAACAGCAGGCATGGGGAGCCGAGTCTTCTGTGCTC
ILMN_1846825				Uncharacterized LOC728065	LOC728065	Hs.640759	DA162248 BRAMY2 Homo sapiens cDNA clone BRAMY2022619 5-, mRNA sequence	78241577	DA162248												CCATGGGAAGGGCAAACACCTGGAAATGGGATTGCTGGGTCATATGGAGG
ILMN_1726002																					AATGAGGAGACTTACAGGGTGCGAACATTCCAGATAGGTACAGGGGAGAA
ILMN_1794597	zinc finger with KRAB and SCAN domains 7	ZKSCAN7	55888				Homo sapiens zinc finger with KRAB and SCAN domains 7 (ZKSCAN7), transcript variant 2, mRNA	568384760	NM_025169				3p21.32	Chromosome 3, NC_000003.12 (44555175..44583464)	DNA binding///metal ion binding///protein binding///transcription factor activity, sequence-specific DNA binding	regulation of transcription, DNA-templated///transcription, DNA-templated	nucleus	GO:0003677///GO:0046872///GO:0005515///GO:0003700	GO:0006355///GO:0006351	GO:0005634	GTGGCGGAGTTGTGCCACCTACATGAGCCAATGGAGAAGAAAGCTCCTGG
ILMN_1733366	microtubule associated serine/threonine kinase 1	MAST1	22983				Homo sapiens microtubule associated serine/threonine kinase 1 (MAST1), mRNA	239047826	NM_014975				19p13.2	Chromosome 19, NC_000019.10 (12833931..12874953)	ATP binding///magnesium ion binding///protein binding///protein serine/threonine kinase activity///protein serine/threonine kinase activity	cytoskeleton organization///cytoskeleton organization///intracellular signal transduction///intracellular signal transduction///peptidyl-serine phosphorylation///protein phosphorylation	cytoplasm///cytoskeleton///intracellular///plasma membrane	GO:0005524///GO:0000287///GO:0005515///GO:0004674///GO:0004674	GO:0007010///GO:0007010///GO:0035556///GO:0035556///GO:0018105///GO:0006468	GO:0005737///GO:0005856///GO:0005622///GO:0005886	CCTGACCAAAAAAGGAGTGTCCAGTCCCGCACCCCCGGGACCATAGCCAA
ILMN_1875766				Transcribed locus		Hs.543655	hn56e03.x1 NCI_CGAP_Co17 Homo sapiens cDNA clone IMAGE:3027676 3-, mRNA sequence	7703494	AW771438												CCTGCAAATGCTGAGTTCTGAGCTACACTTTCTGTTCCTCTCCTTGATCC
ILMN_1704858																					CCGGGGGCCCTGAAACAAGGATAAGGGAGAGAAGGAAGAGAGACCAAGGC
ILMN_1733851	dishevelled binding antagonist of beta catenin 3	DACT3	147906				Homo sapiens dishevelled binding antagonist of beta catenin 3 (DACT3), transcript variant 1, mRNA	182507164	NM_145056				19q13.32	Chromosome 19, NC_000019.10 (46647564..46661138, complement)	beta-catenin binding///delta-catenin binding///delta-catenin binding///identical protein binding///protein kinase A binding///protein kinase A binding///protein kinase C binding///protein kinase C binding	Wnt signaling pathway///negative regulation of Wnt signaling pathway///negative regulation of canonical Wnt signaling pathway///negative regulation of catenin import into nucleus///negative regulation of cell growth///negative regulation of epithelial to mesenchymal transition	cytoplasm	GO:0008013///GO:0070097///GO:0070097///GO:0042802///GO:0051018///GO:0051018///GO:0005080///GO:0005080	GO:0016055///GO:0030178///GO:0090090///GO:0035414///GO:0030308///GO:0010719	GO:0005737	GACTCCCCAGTGCAAAGGGGGGCCAGATTCTGTGTGTTTCTCTAACCTCT
ILMN_2372011	SCAN domain containing 1	SCAND1	51282				Homo sapiens SCAN domain containing 1 (SCAND1), transcript variant 2, mRNA	319655724	NM_033630				20q11.1-q11.23	Chromosome 20, NC_000020.11 (35953617..35955359, complement)	identical protein binding///protein binding///transcription coactivator activity///transcription factor activity, sequence-specific DNA binding	regulation of transcription, DNA-templated	nucleus	GO:0042802///GO:0005515///GO:0003713///GO:0003700	GO:0006355	GO:0005634	AGAAACTGGAAGGAGCCGGTTCGAGCTCAGCCCCTGAGCGTAACTGTGTG
ILMN_1657274																					CAGTTGTAGTAACTGGTTATATGACCAACAAAATATGAAGAATGGGTACA
ILMN_1795744																					GTGGAAGAGACTTGCCCTGTCTCAGGAATTAGAGAAAGAACAAATCAGTG
ILMN_1663065																					AGGAGAATTGTCAGTAAAATTACAAGAAAAGATTGAGATCATAATTGACC
ILMN_1698552																					ATGACACAGGTGGCTCTCCGCTGGCTAGAAGCCCATGCACCAACAGACAT
ILMN_1855167																					CAACTGATTCTCCAGTGCCTATAACTCCCCTATGCATCTCTACTCAGTTC
ILMN_1834781																					ATTGCCTCTATTCTGGCCCCTCAGAGTGTGGTCTCCAAGCCAGCAGTACC
ILMN_1862612																					GACCAAAATAAAGGGAAAGACATCCCATGTTCATGGATTGGAAGAGTTGT
ILMN_1737247																					CGTGGCCTTCCGCTCGCGGCCGTGGAACGAGGTAGAGGACAGCCTTCAGG
ILMN_1812256	glucosidase alpha, neutral C	GANC	2595				Homo sapiens glucosidase alpha, neutral C (GANC), transcript variant 1, mRNA	66346736	NM_198141				15q15.2	Chromosome 15, NC_000015.10 (42273658..42353666)	alpha-1,4-glucosidase activity///carbohydrate binding///maltose alpha-glucosidase activity	maltose metabolic process		GO:0004558///GO:0030246///GO:0032450	GO:0000023		CCCACTTTCCCATGAAGCCTAACTGCGTGAACACCCCTACCCCCATACCC
ILMN_1667125	ribosomal protein S6 kinase like 1	RPS6KL1	83694				Homo sapiens ribosomal protein S6 kinase like 1 (RPS6KL1), mRNA	332801046	NM_031464				14q24.3	Chromosome 14, NC_000014.9 (74903954..74923396, complement)	ATP binding///protein serine/threonine kinase activity	protein phosphorylation///signal transduction	cytoplasm///intracellular membrane-bounded organelle///ribosome	GO:0005524///GO:0004674	GO:0006468///GO:0007165	GO:0005737///GO:0043231///GO:0005840	TTCCACTAGAGTTTTGCCCTCAGCTCCTCCCTGCCAGCATCCCAGTCACC
ILMN_1889155				Transcribed locus		Hs.461497	AGENCOURT_16397987 NIH_MGC_228 Homo sapiens cDNA clone IMAGE:30720562 5-, mRNA sequence	38529002	CK002968												GCCCCAAGTGGAGGAACCCTCAGACATTTGCAGAGGAGTCAGTGTGCTAG
ILMN_1906347				Transcribed locus		Hs.561950	UI-H-BI1-adh-c-10-0-UI.s1 NCI_CGAP_Sub3 Homo sapiens cDNA clone IMAGE:2716795 3-, mRNA sequence	6140792	AW136659												GGAACCACTGTCAAAGCCCCATTTATGCTGAGGGACATGTGTATGACTGC
ILMN_1697527																					CTGCATTCAAGGTGACTCGAAGAAGCCTTCCAAAAAGCGTGTGAAAAGGA
ILMN_1651351																					GGTGACTCGAAGAAGCCTTCCAAAAAGCGTGTGAAAAGGAAGCCCTACTC
ILMN_1663245																					TGATTTTTCTTATGGGGAACCTGTGTGGCTGCATTCAAGGTGACTCGAAG
ILMN_1757129	transmembrane protein 88	TMEM88	92162				Homo sapiens transmembrane protein 88 (TMEM88), transcript variant 1, mRNA	44662812	NM_203411				17p13.1	Chromosome 17, NC_000017.11 (7854886..7856099)	PDZ domain binding///protein binding	Wnt signaling pathway///multicellular organism development///negative regulation of canonical Wnt signaling pathway///negative regulation of canonical Wnt signaling pathway///protein localization to plasma membrane///protein stabilization	cytosol///integral component of membrane///plasma membrane	GO:0030165///GO:0005515	GO:0016055///GO:0007275///GO:0090090///GO:0090090///GO:0072659///GO:0050821	GO:0005829///GO:0016021///GO:0005886	CTCAATCCTGAACATCTAGGCTGGAACCTGCACACCTCCCCCTCAGCTCC
ILMN_1888740	long intergenic non-protein coding RNA 1495	LINC01495	102723378	Transcribed locus		Hs.374255	RST22712 Athersys RAGE Library Homo sapiens cDNA, mRNA sequence	13725019	BG203332				11p14.3	Chromosome 11, NC_000011.10 (22445672..22492019, complement)							CAGAGGCACTCAGCTAAACCTAACCCTGATTCCTGACACATGGAAGCTGC
ILMN_1684377																					CCAACCCTGCTGACACCTTAATCTCAGGCTTCTGGACTCACGAATTGTGA
ILMN_1856976				Transcribed locus		Hs.555118	id86g06.x1 Human insulinoma Homo sapiens cDNA clone IMAGE:5022898 3-, mRNA sequence	15284377	BI468268												CAATGAAAGAGCAGAGATGGTGTTCTGGCAATCTGAGGCTGTCCTTGCCC
ILMN_1666087																					TCAGGATGAACTGCCCGGCGAGAGTGCAGGCGCTGAGGACAGCGACGATC
ILMN_1686906	tumor protein p53 inducible nuclear protein 2	TP53INP2	58476				Homo sapiens tumor protein p53 inducible nuclear protein 2 (TP53INP2), transcript variant 1, mRNA	1043261394	NM_021202				20q11.22	Chromosome 20, NC_000020.11 (34704303..34713439)	protein binding///ubiquitin binding	autophagosome assembly///negative regulation of cellular protein localization///osteoblast differentiation///positive regulation of autophagy///positive regulation of transcription, DNA-templated///tissue homeostasis///transcription, DNA-templated///ubiquitin-dependent protein catabolic process	PML body///autophagosome///cytoplasmic vesicle///cytosol///nucleus	GO:0005515///GO:0043130	GO:0000045///GO:1903828///GO:0001649///GO:0010508///GO:0045893///GO:0001894///GO:0006351///GO:0006511	GO:0016605///GO:0005776///GO:0031410///GO:0005829///GO:0005634	TGCAGACACACCATAGCCCCCTTCTACTACTTTCCCTCTCGCCCTGCCAC
ILMN_1820432				Transcribed locus		Hs.291680	UI-CF-FN0-agg-e-08-0-UI.s1 UI-CF-FN0 Homo sapiens cDNA clone UI-CF-FN0-agg-e-08-0-UI 3-, mRNA sequence	28365531	CB243887												GAGAAGCGAGGTCCTTTCACTGGCCCTCTTCAGATCCTGTTCTTGAGCTC
ILMN_1809676	calcium voltage-gated channel auxiliary subunit gamma 6	CACNG6	59285				Homo sapiens calcium voltage-gated channel auxiliary subunit gamma 6 (CACNG6), transcript variant 1, mRNA	22027553	NM_145814				19q13.4	Chromosome 19, NC_000019.10 (53991149..54012666)	voltage-gated calcium channel activity	calcium ion transmembrane transport///calcium ion transport///cardiac conduction///regulation of ion transmembrane transport	plasma membrane///voltage-gated calcium channel complex	GO:0005245	GO:0070588///GO:0006816///GO:0061337///GO:0034765	GO:0005886///GO:0005891	AAAGGTGCAGAGTTCCTGCTCCGAGTTGGAGCCGTCTGCTTTGGCCTCTC
ILMN_1687202																					CATTGCTTCTGCTCCAAAAGCAAAAGACTTGGGAAGGGCACCCTGGGAGT
ILMN_1807972	microtubule associated monooxygenase, calponin and LIM domain containing 1	MICAL1	64780				Homo sapiens microtubule associated monooxygenase, calponin and LIM domain containing 1 (MICAL1), transcript variant 1, mRNA	205360946	NM_022765				6q21	Chromosome 6, NC_000006.12 (109444062..109465968, complement)	FAD binding///Rab GTPase binding///SH3 domain binding///actin binding///oxidoreductase activity, acting on paired donors, with incorporation or reduction of molecular oxygen, NAD(P)H as one donor, and incorporation of one atom of oxygen///protein binding///zinc ion binding	actin filament depolymerization///cytoskeleton organization///negative regulation of cysteine-type endopeptidase activity involved in apoptotic process///negative regulation of protein phosphorylation///oxidation-reduction process///signal transduction///sulfur oxidation	cytoplasm///intermediate filament	GO:0071949///GO:0017137///GO:0017124///GO:0003779///GO:0016709///GO:0005515///GO:0008270	GO:0030042///GO:0007010///GO:0043154///GO:0001933///GO:0055114///GO:0007165///GO:0019417	GO:0005737///GO:0005882	GGTGGATTTGGTCAACCAGAGAGATGCCCTCATCCGCTTCCAGGAGGAGC
ILMN_1865059				Transcribed locus		Hs.584335	DB083074 TESTI4 Homo sapiens cDNA clone TESTI4029584 5-, mRNA sequence	83159476	DB083074												CATTCTCTAATTCGGGGGCAGAGCACTGGGTTGAGGAACACTACGCATGC
ILMN_1655625	G-patch domain containing 1	GPATCH1	55094				Homo sapiens G-patch domain containing 1 (GPATCH1), transcript variant 1, mRNA	21361683	NM_018025				19q13.11	Chromosome 19, NC_000019.10 (33080880..33130412)	nucleic acid binding	mRNA splicing, via spliceosome	catalytic step 2 spliceosome	GO:0003676	GO:0000398	GO:0071013	GCCCCAGGAGCTGCTGAGACGGCTGAAAAGTCTTCCACTAAGAAGGCAGT
ILMN_1916992				Transcribed locus		Hs.249545	AGENCOURT_6564182 NIH_MGC_119 Homo sapiens cDNA clone IMAGE:5744877 5-, mRNA sequence	18805106	BM560573												CTTTCACGACAATATCCCCCATCGCCACACTACCCCTCGGGAGACGGAAC
ILMN_1668432	impact RWD domain protein	IMPACT	55364				Homo sapiens impact RWD domain protein (IMPACT), mRNA	190570154	NM_018439				18q11.2-q12.1	Chromosome 18, NC_000018.10 (24426645..24453531)	actin binding///molecular_function///ribosome binding	biological_process///cellular response to UV-C///cellular response to acidic pH///cellular response to amino acid starvation///cellular response to benomyl///cellular response to glucose starvation///cellular response to hydrogen peroxide///cellular response to leucine starvation///negative regulation of cell death///negative regulation of protein autophosphorylation///negative regulation of protein complex assembly///negative regulation of protein phosphorylation///negative regulation of transcription from RNA polymerase II promoter///negative regulation of transcription from RNA polymerase II promoter in response to stress///neuron projection extension///positive regulation of neuron differentiation///positive regulation of translational initiation in response to starvation///regulation of eIF2 alpha phosphorylation by amino acid starvation	cellular_component///cytoplasm///polysome	GO:0003779///GO:0003674///GO:0043022	GO:0008150///GO:0071494///GO:0071468///GO:0034198///GO:0072755///GO:0042149///GO:0070301///GO:1990253///GO:0060548///GO:0031953///GO:0031333///GO:0001933///GO:0000122///GO:0097201///GO:1990138///GO:0045666///GO:0071264///GO:0060733	GO:0005575///GO:0005737///GO:0005844	GATCTTCCTGCCAAGGTTTTGGAATTACAGGTGTGAGCCACCATGCCTGG
ILMN_1912885				Transcribed locus		Hs.161147	tg72c01.x1 Soares_NhHMPu_S1 Homo sapiens cDNA clone IMAGE:2114304 3-, mRNA sequence	4261363	AI417859												GTCCTGAGAGTCTTCTCAGATGGAAAAATCACTACACACCTAAGCACAGC
ILMN_1797753																					CGGAAGGAGTCATACGGGTCCATGCTCCACTTCTCTCCAAGGTGTCCATG
ILMN_1731178																					CGACAGAGACCAACAGGAGCCCCAAACATGTATTCCTCTTCACTATTGGC
ILMN_2071598	complement factor H related 3	CFHR3	10878				Homo sapiens complement factor H related 3 (CFHR3), transcript variant 1, mRNA	262231789	NM_021023				1q32	Chromosome 1, NC_000001.11 (196774800..196794073)			blood microparticle///extracellular exosome///extracellular space			GO:0072562///GO:0070062///GO:0005615	TGGTCAGCACAACCAATTTGCATTAATTCTTCAGAAAAGTGTGGGCCTCC
ILMN_1661399																					GCGCGGCGCCTGCCAGGCGCCCAGTCCTCCGCCATCGCCCACGCCTCCCT
ILMN_1728957	ankyrin repeat and EF-hand domain containing 1	ANKEF1	63926				Homo sapiens ankyrin repeat and EF-hand domain containing 1 (ANKEF1), transcript variant 1, mRNA	744066805	NM_022096				20p12.2	Chromosome 20, NC_000020.11 (10034999..10056764)	calcium ion binding			GO:0005509			TTGAGCTCAGGCAGTCCTCCCAACTTGGCCGTCGAAAGTGCTGGGATTAT
ILMN_1662964	protein arginine methyltransferase 3	PRMT3	10196				Homo sapiens protein arginine methyltransferase 3 (PRMT3), transcript variant 1, mRNA	223556006	NM_005788				11p15.1	Chromosome 11, NC_000011.10 (20387530..20510861)	histone-arginine N-methyltransferase activity///metal ion binding///methyltransferase activity///protein binding///protein-arginine N-methyltransferase activity///protein-arginine omega-N asymmetric methyltransferase activity	histone arginine methylation///negative regulation of protein ubiquitination///peptidyl-arginine methylation, to asymmetrical-dimethyl arginine///regulation of transcription, DNA-templated	cytoplasm///cytosol///ribosome	GO:0008469///GO:0046872///GO:0008168///GO:0005515///GO:0016274///GO:0035242	GO:0034969///GO:0031397///GO:0019919///GO:0006355	GO:0005737///GO:0005829///GO:0005840	CCCTCTTTGTGACTATTCCTTAGCCTTATAGATTTCTAGTACTGCCCAGG
ILMN_1884064				MRNA; cDNA DKFZp564H072 (from clone DKFZp564H072)		Hs.241414	Homo sapiens genomic DNA; cDNA DKFZp564H052 (from clone DKFZp564H052)	5817028	AL110133												AAACGAGCCCTTGGTGAGAAGGGTATAGTGAGGGTCCATATCTCCTGGCC
ILMN_1666653	BTB domain containing 3	BTBD3	22903				Homo sapiens BTB domain containing 3 (BTBD3), transcript variant 2, mRNA	557128937	NM_181443				20p12.2	Chromosome 20, NC_000020.11 (11890723..11926595)	ubiquitin protein ligase binding	cerebral cortex development///cerebral cortex development///dendrite morphogenesis///dendrite morphogenesis///proteasome-mediated ubiquitin-dependent protein catabolic process///protein ubiquitination involved in ubiquitin-dependent protein catabolic process///regulation of proteolysis	SCF ubiquitin ligase complex///cytosol///cytosol///nucleus	GO:0031625	GO:0021987///GO:0021987///GO:0048813///GO:0048813///GO:0043161///GO:0042787///GO:0030162	GO:0019005///GO:0005829///GO:0005829///GO:0005634	GCTGGATCTCCGAGTGCCCCGGCCGGGGCCTGAGGAGCGGGCACAGGGCA
ILMN_1668592	stonin 1	STON1	11037				Homo sapiens stonin 1 (STON1), transcript variant 2, mRNA	310750315	NM_006873				2p16.3	Chromosome 2, NC_000002.12 (48530169..48598515)		endocytosis///regulation of endocytosis	cytoplasm///membrane		GO:0006897///GO:0030100	GO:0005737///GO:0016020	GACCCTCTGTCAGGCATATGTCAGGCTCCACTCTTAAGGAGTCAGTGACC
ILMN_1688776																					GATCCTCAGCAGAAATTGCTTCTGGAATGCACCTATGGAGCCCTGGAGAG
ILMN_2412281	PDZ and LIM domain 5	PDLIM5	10611				Homo sapiens PDZ and LIM domain 5 (PDLIM5), transcript variant 4, mRNA	374093204	NM_001011515				4q22	Chromosome 4, NC_000004.12 (94451857..94668227)	actin binding///actinin binding///cadherin binding involved in cell-cell adhesion///protein N-terminus binding///protein binding///protein kinase C binding///zinc ion binding	cell growth involved in cardiac muscle cell development///cell-cell adhesion///regulation of dendritic spine morphogenesis///regulation of synapse assembly	actin cytoskeleton///cell-cell adherens junction///cytosol///membrane///neuron projection///postsynaptic density///postsynaptic membrane	GO:0003779///GO:0042805///GO:0098641///GO:0047485///GO:0005515///GO:0005080///GO:0008270	GO:0061049///GO:0098609///GO:0061001///GO:0051963	GO:0015629///GO:0005913///GO:0005829///GO:0016020///GO:0043005///GO:0014069///GO:0045211	ACTCTGCAAAGAGCATCTGCTGCACCCAAGCCTGAGCCGGTTCCTGTTCA
ILMN_2329773	RAB27A, member RAS oncogene family	RAB27A	5873				Homo sapiens RAB27A, member RAS oncogene family (RAB27A), transcript variant 1, mRNA	332078501	NM_004580				15q21.3	Chromosome 15, NC_000015.10 (55202966..55291188, complement)	GDP binding///GTP binding///GTP binding///GTPase activity///myosin V binding///protein binding///protein domain specific binding	antigen processing and presentation///blood coagulation///complement-dependent cytotoxicity///cytotoxic T cell degranulation///exocytosis///exosomal secretion///melanocyte differentiation///melanosome localization///melanosome transport///multivesicular body organization///multivesicular body sorting pathway///natural killer cell degranulation///positive regulation of constitutive secretory pathway///positive regulation of exocytosis///positive regulation of gene expression///positive regulation of phagocytosis///positive regulation of reactive oxygen species biosynthetic process///positive regulation of regulated secretory pathway///positive regulation of regulated secretory pathway///protein targeting///small GTPase mediated signal transduction///synaptic vesicle transport	Golgi apparatus///Weibel-Palade body///apical plasma membrane///dendrite///exocytic vesicle///extracellular exosome///late endosome///lysosome///melanosome///multivesicular body membrane///photoreceptor outer segment///secretory granule///secretory granule membrane	GO:0019003///GO:0005525///GO:0005525///GO:0003924///GO:0031489///GO:0005515///GO:0019904	GO:0019882///GO:0007596///GO:0097278///GO:0043316///GO:0006887///GO:1990182///GO:0030318///GO:0032400///GO:0032402///GO:0036257///GO:0071985///GO:0043320///GO:1903435///GO:0045921///GO:0010628///GO:0050766///GO:1903428///GO:1903307///GO:1903307///GO:0006605///GO:0007264///GO:0048489	GO:0005794///GO:0033093///GO:0016324///GO:0030425///GO:0070382///GO:0070062///GO:0005770///GO:0005764///GO:0042470///GO:0032585///GO:0001750///GO:0030141///GO:0030667	GAGGAAAAGATTTAGACATTTCAAGAGCAGGGTTGGCCAGGCGCGGTGGC
ILMN_1797875	arachidonate 5-lipoxygenase activating protein	ALOX5AP	241				Homo sapiens arachidonate 5-lipoxygenase activating protein (ALOX5AP), transcript variant 1, mRNA	324711027	NM_001629				13q12	Chromosome 13, NC_000013.11 (30713478..30764428)	arachidonic acid binding///enzyme activator activity///NOT glutathione peroxidase activity///NOT glutathione transferase activity///NOT leukotriene-C4 synthase activity///protein N-terminus binding///protein binding	cellular response to calcium ion///leukotriene biosynthetic process///leukotriene metabolic process///lipoxin metabolic process///lipoxygenase pathway///positive regulation of catalytic activity///protein homotrimerization	endoplasmic reticulum///endoplasmic reticulum membrane///integral component of membrane///membrane///nuclear envelope///nuclear envelope///nuclear membrane	GO:0050544///GO:0008047///NOT GO:0004602///NOT GO:0004364///NOT GO:0004464///GO:0047485///GO:0005515	GO:0071277///GO:0019370///GO:0006691///GO:2001300///GO:0019372///GO:0043085///GO:0070207	GO:0005783///GO:0005789///GO:0016021///GO:0016020///GO:0005635///GO:0005635///GO:0031965	TCTATTGGCCATCTGGGCTTCACAGCTTGAGTTAACCTTGCTTTTCCGGG
ILMN_1899922				Transcribed locus		Hs.582275	DB310195 BRSSN2 Homo sapiens cDNA clone BRSSN2004511 3-, mRNA sequence	83124767	DB310195												TCATGAGCAAATAACTCACAGATGAGACATGCTTTACTCACCTCTCCCTG
ILMN_2286570	ADAM metallopeptidase with thrombospondin type 1 motif 13	ADAMTS13	11093				Homo sapiens ADAM metallopeptidase with thrombospondin type 1 motif 13 (ADAMTS13), transcript variant 1, mRNA	525313719	NM_139025				9q34	Chromosome 9, NC_000009.12 (133414339..133459403)	calcium ion binding///integrin binding///metalloendopeptidase activity///metallopeptidase activity///protein binding///zinc ion binding	cell-matrix adhesion///glycoprotein metabolic process///integrin-mediated signaling pathway///peptide catabolic process///platelet activation///protein O-linked fucosylation///protein processing///proteolysis///response to interferon-gamma///response to interleukin-4///response to toxic substance///response to tumor necrosis factor	cell surface///endoplasmic reticulum lumen///extracellular space///proteinaceous extracellular matrix	GO:0005509///GO:0005178///GO:0004222///GO:0008237///GO:0005515///GO:0008270	GO:0007160///GO:0009100///GO:0007229///GO:0043171///GO:0030168///GO:0036066///GO:0016485///GO:0006508///GO:0034341///GO:0070670///GO:0009636///GO:0034612	GO:0009986///GO:0005788///GO:0005615///GO:0005578	CCCACGAAGAAGCCGCTGCTCCAGGACGGACCACAGCCACCCCTGCTGGT
ILMN_1743483																					CACACCCAGCTCTTGCCTCTGAGTGGCCTCTCCAGGAGCAAAACTTTCTC
ILMN_2359500	neurochondrin	NCDN	23154				Homo sapiens neurochondrin (NCDN), transcript variant 1, mRNA	62526028	NM_001014839				1p34.3	Chromosome 1, NC_000001.11 (35557792..35566779)	protein binding	bone resorption///neuron projection development///regulation of neuronal synaptic plasticity	NOT axon///cytosol///dendrite///membrane///neuronal cell body///NOT nucleus	GO:0005515	GO:0045453///GO:0031175///GO:0048168	NOT GO:0030424///GO:0005829///GO:0030425///GO:0016020///GO:0043025///NOT GO:0005634	AGGCCTGGTGGGGGGTGGGGAAACCTCCTTCCACCTGAGCTTGCTTGAAG
ILMN_1764654	family with sequence similarity 25 member A	FAM25A	643161				Homo sapiens family with sequence similarity 25 member A (FAM25A), mRNA	256418983	NM_001146157				10q23.2	Chromosome 10, NC_000010.11 (87020289..87024730)							AGGGAGCCATTCATGCCGTGGAGGAAGTGGTGAAGGAGGTGGTGGGACAC
ILMN_2088673																					GCAACGATTCCTCAGAACAGTGTCGCAAGATCTTTATTTCCTCCGAAGTA
ILMN_1765532	negative elongation factor complex member E	NELFE	7936				Homo sapiens negative elongation factor complex member E (NELFE), mRNA	67906819	NM_002904				6p21.3	Chromosome 6, NC_000006.12 (31952087..31959087, complement)	RNA binding///chromatin binding///nucleotide binding///poly(A) RNA binding///protein binding	biological_process///negative regulation of mRNA polyadenylation///negative regulation of transcription elongation from RNA polymerase II promoter///positive regulation of ERK1 and ERK2 cascade///positive regulation of histone H3-K4 methylation///positive regulation of transcription from RNA polymerase II promoter///positive regulation of viral transcription///transcription elongation from RNA polymerase II promoter///transcription from RNA polymerase II promoter	NELF complex///nucleoplasm///nucleoplasm///nucleus	GO:0003723///GO:0003682///GO:0000166///GO:0044822///GO:0005515	GO:0008150///GO:1900364///GO:0034244///GO:0070374///GO:0051571///GO:0045944///GO:0050434///GO:0006368///GO:0006366	GO:0032021///GO:0005654///GO:0005654///GO:0005634	ACATGGCCAGTGCCTGTTCCCCACTCCCTTGCCCCAAAAGGATCTGGAAC
ILMN_1781691	trafficking kinesin protein 2	TRAK2	66008				Homo sapiens trafficking kinesin protein 2 (TRAK2), mRNA	188497666	NM_015049				2q33	Chromosome 2, NC_000002.12 (201377207..201451596, complement)	GABA receptor binding///enzyme binding///protein binding///receptor binding	protein O-linked glycosylation///protein targeting///regulation of transcription from RNA polymerase II promoter	cytoplasm///early endosome///mitochondrion///nucleus///plasma membrane	GO:0050811///GO:0019899///GO:0005515///GO:0005102	GO:0006493///GO:0006605///GO:0006357	GO:0005737///GO:0005769///GO:0005739///GO:0005634///GO:0005886	CAGTGTGATAACTGAGCGGTCGCATGGCAGAGGACATCCCCCTCAGAGTG
ILMN_1670318	RIO kinase 1	RIOK1	83732				Homo sapiens RIO kinase 1 (RIOK1), transcript variant 2, mRNA	23510357	NM_153005				6p24.3	Chromosome 6, NC_000006.12 (7389816..7418037)	ATP binding///metal ion binding///protein binding///protein serine/threonine kinase activity	protein phosphorylation///rRNA processing	cytosol///nucleoplasm	GO:0005524///GO:0046872///GO:0005515///GO:0004674	GO:0006468///GO:0006364	GO:0005829///GO:0005654	GTTCAGATTTTTCCCTCCAGTTGGTTTAATTTCTATTTCCTAAAACATTA
ILMN_1672443	quinoid dihydropteridine reductase	QDPR	5860				Homo sapiens quinoid dihydropteridine reductase (QDPR), transcript variant 1, mRNA	208973245	NM_000320				4p15.31	Chromosome 4, NC_000004.12 (17486393..17512234, complement)	6,7-dihydropteridine reductase activity///NADH binding///NADPH binding///electron carrier activity///protein homodimerization activity	L-phenylalanine catabolic process///cellular amino acid metabolic process///cellular response to drug///dihydrobiopterin metabolic process///liver development///oxidation-reduction process///response to aluminum ion///response to glucagon///response to lead ion///tetrahydrobiopterin biosynthetic process	cytoplasm///cytosol///extracellular exosome///mitochondrion///neuron projection	GO:0004155///GO:0070404///GO:0070402///GO:0009055///GO:0042803	GO:0006559///GO:0006520///GO:0035690///GO:0051066///GO:0001889///GO:0055114///GO:0010044///GO:0033762///GO:0010288///GO:0006729	GO:0005737///GO:0005829///GO:0070062///GO:0005739///GO:0043005	GGTGTCATGTTGGATCGCTTTGTGACTGTTCATCTGTCCTTGACAGTGGC
ILMN_1707904																					GGGGCTATATTCTCAGGCTTCCTGGGCTCTGTTGGCATTGGGCAAGCACG
ILMN_1702167																					TTGGGAACGACTTTTTCACGGTCCCACGAGTTCCCTGATACCCCGGAGGG
ILMN_2388547	epithelial stromal interaction 1 (breast)	EPSTI1	94240				Homo sapiens epithelial stromal interaction 1 (breast) (EPSTI1), transcript variant 2, mRNA	388240825	NM_033255				13q13.3	Chromosome 13, NC_000013.11 (42886388..42992271, complement)							GGGAGTCACTTGATGCTTTCAGGTTAATCAGAGCTATGGGTGCTACAGGC
ILMN_1681591	protein tyrosine phosphatase, non-receptor type 1	PTPN1	5770				Homo sapiens protein tyrosine phosphatase, non-receptor type 1 (PTPN1), transcript variant 1, mRNA	519666802	NM_002827				20q13.1-q13.2	Chromosome 20, NC_000020.11 (50510321..50584762)	cadherin binding involved in cell-cell adhesion///enzyme binding///ephrin receptor binding///insulin receptor binding///poly(A) RNA binding///protein binding///protein kinase binding///protein phosphatase 2A binding///protein tyrosine phosphatase activity///protein tyrosine phosphatase activity///receptor tyrosine kinase binding///zinc ion binding	IRE1-mediated unfolded protein response///JAK-STAT cascade involved in growth hormone signaling pathway///actin cytoskeleton reorganization///activation of JUN kinase activity///activation of signaling protein activity involved in unfolded protein response///cell-cell adhesion///endoplasmic reticulum unfolded protein response///insulin receptor signaling pathway///negative regulation of ERK1 and ERK2 cascade///negative regulation of MAP kinase activity///negative regulation of PERK-mediated unfolded protein response///negative regulation of endoplasmic reticulum stress-induced intrinsic apoptotic signaling pathway///negative regulation of insulin receptor signaling pathway///negative regulation of signal transduction///negative regulation of vascular endothelial growth factor receptor signaling pathway///peptidyl-tyrosine dephosphorylation///peptidyl-tyrosine dephosphorylation///peptidyl-tyrosine dephosphorylation involved in inactivation of protein kinase activity///platelet-derived growth factor receptor-beta signaling pathway///positive regulation of IRE1-mediated unfolded protein response///positive regulation of protein tyrosine kinase activity///positive regulation of receptor catabolic process///protein dephosphorylation///regulation of endocytosis///regulation of hepatocyte growth factor receptor signaling pathway///regulation of intracellular protein transport///regulation of signal transduction///regulation of type I interferon-mediated signaling pathway	cell-cell adherens junction///cytoplasmic side of endoplasmic reticulum membrane///cytoplasmic vesicle///cytosol///early endosome///endoplasmic reticulum///colocalizes_with plasma membrane///sorting endosome	GO:0098641///GO:0019899///GO:0046875///GO:0005158///GO:0044822///GO:0005515///GO:0019901///GO:0051721///GO:0004725///GO:0004725///GO:0030971///GO:0008270	GO:0036498///GO:0060397///GO:0031532///GO:0007257///GO:0006987///GO:0098609///GO:0030968///GO:0008286///GO:0070373///GO:0043407///GO:1903898///GO:1902236///GO:0046627///GO:0009968///GO:0030948///GO:0035335///GO:0035335///GO:1990264///GO:0035791///GO:1903896///GO:0061098///GO:2000646///GO:0006470///GO:0030100///GO:1902202///GO:0033157///GO:0009966///GO:0060338	GO:0005913///GO:0098554///GO:0031410///GO:0005829///GO:0005769///GO:0005783///colocalizes_with GO:0005886///GO:0097443	ACCCTGCAGAGCTATGGTGAGGTGTGGATAAGGCTTAGGTGCCAGGCTGT
ILMN_1731941	apolipoprotein M	APOM	55937				Homo sapiens apolipoprotein M (APOM), transcript variant 1, mRNA	22091451	NM_019101				6p21.33	Chromosome 6, NC_000006.12 (31652410..31658210)	antioxidant activity///lipid transporter activity///phospholipid binding	cellular oxidant detoxification///cholesterol efflux///cholesterol efflux///cholesterol homeostasis///high-density lipoprotein particle assembly///high-density lipoprotein particle clearance///high-density lipoprotein particle remodeling///lipoprotein metabolic process///negative regulation of plasma lipoprotein particle oxidation///response to glucose///retinoid metabolic process///reverse cholesterol transport	discoidal high-density lipoprotein particle///extracellular exosome///extracellular region///high-density lipoprotein particle///integral component of plasma membrane///low-density lipoprotein particle///spherical high-density lipoprotein particle///very-low-density lipoprotein particle	GO:0016209///GO:0005319///GO:0005543	GO:0098869///GO:0033344///GO:0033344///GO:0042632///GO:0034380///GO:0034384///GO:0034375///GO:0042157///GO:0034445///GO:0009749///GO:0001523///GO:0043691	GO:0034365///GO:0070062///GO:0005576///GO:0034364///GO:0005887///GO:0034362///GO:0034366///GO:0034361	GCGCTTTCTCCTCTACAATCGCTCACCACATCCTCCCGAAAAGTGTGTGG
ILMN_2172933	lipocalin 12	LCN12	286256				Homo sapiens lipocalin 12 (LCN12), mRNA	89886463	NM_178536				9q34.3	Chromosome 9, NC_000009.12 (136949180..136955505)	retinoic acid binding///transporter activity	lipid metabolic process///long-chain fatty acid transport	extracellular region	GO:0001972///GO:0005215	GO:0006629///GO:0015909	GO:0005576	ACAGCGACTACACCCAGTTCGCCCTGATGCTGTCCCGCAGACACACGAGC
ILMN_1858409				Transcribed locus		Hs.641183	DB338681 TESTI2 Homo sapiens cDNA clone TESTI2042926 3-, mRNA sequence	83153213	DB338681												ACGGAGCCTGGGAGCAGGGGAAGGCTGGAAGATACCCGATTGGAAAGGTA
ILMN_1837522				Transcribed locus, strongly similar to NP_031394.2 RASA3 gene product [Homo ...		Hs.569304	DA193949 BRAMY3 Homo sapiens cDNA clone BRAMY3018101 5-, mRNA sequence	79822811	DA193949												CCGGCAGACTGATGAAGACAGCCAACACAGCACCTCGCATCGGCTCTGAA
ILMN_1742044	G protein subunit alpha i1	GNAI1	2770				Homo sapiens G protein subunit alpha i1 (GNAI1), transcript variant 1, mRNA	156071490	NM_002069				7q21	Chromosome 7, NC_000007.14 (80134824..80219409)	G-protein beta/gamma-subunit complex binding///G-protein coupled receptor binding///G-protein coupled serotonin receptor binding///GDP binding///GTP binding///GTP binding///GTPase activating protein binding///GTPase activity///GTPase activity///magnesium ion binding///protein binding///signal transducer activity	G-protein coupled receptor signaling pathway///adenylate cyclase-inhibiting G-protein coupled receptor signaling pathway///adenylate cyclase-modulating G-protein coupled receptor signaling pathway///cell cycle///cell division///cellular response to forskolin///negative regulation of synaptic transmission///protein folding///regulation of cAMP-mediated signaling///response to peptide hormone	centrosome///cytoplasm///extracellular exosome///heterotrimeric G-protein complex///lysosomal membrane///membrane raft///midbody///nucleus///plasma membrane///plasma membrane	GO:0031683///GO:0001664///GO:0031821///GO:0019003///GO:0005525///GO:0005525///GO:0032794///GO:0003924///GO:0003924///GO:0000287///GO:0005515///GO:0004871	GO:0007186///GO:0007193///GO:0007188///GO:0007049///GO:0051301///GO:1904322///GO:0050805///GO:0006457///GO:0043949///GO:0043434	GO:0005813///GO:0005737///GO:0070062///GO:0005834///GO:0005765///GO:0045121///GO:0030496///GO:0005634///GO:0005886///GO:0005886	TGATGTGTCATCTCTGACCTTGTTTCAGCAAAGTAAACAGCACTCCCCAC
ILMN_2131467	G protein subunit alpha i1	GNAI1	2770				Homo sapiens G protein subunit alpha i1 (GNAI1), transcript variant 1, mRNA	156071490	NM_002069				7q21	Chromosome 7, NC_000007.14 (80134824..80219409)	G-protein beta/gamma-subunit complex binding///G-protein coupled receptor binding///G-protein coupled serotonin receptor binding///GDP binding///GTP binding///GTP binding///GTPase activating protein binding///GTPase activity///GTPase activity///magnesium ion binding///protein binding///signal transducer activity	G-protein coupled receptor signaling pathway///adenylate cyclase-inhibiting G-protein coupled receptor signaling pathway///adenylate cyclase-modulating G-protein coupled receptor signaling pathway///cell cycle///cell division///cellular response to forskolin///negative regulation of synaptic transmission///protein folding///regulation of cAMP-mediated signaling///response to peptide hormone	centrosome///cytoplasm///extracellular exosome///heterotrimeric G-protein complex///lysosomal membrane///membrane raft///midbody///nucleus///plasma membrane///plasma membrane	GO:0031683///GO:0001664///GO:0031821///GO:0019003///GO:0005525///GO:0005525///GO:0032794///GO:0003924///GO:0003924///GO:0000287///GO:0005515///GO:0004871	GO:0007186///GO:0007193///GO:0007188///GO:0007049///GO:0051301///GO:1904322///GO:0050805///GO:0006457///GO:0043949///GO:0043434	GO:0005813///GO:0005737///GO:0070062///GO:0005834///GO:0005765///GO:0045121///GO:0030496///GO:0005634///GO:0005886///GO:0005886	ACTGGTGGACCTGTAATATCCACATTGTGAAGCTGTGTATGAAATTCAAC
ILMN_1652938	proline rich and Gla domain 3	PRRG3	79057				Homo sapiens proline rich and Gla domain 3 (PRRG3), transcript variant 1, mRNA	284807141	NM_024082				Xq28	Chromosome X, NC_000023.11 (151694606..151701591)	calcium ion binding	biological_process	extracellular region///integral component of membrane	GO:0005509	GO:0008150	GO:0005576///GO:0016021	CTGTGTCTAGAGCTCTGGGCCTCAGGGGTAAGGGAAGGAAGCCAGCCTTT
ILMN_1804834	O-acyl-ADP-ribose deacylase 1	OARD1	221443				Homo sapiens O-acyl-ADP-ribose deacylase 1 (OARD1), transcript variant 4, mRNA	1046354255	NM_145063				6p21.1	Chromosome 6, NC_000006.12 (41066792..41072449, complement)	deacetylase activity///protein binding///purine nucleoside binding	purine nucleoside metabolic process		GO:0019213///GO:0005515///GO:0001883	GO:0042278		CCTTTTTCTCCAGTATGCTACCTGATTTGTTTGGCTGGCCACTAGGTGGC
ILMN_1756070	inscuteable homolog (Drosophila)	INSC	387755				Homo sapiens inscuteable homolog (Drosophila) (INSC), transcript variant 2, mRNA	507417925	NM_001042536				11p15.2	Chromosome 11, NC_000011.10 (15111416..15269675)		cell differentiation///nervous system development	cell cortex		GO:0030154///GO:0007399	GO:0005938	AGATCCCCATCAGAGAGGAACAGCAGTGACGCCGTGCTTGTGGCCTGCCT
ILMN_2340643	inscuteable homolog (Drosophila)	INSC	387755				Homo sapiens inscuteable homolog (Drosophila) (INSC), transcript variant 2, mRNA	507417925	NM_001042536				11p15.2	Chromosome 11, NC_000011.10 (15111416..15269675)		cell differentiation///nervous system development	cell cortex		GO:0030154///GO:0007399	GO:0005938	TCTTACTCTGCAGCAACATGGAGGAGAGTTTTGTGTAGTGAGTGTGGGCG
ILMN_1826215	connexin	LOC100128922	100128922				Homo sapiens connexin mRNA, complete cds	13625155	AF251047				1p33	Chromosome 1							CTTACGCAATGTGCAAGTGGAAAATGGATGGCAGAAGGATTGTTCTTCCT
ILMN_1795285	jade family PHD finger 2	JADE2	23338				Homo sapiens jade family PHD finger 2 (JADE2), transcript variant 3, mRNA	585420415	NM_015288				5q31.1	Chromosome 5, NC_000005.10 (134524154..134583230)	protein binding///zinc ion binding	histone H3 acetylation///histone H4-K12 acetylation///NOT histone H4-K16 acetylation///histone H4-K5 acetylation///histone H4-K8 acetylation	extracellular exosome///histone acetyltransferase complex///nucleoplasm	GO:0005515///GO:0008270	GO:0043966///GO:0043983///NOT GO:0043984///GO:0043981///GO:0043982	GO:0070062///GO:0000123///GO:0005654	ACGAGCAATAGAATGTATGGTCACCTGGGTGTGGCCAGTGCCCGCTGTGC
ILMN_1816234				Transcribed locus		Hs.583637	we31d08.x1 NCI_CGAP_Lu24 Homo sapiens cDNA clone IMAGE:2342703 3-, mRNA sequence	5547034	AI872985												GAAGTGGGGGCAAGGGATTGACTACAAAGGGGAAAATGGAAATTTTTAGG
ILMN_1745490																					CAAGGCCCAGCCAGAATTTGAGCACAGCATGGGCAGGCAGACAGCGTTGG
ILMN_1832459				Transcribed locus		Hs.649280	BX103212 Soares_testis_NHT Homo sapiens cDNA clone IMAGp998J104170 ; IMAGE:1643625 5-, mRNA sequence	27845599	BX103212												GGATACCAGATTTAGATGAGACTGTCAGCAGCCCTCTGGGTCCTCACTGC
ILMN_2343677	SRY-box 5	SOX5	6660				Homo sapiens SRY-box 5 (SOX5), transcript variant 2, mRNA	387157917	NM_152989				12p12.1	Chromosome 12, NC_000012.12 (23529499..24562701, complement)	DNA binding///protein binding///transcription factor activity, sequence-specific DNA binding	asymmetric neuroblast division///cellular response to transforming growth factor beta stimulus///positive regulation of cartilage development///positive regulation of chondrocyte differentiation///positive regulation of mesenchymal stem cell differentiation///regulation of transcription, DNA-templated///transcription from RNA polymerase II promoter	nucleus	GO:0003677///GO:0005515///GO:0003700	GO:0055059///GO:0071560///GO:0061036///GO:0032332///GO:2000741///GO:0006355///GO:0006366	GO:0005634	CCCACATCTGGGGATGAAATCCCACATCCTCCCAAGTGACTGGTCTAGAA
ILMN_1760051	SRY-box 5	SOX5	6660				Homo sapiens SRY-box 5 (SOX5), transcript variant 2, mRNA	387157917	NM_152989				12p12.1	Chromosome 12, NC_000012.12 (23529499..24562701, complement)	DNA binding///protein binding///transcription factor activity, sequence-specific DNA binding	asymmetric neuroblast division///cellular response to transforming growth factor beta stimulus///positive regulation of cartilage development///positive regulation of chondrocyte differentiation///positive regulation of mesenchymal stem cell differentiation///regulation of transcription, DNA-templated///transcription from RNA polymerase II promoter	nucleus	GO:0003677///GO:0005515///GO:0003700	GO:0055059///GO:0071560///GO:0061036///GO:0032332///GO:2000741///GO:0006355///GO:0006366	GO:0005634	GGCTGCACCCAGGGATCCTTGCCACTGCTCTTCCCTTGCTGTCAGATTAA
ILMN_1655261	endoplasmic reticulum protein 27	ERP27	121506				Homo sapiens endoplasmic reticulum protein 27 (ERP27), transcript variant 1, mRNA	663854369	NM_152321				12p12.3	Chromosome 12, NC_000012.12 (14914027..14938549, complement)	protein binding///protein disulfide isomerase activity	protein folding///response to endoplasmic reticulum stress	endoplasmic reticulum///endoplasmic reticulum lumen	GO:0005515///GO:0003756	GO:0006457///GO:0034976	GO:0005783///GO:0005788	GTCTTTTTGCCAGAAGTTAAAGGCTGTCTCCAAGTCCCTGAACTCAGCAG
ILMN_1691487	TNF receptor associated factor 2	TRAF2	7186				Homo sapiens TNF receptor associated factor 2 (TRAF2), mRNA	42544228	NM_021138				9q34	Chromosome 9, NC_000009.12 (136881776..136926615)	CD40 receptor binding///enzyme binding///identical protein binding///ligase activity///mitogen-activated protein kinase kinase kinase binding///protein binding///protein complex binding///protein kinase binding///protein phosphatase binding///signal transducer activity///sphingolipid binding///thioesterase binding///tumor necrosis factor receptor binding///ubiquitin protein ligase binding///ubiquitin-protein transferase activity///zinc ion binding	I-kappaB kinase/NF-kappaB signaling///activation of NF-kappaB-inducing kinase activity///activation of cysteine-type endopeptidase activity involved in apoptotic process///activation of cysteine-type endopeptidase activity involved in apoptotic signaling pathway///cellular protein complex assembly///cellular response to nitric oxide///death-inducing signaling complex assembly///intrinsic apoptotic signaling pathway in response to endoplasmic reticulum stress///negative regulation of extrinsic apoptotic signaling pathway via death domain receptors///negative regulation of glial cell apoptotic process///negative regulation of neuron death///positive regulation of I-kappaB phosphorylation///positive regulation of JUN kinase activity///positive regulation of NF-kappaB transcription factor activity///positive regulation of NF-kappaB transcription factor activity///positive regulation of T cell activation///positive regulation of T cell cytokine production///positive regulation of extrinsic apoptotic signaling pathway///positive regulation of interleukin-2 production///positive regulation of protein homodimerization activity///positive regulation of sequence-specific DNA binding transcription factor activity///positive regulation of tumor necrosis factor-mediated signaling pathway///programmed necrotic cell death///protein K63-linked ubiquitination///protein autoubiquitination///protein autoubiquitination///protein catabolic process///protein complex assembly///protein heterooligomerization///protein homotrimerization///regulation of apoptotic process///regulation of extrinsic apoptotic signaling pathway via death domain receptors///regulation of immunoglobulin secretion///regulation of necrotic cell death///regulation of tumor necrosis factor-mediated signaling pathway///response to endoplasmic reticulum stress///signal transduction///tumor necrosis factor-mediated signaling pathway///tumor necrosis factor-mediated signaling pathway	AIP1-IRE1 complex///CD40 receptor complex///IRE1-TRAF2-ASK1 complex///TRAF2-GSTP1 complex///cell cortex///cytoplasm///cytoplasmic side of plasma membrane///cytosol///membrane raft///ubiquitin ligase complex///vesicle membrane	GO:0005174///GO:0019899///GO:0042802///GO:0016874///GO:0031435///GO:0005515///GO:0032403///GO:0019901///GO:0019903///GO:0004871///GO:0046625///GO:0031996///GO:0005164///GO:0031625///GO:0004842///GO:0008270	GO:0007249///GO:0007250///GO:0006919///GO:0097296///GO:0043623///GO:0071732///GO:0071550///GO:0070059///GO:1902042///GO:0034351///GO:1901215///GO:1903721///GO:0043507///GO:0051092///GO:0051092///GO:0050870///GO:0002726///GO:2001238///GO:0032743///GO:0090073///GO:0051091///GO:1903265///GO:0097300///GO:0070534///GO:0051865///GO:0051865///GO:0030163///GO:0006461///GO:0051291///GO:0070207///GO:0042981///GO:1902041///GO:0051023///GO:0010939///GO:0010803///GO:0034976///GO:0007165///GO:0033209///GO:0033209	GO:1990597///GO:0035631///GO:1990604///GO:0097057///GO:0005938///GO:0005737///GO:0009898///GO:0005829///GO:0045121///GO:0000151///GO:0012506	GGAGCACAGTGGATGGCCTTGTGTCCCTCGGGCATGACAGGCAGAAACGA
ILMN_1764153																					GGTCCTGGCTCAGGCTCTGTGAACAGAATTGCCAAACCCAGCCCTGGAAT
ILMN_2092943																					TAGGCGGGAAAATCAGAGTCTCCGTCAGAGTGCTCCTGGTGCCATGAACG
ILMN_1672759	mitochondrial calcium uniporter	MCU	90550				Homo sapiens mitochondrial calcium uniporter (MCU), transcript variant 1, mRNA	398303801	NM_138357				10q22.1	Chromosome 10, NC_000010.11 (72692131..72887694)	calcium channel activity///calcium channel activity///identical protein binding///protein binding///uniporter activity///uniporter activity	calcium ion transmembrane import into mitochondrion///calcium ion transmembrane import into mitochondrion///calcium-mediated signaling///glucose homeostasis///mitochondrial calcium ion transport///mitochondrial calcium ion transport///positive regulation of insulin secretion///positive regulation of mitochondrial calcium ion concentration///positive regulation of mitochondrial calcium ion concentration///protein complex oligomerization	calcium channel complex///calcium channel complex///integral component of mitochondrial inner membrane///mitochondrial inner membrane///mitochondrion///uniplex complex	GO:0005262///GO:0005262///GO:0042802///GO:0005515///GO:0015292///GO:0015292	GO:0036444///GO:0036444///GO:0019722///GO:0042593///GO:0006851///GO:0006851///GO:0032024///GO:0051561///GO:0051561///GO:0035786	GO:0034704///GO:0034704///GO:0031305///GO:0005743///GO:0005739///GO:1990246	CTTCTCCCTCCACCACCCCCAGTCGTCAGCTCCTTCCCTCATTTATTTTT
ILMN_1694100	primase (DNA) subunit 2	PRIM2	5558				Homo sapiens primase (DNA) subunit 2 (PRIM2), transcript variant 1, mRNA	607344292	NM_000947				6p12-p11.1	Chromosome 6, NC_000006.12 (57314805..57646852)	4 iron, 4 sulfur cluster binding///DNA binding///DNA primase activity///metal ion binding	DNA replication initiation///DNA replication, synthesis of RNA primer///DNA strand elongation involved in DNA replication///G1/S transition of mitotic cell cycle///telomere maintenance via recombination	nucleoplasm///primosome complex	GO:0051539///GO:0003677///GO:0003896///GO:0046872	GO:0006270///GO:0006269///GO:0006271///GO:0000082///GO:0000722	GO:0005654///GO:1990077	CGTCCCAGAGTGCTGGGATTACGGTTGTGAGCCACTGTGCCTGGCCTTTT
ILMN_1674924																					AGAAAGAAGTAACCTCCCAAGCTGACCCTGACCCAGCCCCACACTCTGTG
ILMN_1688903	THO complex 3 pseudogene	LOC728554	728554				Homo sapiens THO complex 3 pseudogene (LOC728554), non-coding RNA	157841228	NR_003615				5q35.3	Chromosome 5, NC_000005.10 (177875261..177884268)							AAGCAGACGCGGGCACGCGCTGCATACCGGGATTTGTAGTCCCTTCCGGG
ILMN_1813246	THO complex 3 pseudogene	LOC728554	728554				Homo sapiens THO complex 3 pseudogene (LOC728554), non-coding RNA	157841228	NR_003615				5q35.3	Chromosome 5, NC_000005.10 (177875261..177884268)							TGCCACTGTGAACACTAAAGGGGAGAACATTAATATCTGCTGGAGTCCTG
ILMN_1691949	THO complex 3 pseudogene	LOC728554	728554				Homo sapiens THO complex 3 pseudogene (LOC728554), non-coding RNA	157841228	NR_003615				5q35.3	Chromosome 5, NC_000005.10 (177875261..177884268)							CCTCTGGACCTCCTGTCTTCTCTGCTTCTGGGTGCATGGTAGACTTTGTG
ILMN_1803191																					GAAACTTGGCAAGAAACACTGCCTCTGAATCCAGCCTCCCTGCCGCAGCC
ILMN_1670707	spermatogenesis associated 32	SPATA32	124783				Homo sapiens spermatogenesis associated 32 (SPATA32), mRNA	149408116	NM_152343				17q21.31	Chromosome 17, NC_000017.11 (45254393..45262112, complement)	actin binding	spermatogenesis	perinuclear region of cytoplasm	GO:0003779	GO:0007283	GO:0048471	CTTCAGCAAGCCGGGGATCAAGAGGGCCACCATCAAAGGGCAAATCCAGC
ILMN_1713533	transketolase like 2	TKTL2	84076				Homo sapiens transketolase like 2 (TKTL2), mRNA	133778973	NM_032136				4q32.2	Chromosome 4, NC_000004.12 (163471095..163473895, complement)	metal ion binding///transketolase activity	metabolic process	cytoplasm	GO:0046872///GO:0004802	GO:0008152	GO:0005737	ACAGATAATGTTTGACTGCAGTTGCCTTGGAAATTCCTCCAAAGTTTGCC
ILMN_1766981	unc-50 inner nuclear membrane RNA binding protein	UNC50	25972				Homo sapiens unc-50 inner nuclear membrane RNA binding protein (UNC50), mRNA	164519090	NM_014044				2q11.2	Chromosome 2, NC_000002.12 (98608569..98618515)	RNA binding	cell surface receptor signaling pathway///protein transport///transport	integral component of Golgi membrane///nuclear inner membrane	GO:0003723	GO:0007166///GO:0015031///GO:0006810	GO:0030173///GO:0005637	GTATCCATTTGCACCTCTGATTCTGCTCTACGGGCTTTCCCTGGCACTGG
ILMN_1880382				Transcribed locus		Hs.542267	AJ708514 CMPD01 Homo sapiens cDNA clone CMPD03277, mRNA sequence	49502809	AJ708514												GTCCCAGGGAAGAAGGACTCCTGTCCTAGAAGCTGAATCTGTACAACTGC
ILMN_1917036				Transcribed locus		Hs.551300	yy84a05.s1 Soares_multiple_sclerosis_2NbHMSP Homo sapiens cDNA clone IMAGE:280208 3-, mRNA sequence	1190344	N49178												CCTGTTCAAGCCTTCCAGAGTAACAATGTGCCACAATGAGTAGCTGATGT
ILMN_1898159				Transcribed locus		Hs.571860	UI-H-DT1-awf-d-14-0-UI.s1 NCI_CGAP_DT1 Homo sapiens cDNA clone IMAGE:5888605 3-, mRNA sequence	19752256	BQ016979												GAACCTACACTGCAGTTCTATGACAGGCCCTCTGGCCTCAAAGACTTCTG
ILMN_1684534	erythrocyte membrane protein band 4.1 like 1	EPB41L1	2036				Homo sapiens erythrocyte membrane protein band 4.1 like 1 (EPB41L1), transcript variant 2, mRNA	385251395	NM_177996				20q11.2-q12	Chromosome 20, NC_000020.11 (36064891..36232799)	actin binding///cadherin binding involved in cell-cell adhesion///protein binding///structural molecule activity	cell-cell adhesion///cortical actin cytoskeleton organization	cell-cell adherens junction///cytoskeleton///cytosol///extrinsic component of membrane///plasma membrane	GO:0003779///GO:0098641///GO:0005515///GO:0005198	GO:0098609///GO:0030866	GO:0005913///GO:0005856///GO:0005829///GO:0019898///GO:0005886	GCCTGACTGACAGAAGTTCTTGCCCCCGGGGAGCTGGTGTGGACAGAGGA
ILMN_1885950							603077909F1 NIH_MGC_119 Homo sapiens cDNA clone IMAGE:5169674 5-, mRNA sequence	15938815	BI827265												TGAGTGGCCGCCTGGCCTACCCTCCCAGAGACTCACGAACAGGAGGATCT
ILMN_2361695	BCL2 associated athanogene 5	BAG5	9529				Homo sapiens BCL2 associated athanogene 5 (BAG5), transcript variant 2, mRNA	306035192	NM_004873				14q32.33	Chromosome 14, NC_000014.9 (103556544..103562814, complement)	adenyl-nucleotide exchange factor activity///chaperone binding///protein binding///protein kinase binding///ubiquitin protein ligase binding///ubiquitin protein ligase binding	Golgi organization///negative regulation of neuron projection development///negative regulation of oxidative stress-induced intrinsic apoptotic signaling pathway///negative regulation of proteasomal ubiquitin-dependent protein catabolic process///negative regulation of protein refolding///negative regulation of protein ubiquitination///negative regulation of protein ubiquitination///negative regulation of ubiquitin-protein transferase activity///neuron death///protein folding///regulation of cellular response to heat///regulation of inclusion body assembly///regulation of ubiquitin-protein transferase activity	cytosol///cytosol///inclusion body///membrane///mitochondrion///nucleus///perinuclear region of cytoplasm	GO:0000774///GO:0051087///GO:0005515///GO:0019901///GO:0031625///GO:0031625	GO:0007030///GO:0010977///GO:1902176///GO:0032435///GO:0061084///GO:0031397///GO:0031397///GO:0051444///GO:0070997///GO:0006457///GO:1900034///GO:0090083///GO:0051438	GO:0005829///GO:0005829///GO:0016234///GO:0016020///GO:0005739///GO:0005634///GO:0048471	CAGGCATGGCTTTGTTTCTGGTTTCAATCTGTTCTCGTTCCTTGTACCGG
ILMN_1916014				Transcribed locus		Hs.146126	qf24b08.x1 NCI_CGAP_Brn25 Homo sapiens cDNA clone IMAGE:1750935 3-, mRNA sequence	3423960	AI085537												AGAGGGATGCGCCCCATATCATTCACCCAGCCCCCAGGGACGGGCTTTTA
ILMN_1788728	leucine rich glioma inactivated 1	LGI1	9211				Homo sapiens leucine rich glioma inactivated 1 (LGI1), transcript variant 1, mRNA	815891247	NM_005097				10q24	Chromosome 10, NC_000010.11 (93757770..93798174)	protein binding///receptor binding///NOT receptor binding	axon guidance///cell proliferation///nervous system development///neuron projection development///positive regulation of cell growth///positive regulation of synaptic transmission///protein homooligomerization	cell junction///extracellular region///extracellular space///synapse	GO:0005515///GO:0005102///NOT GO:0005102	GO:0007411///GO:0008283///GO:0007399///GO:0031175///GO:0030307///GO:0050806///GO:0051260	GO:0030054///GO:0005576///GO:0005615///GO:0045202	ATGGGGAGGCTCCTCGTTCCAGGATATTCAGAGGATGCCATCGCGAGGAT
ILMN_2171023	leucine rich glioma inactivated 1	LGI1	9211				Homo sapiens leucine rich glioma inactivated 1 (LGI1), transcript variant 1, mRNA	815891247	NM_005097				10q24	Chromosome 10, NC_000010.11 (93757770..93798174)	protein binding///receptor binding///NOT receptor binding	axon guidance///cell proliferation///nervous system development///neuron projection development///positive regulation of cell growth///positive regulation of synaptic transmission///protein homooligomerization	cell junction///extracellular region///extracellular space///synapse	GO:0005515///GO:0005102///NOT GO:0005102	GO:0007411///GO:0008283///GO:0007399///GO:0031175///GO:0030307///GO:0050806///GO:0051260	GO:0030054///GO:0005576///GO:0005615///GO:0045202	GAGACTGCTAGAACCAAGCACTACCAGTATCTCCATCCTTAACTGTCCAG
ILMN_1730995	actin filament associated protein 1 like 2	AFAP1L2	84632				Homo sapiens actin filament associated protein 1 like 2 (AFAP1L2), transcript variant 1, mRNA	568214692	NM_001001936				10q25.3	Chromosome 10, NC_000010.11 (114280730..114405143, complement)	SH2 domain binding///SH3 domain binding///protein tyrosine kinase activator activity///signaling adaptor activity	inflammatory response///positive regulation of epidermal growth factor receptor signaling pathway///positive regulation of interleukin-8 production///positive regulation of protein tyrosine kinase activity///positive regulation of transcription, DNA-templated///regulation of interleukin-6 production///regulation of mitotic cell cycle	cytoplasm///plasma membrane	GO:0042169///GO:0017124///GO:0030296///GO:0035591	GO:0006954///GO:0045742///GO:0032757///GO:0061098///GO:0045893///GO:0032675///GO:0007346	GO:0005737///GO:0005886	GTGATCGCCCTCTTAAAATTGGCAGTGCTGTTCCTTGTGCTGCCCCTGTC
ILMN_2412807	dynactin subunit 1	DCTN1	1639				Homo sapiens dynactin subunit 1 (DCTN1), transcript variant 2, mRNA	299890884	NM_023019				2p13	Chromosome 2, NC_000002.12 (74361154..74392087, complement)	dynein binding///motor activity///protein binding	ER to Golgi vesicle-mediated transport///G2/M transition of mitotic cell cycle///IRE1-mediated unfolded protein response///antigen processing and presentation of exogenous peptide antigen via MHC class II///melanosome transport///mitotic nuclear division///nervous system development///retrograde transport, endosome to Golgi///transport along microtubule	cell leading edge///centrosome///cytoplasm///cytosol///dynactin complex///dynein complex///kinetochore///membrane///microtubule///colocalizes_with retromer complex///spindle pole	GO:0045502///GO:0003774///GO:0005515	GO:0006888///GO:0000086///GO:0036498///GO:0019886///GO:0032402///GO:0007067///GO:0007399///GO:0042147///GO:0010970	GO:0031252///GO:0005813///GO:0005737///GO:0005829///GO:0005869///GO:0030286///GO:0000776///GO:0016020///GO:0005874///colocalizes_with GO:0030904///GO:0000922	CCACCAAAGGTTAAGTGAGGTCCCCTTGATTGAGGACTTCACCCCTTGAT
ILMN_1730696	zinc finger with KRAB and SCAN domains 7	ZKSCAN7	55888				Homo sapiens zinc finger with KRAB and SCAN domains 7 (ZKSCAN7), transcript variant 1, mRNA	568384718	NM_018651				3p21.32	Chromosome 3, NC_000003.12 (44555175..44583464)	DNA binding///metal ion binding///protein binding///transcription factor activity, sequence-specific DNA binding	regulation of transcription, DNA-templated///transcription, DNA-templated	nucleus	GO:0003677///GO:0046872///GO:0005515///GO:0003700	GO:0006355///GO:0006351	GO:0005634	CCTGCAGTGGAACATGATGCCAGAAAATCACCATAGCATGGCCTCCTTGG
ILMN_1761409	zinc finger with KRAB and SCAN domains 7	ZKSCAN7	55888				Homo sapiens zinc finger with KRAB and SCAN domains 7 (ZKSCAN7), transcript variant 1, mRNA	568384718	NM_018651				3p21.32	Chromosome 3, NC_000003.12 (44555175..44583464)	DNA binding///metal ion binding///protein binding///transcription factor activity, sequence-specific DNA binding	regulation of transcription, DNA-templated///transcription, DNA-templated	nucleus	GO:0003677///GO:0046872///GO:0005515///GO:0003700	GO:0006355///GO:0006351	GO:0005634	GTCATTCAAAAAGGCTGATTCATGCCTTCCTGCCTCTTGGCTATGGCCCT
ILMN_1687403	mitochondrial ribosomal protein L40	MRPL40	64976				Homo sapiens mitochondrial ribosomal protein L40 (MRPL40), transcript variant 1, mRNA	970259829	NM_003776				22q11.2	Chromosome 22, NC_000022.11 (19431902..19436078)	poly(A) RNA binding///protein binding	anatomical structure morphogenesis///mitochondrial translational elongation///mitochondrial translational termination	mitochondrial inner membrane///mitochondrial ribosome///mitochondrial ribosome///mitochondrion///nucleolus///nucleus	GO:0044822///GO:0005515	GO:0009653///GO:0070125///GO:0070126	GO:0005743///GO:0005761///GO:0005761///GO:0005739///GO:0005730///GO:0005634	TGCTAGAAGCCCAGCAGGAAGCTCTGGAGGAACTGCAACTGGAATCCCCG
ILMN_2364901	fascin actin-bundling protein 2, retinal	FSCN2	25794				Homo sapiens fascin actin-bundling protein 2, retinal (FSCN2), transcript variant 2, mRNA	268838270	NM_001077182				17q25	Chromosome 17, NC_000017.11 (81513019..81537130)	actin binding///actin filament binding///actin filament binding///protein binding, bridging	actin cytoskeleton organization///actin filament bundle assembly///anatomical structure morphogenesis///cell migration///establishment or maintenance of cell polarity///eye photoreceptor cell development///visual perception	actin cytoskeleton///cytoplasm///filamentous actin///stereocilium	GO:0003779///GO:0051015///GO:0051015///GO:0030674	GO:0030036///GO:0051017///GO:0009653///GO:0016477///GO:0007163///GO:0042462///GO:0007601	GO:0015629///GO:0005737///GO:0031941///GO:0032420	GCGCTACGTGTGCATGAAGAAGAATGGGCAGCTGGCGGCTATCAGCGATT
ILMN_1702817	UDP-GlcNAc:betaGal beta-1,3-N-acetylglucosaminyltransferase-like 1	B3GNTL1	146712				Homo sapiens UDP-GlcNAc:betaGal beta-1,3-N-acetylglucosaminyltransferase-like 1 (B3GNTL1), transcript variant 1, mRNA	1002819349	NM_001009905				17q25.3	Chromosome 17, NC_000017.11 (82942149..83051845, complement)	transferase activity, transferring glycosyl groups			GO:0016757			AGCAGGAGCTTTGTGAGCTGCAGGCATGGCGATGGTGCGCCTGTTCCACA
ILMN_1776925	protease, serine 22	PRSS22	64063				Homo sapiens protease, serine 22 (PRSS22), mRNA	63079716	NM_022119				16p13.3	Chromosome 16, NC_000016.10 (2852727..2858630, complement)	serine-type endopeptidase activity///serine-type peptidase activity	proteolysis	anchored component of plasma membrane///extracellular region///extrinsic component of plasma membrane	GO:0004252///GO:0008236	GO:0006508	GO:0046658///GO:0005576///GO:0019897	TAAATAGGCTCATCTACCTCTACCTCTGGGGGCCCGGACGGCTGCTGCGG
ILMN_1700394																					GCCACCAATGGCAAGTCTGAGAAAGCAGGTGTTGACCAAAGCATCTGATC
ILMN_2188333	CD69 molecule	CD69	969				Homo sapiens CD69 molecule (CD69), mRNA	221554485	NM_001781				12p13	Chromosome 12, NC_000012.12 (9752486..9760901, complement)	calcium ion binding///carbohydrate binding///protein binding///transmembrane signaling receptor activity	cellular response to drug///signal transduction	external side of plasma membrane///integral component of plasma membrane	GO:0005509///GO:0030246///GO:0005515///GO:0004888	GO:0035690///GO:0007165	GO:0009897///GO:0005887	TCCTCAGCTGTAGACAGGTCCTTTTCGATGGTACATATTTCTTTGCCTTT
ILMN_1869088				Transcribed locus		Hs.540776	ac79a08.s1 Stratagene lung (#937210) Homo sapiens cDNA clone IMAGE:868790 3-, mRNA sequence	2834513	AA775179												TAGGAAACCTCACAGGAGGCAACTAGAGGAGCCCCTTCCCCTGAACTGAG
ILMN_1863858				Transcribed locus		Hs.132585	wg10b09.x1 Soares_NSF_F8_9W_OT_PA_P_S1 Homo sapiens cDNA clone IMAGE:2364665 3-, mRNA sequence	5113487	AI745199												GGAGTCCTGGTCTTGGAGGCAGGGGTGGAGAGGCAGGGCTTGTTAAGAAA
ILMN_1779109	1-acylglycerol-3-phosphate O-acyltransferase 1	AGPAT1	10554				Homo sapiens 1-acylglycerol-3-phosphate O-acyltransferase 1 (AGPAT1), transcript variant 2, mRNA	301336167	NM_032741				6p21.3	Chromosome 6, NC_000006.12 (32168206..32178111, complement)	1-acylglycerol-3-phosphate O-acyltransferase activity///1-acylglycerol-3-phosphate O-acyltransferase activity///protein binding	CDP-diacylglycerol biosynthetic process///phosphatidic acid biosynthetic process///phosphatidic acid biosynthetic process///phospholipid metabolic process///positive regulation of cellular metabolic process///positive regulation of cytokine production///positive regulation of cytokine-mediated signaling pathway///triglyceride biosynthetic process	endoplasmic reticulum///endoplasmic reticulum membrane///integral component of membrane///membrane	GO:0003841///GO:0003841///GO:0005515	GO:0016024///GO:0006654///GO:0006654///GO:0006644///GO:0031325///GO:0001819///GO:0001961///GO:0019432	GO:0005783///GO:0005789///GO:0016021///GO:0016020	GGACTTTGGAGCGTATGGCTCCAAATCAACTCATTGGCTAAAACTTGACG
ILMN_1676413	visinin like 1	VSNL1	7447				Homo sapiens visinin-like 1 (VSNL1), mRNA	63252921	NM_003385				2p24.3	Chromosome 2, NC_000002.12 (17540540..17656439)	calcium ion binding///protein binding	negative regulation of insulin secretion///positive regulation of exocytosis///positive regulation of insulin secretion involved in cellular response to glucose stimulus	cytosol///membrane	GO:0005509///GO:0005515	GO:0046676///GO:0045921///GO:0035774	GO:0005829///GO:0016020	GAGGGACCCTTGGCTCCTGTGTCTGGTCCACACACCACAGAAGCTTGTAT
ILMN_1782501																					GACACACACAAACACAGAACCACACAGCCAGTCCCAGGAGCCCAGTAATG
ILMN_1691228	chromosome 20 open reading frame 197	C20orf197	284756				Homo sapiens chromosome 20 open reading frame 197 (C20orf197), transcript variant 1, mRNA	723265766	NM_173644				20q13.33	Chromosome 20, NC_000020.11 (60047074..60072987)							TGGGCTGGCTTCCAGTTTTATGTTTCCCAAATGGTGATTCAGCTGTTCCA
ILMN_1673376	tubulin folding cofactor D	TBCD	6904				Homo sapiens tubulin folding cofactor D (TBCD), mRNA	118572583	NM_005993				17q25.3	Chromosome 17, NC_000017.11 (82752048..82943186)	GTPase activator activity///GTPase activator activity///beta-tubulin binding///chaperone binding///protein binding	adherens junction assembly///adherens junction assembly///bicellular tight junction assembly///bicellular tight junction assembly///negative regulation of cell-substrate adhesion///negative regulation of microtubule polymerization///positive regulation of GTPase activity///post-chaperonin tubulin folding pathway///protein folding///protein folding///tubulin complex assembly	adherens junction///adherens junction///bicellular tight junction///bicellular tight junction///cytoplasm///lateral plasma membrane///lateral plasma membrane///microtubule	GO:0005096///GO:0005096///GO:0048487///GO:0051087///GO:0005515	GO:0034333///GO:0034333///GO:0070830///GO:0070830///GO:0010812///GO:0031115///GO:0043547///GO:0007023///GO:0006457///GO:0006457///GO:0007021	GO:0005912///GO:0005912///GO:0005923///GO:0005923///GO:0005737///GO:0016328///GO:0016328///GO:0005874	ATGCTAGAGAACTGAGAAGCCCTGGTGGCAGGCATGGTCTGGAGTGCTGG
ILMN_1795400	tubulin folding cofactor D	TBCD	6904				Homo sapiens tubulin folding cofactor D (TBCD), mRNA	118572583	NM_005993				17q25.3	Chromosome 17, NC_000017.11 (82752048..82943186)	GTPase activator activity///GTPase activator activity///beta-tubulin binding///chaperone binding///protein binding	adherens junction assembly///adherens junction assembly///bicellular tight junction assembly///bicellular tight junction assembly///negative regulation of cell-substrate adhesion///negative regulation of microtubule polymerization///positive regulation of GTPase activity///post-chaperonin tubulin folding pathway///protein folding///protein folding///tubulin complex assembly	adherens junction///adherens junction///bicellular tight junction///bicellular tight junction///cytoplasm///lateral plasma membrane///lateral plasma membrane///microtubule	GO:0005096///GO:0005096///GO:0048487///GO:0051087///GO:0005515	GO:0034333///GO:0034333///GO:0070830///GO:0070830///GO:0010812///GO:0031115///GO:0043547///GO:0007023///GO:0006457///GO:0006457///GO:0007021	GO:0005912///GO:0005912///GO:0005923///GO:0005923///GO:0005737///GO:0016328///GO:0016328///GO:0005874	ACATTGCTCACCTACAGTGACGTCGTGGGCGCGGATGTGCTGGACGAGGT
ILMN_1733846	XK related 9	XKR9	389668				Homo sapiens XK related 9 (XKR9), transcript variant 1, mRNA	58743324	NM_001011720				8q13.3	Chromosome 8, NC_000008.11 (70669365..71066635)			integral component of membrane///membrane			GO:0016021///GO:0016020	CCTTGTTGCCATGGTTTGAATGTGCCCCCCAGATTTCATGTGTGTGAAAC
ILMN_1792383	profilin family member 4	PFN4	375189				Homo sapiens profilin family member 4 (PFN4), mRNA	750321345	NM_199346				2p23.3	Chromosome 2, NC_000002.12 (24114809..24123491, complement)	actin monomer binding///lipid binding	sequestering of actin monomers	actin cytoskeleton///cell cortex	GO:0003785///GO:0008289	GO:0042989	GO:0015629///GO:0005938	GCAACTTACACTGAGGGCATGTATCCTAGCATCTGTGTGGAAGCCACAGA
ILMN_2347068	MAP kinase interacting serine/threonine kinase 2	MKNK2	2872				Homo sapiens MAP kinase interacting serine/threonine kinase 2 (MKNK2), transcript variant 1, mRNA	150378531	NM_017572				19p13.3	Chromosome 19, NC_000019.10 (2037471..2051244, complement)	ATP binding///calcium-dependent protein serine/threonine kinase activity///calmodulin binding///calmodulin-dependent protein kinase activity///metal ion binding///protein binding///protein serine/threonine kinase activity	cell surface receptor signaling pathway///cellular response to arsenic-containing substance///extrinsic apoptotic signaling pathway in absence of ligand///hemopoiesis///intracellular signal transduction///peptidyl-serine phosphorylation///protein autophosphorylation///protein phosphorylation///regulation of translation	PML body///cytoplasm///nucleolus///nucleoplasm///nucleus///nucleus	GO:0005524///GO:0009931///GO:0005516///GO:0004683///GO:0046872///GO:0005515///GO:0004674	GO:0007166///GO:0071243///GO:0097192///GO:0030097///GO:0035556///GO:0018105///GO:0046777///GO:0006468///GO:0006417	GO:0016605///GO:0005737///GO:0005730///GO:0005654///GO:0005634///GO:0005634	GGTCAGAACCGTTACTGTGAATGAGTGAAGATCCTGGAGGACCCTGGGCC
ILMN_2406313	RANBP2-type and C3HC4-type zinc finger containing 1	RBCK1	10616				Homo sapiens RANBP2-type and C3HC4-type zinc finger containing 1 (RBCK1), transcript variant 1, mRNA	1021589402	NM_006462				20p13	Chromosome 20, NC_000020.11 (408050..432139)	double-stranded DNA binding///ligase activity///protein binding///protein kinase C binding///ubiquitin binding///ubiquitin-protein transferase activity///ubiquitin-protein transferase activity///ubiquitin-protein transferase activity///zinc ion binding	I-kappaB kinase/NF-kappaB signaling///T cell receptor signaling pathway///negative regulation of NF-kappaB transcription factor activity///negative regulation of necroptotic process///positive regulation of I-kappaB kinase/NF-kappaB signaling///positive regulation of NF-kappaB import into nucleus///positive regulation of NF-kappaB transcription factor activity///positive regulation of extrinsic apoptotic signaling pathway///positive regulation of transcription from RNA polymerase II promoter///proteasome-mediated ubiquitin-dependent protein catabolic process///protein linear polyubiquitination///protein polyubiquitination///protein polyubiquitination///regulation of tumor necrosis factor-mediated signaling pathway///viral process	LUBAC complex///cytosol	GO:0003690///GO:0016874///GO:0005515///GO:0005080///GO:0043130///GO:0004842///GO:0004842///GO:0004842///GO:0008270	GO:0007249///GO:0050852///GO:0032088///GO:0060546///GO:0043123///GO:0042346///GO:0051092///GO:2001238///GO:0045944///GO:0043161///GO:0097039///GO:0000209///GO:0000209///GO:0010803///GO:0016032	GO:0071797///GO:0005829	CCCACCACAACACTCATCTGTCAAACACCAAGCACTCTCAGCCTCCCCGC
ILMN_1700747																					AAGAAGGTGAAGGTAGCAGGAACCAAGAGGGTAATCTGGGTGGTCAGGCC
ILMN_1678998	leucine rich repeat containing 14	LRRC14	9684				Homo sapiens leucine rich repeat containing 14 (LRRC14), transcript variant 2, mRNA	436408717	NM_014665				8q24.3	Chromosome 8, NC_000008.11 (144517965..144525178)							AACACAGGTTGGCAGGCCAGTCTCGGCAGTCGAGAGCCAGCCAATAGATG
ILMN_1860632				Transcribed locus		Hs.607712	HSC0DH082 normalized infant brain cDNA Homo sapiens cDNA clone c-0dh08 3-, mRNA sequence	560898	Z38506												CAACTAGACATCCAAATAACCCCCCAAAATAAATAGTTTAGAATACTAGT
ILMN_2115553	THAP domain containing 2	THAP2	83591				Homo sapiens THAP domain containing 2 (THAP2), mRNA	307078138	NM_031435				12q21.1	Chromosome 12, NC_000012.12 (71663897..71680648)	DNA binding///metal ion binding		nucleolus	GO:0003677///GO:0046872		GO:0005730	TCGGGCATTTACTGTGTGCCAACTTGCAAAAGGAATAGAAATGTCTGTGA
ILMN_1776523																					TTTGTAGAGATAGGCTCACTATGTTGCCTAGGCTGGGCCTGAACTCCTGG
ILMN_1731349	homeobox A13	HOXA13	3209				Homo sapiens homeobox A13 (HOXA13), mRNA	171906561	NM_000522				7p15.2	Chromosome 7, NC_000007.14 (27196880..27200106, complement)	DNA binding///sequence-specific DNA binding	regulation of transcription, DNA-templated///skeletal system development///transcription, DNA-templated	intermediate filament cytoskeleton///nucleus	GO:0003677///GO:0043565	GO:0006355///GO:0001501///GO:0006351	GO:0045111///GO:0005634	CCAACCAGCTGAACCTTTCAGGCTACAAGAGAACCCGGGTCGGTAATGTC
ILMN_1891752				Transcribed locus		Hs.565371	UI-E-CQ1-acs-a-11-0-UI.s1 UI-E-CQ1 Homo sapiens cDNA clone UI-E-CQ1-acs-a-11-0-UI 3-, mRNA sequence	18967298	BM662626												TTGCTGAGTCCCTCCCATGAGGCTGAGGCTGTGTCAGCAAACATCTGCAC
ILMN_1869796				Transcribed locus		Hs.544510	AB076961 Human vestibular cDNA library Homo sapiens cDNA clone 443V5-4-84, mRNA sequence	21678539	AB076961												GTCAATGTTGCATGCCAAAATATGACATCAAACCAAGGCCATGTGTTTTC
ILMN_1854823				Transcribed locus		Hs.651521	nf16h04.s1 NCI_CGAP_Pr1 Homo sapiens cDNA clone IMAGE:913975, mRNA sequence	2341585	AA568531												GATCTATCCAAGGGCAGAGTCCTTCCCAGAGAAACCCACTCCGTCAGCCC
ILMN_2370862																					ATCTCAAGGAATGCTACCTGATGGAGAACCCCCAGGAACCCGATGCCCCC
ILMN_1774074	retinoid X receptor beta	RXRB	6257				Homo sapiens retinoid X receptor beta (RXRB), transcript variant 2, mRNA	393715092	NM_021976				6p21.3	Chromosome 6, NC_000006.12 (33193585..33200997, complement)	9-cis retinoic acid receptor activity///RNA polymerase II regulatory region sequence-specific DNA binding///RNA polymerase II transcription factor activity, ligand-activated sequence-specific DNA binding///protein binding///protein heterodimerization activity///retinoic acid receptor binding///steroid hormone receptor activity///thyroid hormone receptor binding///thyroid hormone receptor coactivator activity///transcription coactivator activity///transcription factor activity, sequence-specific DNA binding///transcriptional activator activity, RNA polymerase II transcription regulatory region sequence-specific binding///vitamin D receptor binding///zinc ion binding	positive regulation of receptor activity///positive regulation of transcription from RNA polymerase II promoter///regulation of myelination///retinoic acid receptor signaling pathway///steroid hormone mediated signaling pathway///transcription initiation from RNA polymerase II promoter	nucleoplasm///nucleus	GO:0004886///GO:0000977///GO:0004879///GO:0005515///GO:0046982///GO:0042974///GO:0003707///GO:0046966///GO:0030375///GO:0003713///GO:0003700///GO:0001228///GO:0042809///GO:0008270	GO:2000273///GO:0045944///GO:0031641///GO:0048384///GO:0043401///GO:0006367	GO:0005654///GO:0005634	TGCTGGGGCTGCATGATTTTTGCCCTGCGTCCCTTCTCTTTGGGGCTCCT
ILMN_1810166																					GCCTGGTGACTTCAGGCAGCTGGCAATTACTGGGCATCTACCAAGGGACA
ILMN_1771261	syncoilin, intermediate filament protein	SYNC	81493				Homo sapiens syncoilin, intermediate filament protein (SYNC), transcript variant 1, mRNA	166706886	NM_030786				1p35.1	Chromosome 1, NC_000001.11 (32679906..32702760, complement)	structural molecule activity	intermediate filament-based process	Z disc///cytosol///intermediate filament///neuromuscular junction///perinuclear region of cytoplasm///sarcolemma	GO:0005198	GO:0045103	GO:0030018///GO:0005829///GO:0005882///GO:0031594///GO:0048471///GO:0042383	TGGACAACAACTGTCATCTGAAGGACTCTTCTAGAAGCCAGAGACTGGTG
ILMN_1672935	heat shock transcription factor, Y-linked 2	HSFY2	159119				Homo sapiens heat shock transcription factor, Y-linked 2 (HSFY2), transcript variant 1, mRNA	32526912	NM_153716				Yq11.222	Chromosome Y, NC_000024.10 (18731440..18790733, complement)	protein binding///sequence-specific DNA binding///transcription factor activity, sequence-specific DNA binding	regulation of transcription, DNA-templated///transcription, DNA-templated	cytoplasm///nucleus	GO:0005515///GO:0043565///GO:0003700	GO:0006355///GO:0006351	GO:0005737///GO:0005634	AGAAGAATTGGTGTTAAAAATGCTTCACCTATATCTACTTTATTCAACGA
ILMN_1688833	heat shock transcription factor, Y-linked 2	HSFY2	159119				Homo sapiens heat shock transcription factor, Y-linked 2 (HSFY2), transcript variant 1, mRNA	32526912	NM_153716				Yq11.222	Chromosome Y, NC_000024.10 (18731440..18790733, complement)	protein binding///sequence-specific DNA binding///transcription factor activity, sequence-specific DNA binding	regulation of transcription, DNA-templated///transcription, DNA-templated	cytoplasm///nucleus	GO:0005515///GO:0043565///GO:0003700	GO:0006355///GO:0006351	GO:0005737///GO:0005634	GTGTGAACACACCTTCCCTGGGGACTCAGACTTACGGTCAATGATTGAAG
ILMN_2291534	heat shock transcription factor, Y-linked 2	HSFY2	159119				Homo sapiens heat shock transcription factor, Y-linked 2 (HSFY2), transcript variant 1, mRNA	32526912	NM_153716				Yq11.222	Chromosome Y, NC_000024.10 (18731440..18790733, complement)	protein binding///sequence-specific DNA binding///transcription factor activity, sequence-specific DNA binding	regulation of transcription, DNA-templated///transcription, DNA-templated	cytoplasm///nucleus	GO:0005515///GO:0043565///GO:0003700	GO:0006355///GO:0006351	GO:0005737///GO:0005634	TCTTCTGTCAGACAGATAATTGCAAATTCATCTGTCCCCATTAGAAGTGG
ILMN_2291538	heat shock transcription factor, Y-linked 2	HSFY2	159119				Homo sapiens heat shock transcription factor, Y-linked 2 (HSFY2), transcript variant 1, mRNA	32526912	NM_153716				Yq11.222	Chromosome Y, NC_000024.10 (18731440..18790733, complement)	protein binding///sequence-specific DNA binding///transcription factor activity, sequence-specific DNA binding	regulation of transcription, DNA-templated///transcription, DNA-templated	cytoplasm///nucleus	GO:0005515///GO:0043565///GO:0003700	GO:0006355///GO:0006351	GO:0005737///GO:0005634	AATGGTTATTTTGGGCTGACAGTGGAACCATCTGCTGTTCCCACACGATA
ILMN_2401946	heat shock transcription factor, Y-linked 2	HSFY2	159119				Homo sapiens heat shock transcription factor, Y-linked 2 (HSFY2), transcript variant 1, mRNA	32526912	NM_153716				Yq11.222	Chromosome Y, NC_000024.10 (18731440..18790733, complement)	protein binding///sequence-specific DNA binding///transcription factor activity, sequence-specific DNA binding	regulation of transcription, DNA-templated///transcription, DNA-templated	cytoplasm///nucleus	GO:0005515///GO:0043565///GO:0003700	GO:0006355///GO:0006351	GO:0005737///GO:0005634	TCAGGTTTTGTCACAAGGATCCTTGTTAGAAAGTCCAAGTTACACAGTTT
ILMN_1815570	homeobox A6	HOXA6	3203				Homo sapiens homeobox A6 (HOXA6), mRNA	334724446	NM_024014				7p15.2	Chromosome 7, NC_000007.14 (27145583..27147774, complement)	sequence-specific DNA binding///transcription factor activity, sequence-specific DNA binding	anterior/posterior pattern specification///embryonic skeletal system morphogenesis///regulation of transcription, DNA-templated///transcription, DNA-templated	nucleus	GO:0043565///GO:0003700	GO:0009952///GO:0048704///GO:0006355///GO:0006351	GO:0005634	CCCTTGCCCTCGCCTGTTCCCCAACTTTTCTCCCCGCCTGCTCCCATCTG
ILMN_1729294	ring finger protein 130	RNF130	55819				Homo sapiens ring finger protein 130 (RNF130), transcript variant 1, mRNA	526253080	NM_018434				5q35.3	Chromosome 5, NC_000005.10 (179911651..180072130, complement)	ligase activity///ubiquitin-protein transferase activity///zinc ion binding	apoptotic process///programmed cell death///protein ubiquitination	cytoplasm///integral component of membrane///nucleus	GO:0016874///GO:0004842///GO:0008270	GO:0006915///GO:0012501///GO:0016567	GO:0005737///GO:0016021///GO:0005634	CCTCAGGATGGGGAGCTCACTCCGAGAACAGGAGAAATCAACATTGCAGT
ILMN_1881001				Transcribed locus		Hs.232684	wu45d07.x1 Soares_Dieckgraefe_colon_NHCD Homo sapiens cDNA clone IMAGE:2522989 3-, mRNA sequence	5847662	AW000824												AGCAGGTCATCACTGTGGGTCAGTCCTGTGGGGAACCCGTGGGAGACTGC
ILMN_1868418	breast carcinoma amplified sequence 1	BCAS1	8537	Breast carcinoma amplified sequence 1	BCAS1	Hs.400556	DKFZp781H1037_r1 781 (synonym: hlcc4) Homo sapiens cDNA clone DKFZp781H1037 5-, mRNA sequence	34479384	BX645051				20q13.2	Chromosome 20, NC_000020.11 (53943538..54070765, complement)			cytoplasm///extracellular exosome///postsynaptic density			GO:0005737///GO:0070062///GO:0014069	AAAAAACAACTTTGCCCAAGAACACACATGGCAGAGCCAAGGTTGAATCC
ILMN_1728374	zinc finger protein 716	ZNF716	441234				Homo sapiens zinc finger protein 716 (ZNF716), mRNA	226529226	NM_001159279				7p11.2	Chromosome 7, NC_000007.14 (57450177..57473559)	RNA polymerase II core promoter proximal region sequence-specific DNA binding///metal ion binding	regulation of transcription, DNA-templated///transcription, DNA-templated	nucleus	GO:0000978///GO:0046872	GO:0006355///GO:0006351	GO:0005634	GACAATATACTATTTGTTAATGTAGGGGAATGACATCACTAGTAGTCTCT
ILMN_2278686	diphosphoinositol pentakisphosphate kinase 1	PPIP5K1	9677				Homo sapiens diphosphoinositol pentakisphosphate kinase 1 (PPIP5K1), transcript variant 2, mRNA	298231210	NM_014659				15q15.3	Chromosome 15, NC_000015.10 (43533462..43590272, complement)	ATP binding///acid phosphatase activity///diphosphoinositol-pentakisphosphate kinase activity///inositol heptakisphosphate kinase activity///inositol heptakisphosphate kinase activity///inositol hexakisphosphate 1-kinase activity///inositol hexakisphosphate 3-kinase activity///inositol hexakisphosphate 5-kinase activity///inositol hexakisphosphate kinase activity///inositol hexakisphosphate kinase activity///inositol-1,3,4,5,6-pentakisphosphate kinase activity	dephosphorylation///inositol metabolic process///inositol phosphate biosynthetic process///inositol phosphate metabolic process///phosphorylation	cytoplasm///cytosol///cytosol///nucleoplasm///plasma membrane	GO:0005524///GO:0003993///GO:0033857///GO:0000829///GO:0000829///GO:0052723///GO:0052724///GO:0000832///GO:0000828///GO:0000828///GO:0000827	GO:0016311///GO:0006020///GO:0032958///GO:0043647///GO:0016310	GO:0005737///GO:0005829///GO:0005829///GO:0005654///GO:0005886	ATGCCCAGGCACAGGCATCTGCAGCCCTCTTTGATTCCATGCACAGCAGC
ILMN_1773885	DNA methyltransferase 1 associated protein 1	DMAP1	55929				Homo sapiens DNA methyltransferase 1 associated protein 1 (DMAP1), transcript variant 2, mRNA	78000210	NM_001034023				1p34	Chromosome 1, NC_000001.11 (44213428..44220679)	RNA polymerase II repressing transcription factor binding///protein binding///transcription corepressor activity	DNA methylation///DNA repair///chromatin remodeling///histone H2A acetylation///histone H4 acetylation///negative regulation of transcription from RNA polymerase II promoter///negative regulation of transcription, DNA-templated///positive regulation of transcription factor import into nucleus///regulation of growth///response to ethanol///transcription, DNA-templated	NuA4 histone acetyltransferase complex///cytoplasm///nucleoplasm///nucleus///nucleus///replication fork	GO:0001103///GO:0005515///GO:0003714	GO:0006306///GO:0006281///GO:0006338///GO:0043968///GO:0043967///GO:0000122///GO:0045892///GO:0042993///GO:0040008///GO:0045471///GO:0006351	GO:0035267///GO:0005737///GO:0005654///GO:0005634///GO:0005634///GO:0005657	CGGCAGTGACTGAACCCGGACTTGGTCCTGACCCCAAGGACACCATCATT
ILMN_1737298	methionine adenosyltransferase 2A	MAT2A	4144				Homo sapiens methionine adenosyltransferase 2A (MAT2A), mRNA	336595075	NM_005911				2p11.2	Chromosome 2, NC_000002.12 (85538978..85545280)	ATP binding///metal ion binding///methionine adenosyltransferase activity///protein binding	S-adenosylmethionine biosynthetic process///S-adenosylmethionine biosynthetic process///methylation///one-carbon metabolic process	cytosol///cytosol///methionine adenosyltransferase complex	GO:0005524///GO:0046872///GO:0004478///GO:0005515	GO:0006556///GO:0006556///GO:0032259///GO:0006730	GO:0005829///GO:0005829///GO:0048269	TGGTGCGGCTGGCCATGGAGAAAGCTGACTTGGCTGGTGTGGTACAGAGA
ILMN_1651438	zinc finger protein, FOG family member 1	ZFPM1	161882				Homo sapiens zinc finger protein, FOG family member 1 (ZFPM1), mRNA	110556643	NM_153813				16q24.2	Chromosome 16, NC_000016.10 (88451782..88535166)	RNA polymerase II activating transcription factor binding///RNA polymerase II core promoter sequence-specific DNA binding///RNA polymerase II transcription factor binding///metal ion binding///protein binding///transcription factor binding///transcriptional repressor activity, RNA polymerase II core promoter proximal region sequence-specific binding	T-helper cell lineage commitment///atrial septum morphogenesis///atrioventricular valve morphogenesis///blood coagulation///cardiac muscle tissue morphogenesis///definitive erythrocyte differentiation///embryonic hemopoiesis///erythrocyte differentiation///granulocyte differentiation///heart development///megakaryocyte development///megakaryocyte differentiation///megakaryocyte differentiation///mitral valve formation///negative regulation of fat cell differentiation///negative regulation of interleukin-4 biosynthetic process///negative regulation of mast cell differentiation///negative regulation of protein binding///negative regulation of transcription from RNA polymerase II promoter///outflow tract morphogenesis///platelet formation///positive regulation of interferon-gamma biosynthetic process///primitive erythrocyte differentiation///regulation of chemokine production///regulation of definitive erythrocyte differentiation///regulation of definitive erythrocyte differentiation///transcription, DNA-templated///transcriptional activation by promoter-enhancer looping///tricuspid valve formation///ventricular septum morphogenesis	cytoplasm///nucleoplasm///nucleus///transcription factor complex///transcriptional repressor complex	GO:0001102///GO:0000979///GO:0001085///GO:0046872///GO:0005515///GO:0008134///GO:0001078	GO:0002295///GO:0060413///GO:0003181///GO:0007596///GO:0055008///GO:0060318///GO:0035162///GO:0030218///GO:0030851///GO:0007507///GO:0035855///GO:0030219///GO:0030219///GO:0003192///GO:0045599///GO:0045403///GO:0060377///GO:0032091///GO:0000122///GO:0003151///GO:0030220///GO:0045078///GO:0060319///GO:0032642///GO:0010724///GO:0010724///GO:0006351///GO:0071733///GO:0003195///GO:0060412	GO:0005737///GO:0005654///GO:0005634///GO:0005667///GO:0017053	ACCACCGGTACTGCCGTCTTTGCAACATCAAGTTCAGCAGCCTGTCCACC
ILMN_1820606				Transcribed locus		Hs.541130	qf48f04.x1 Soares_testis_NHT Homo sapiens cDNA clone IMAGE:1753279 3-, mRNA sequence	3756268	AI203662												CATTGATGGCTACGCTGGAAGGAAAACCCAGAGGCGGGGAGGTGACGTCT
ILMN_1830952				Transcribed locus		Hs.539775	ak22d02.s1 Soares_testis_NHT Homo sapiens cDNA clone IMAGE:1406691 3-, mRNA sequence	2953062	AA860922												CAGGTGCTCACAGATGTACCCCAAAGAGGAGCAGCGTGCAAAGCAACATG
ILMN_1709042	RNA binding motif protein 4	RBM4	5936				Homo sapiens RNA binding motif protein 4 (RBM4), transcript variant 1, mRNA	311771538	NM_002896				11q13	Chromosome 11, NC_000011.10 (66638617..66668385)	RNA binding///mRNA 3'-UTR binding///mRNA binding///miRNA binding///nucleotide binding///poly(A) RNA binding///pre-mRNA intronic binding///pre-mRNA intronic pyrimidine-rich binding///protein binding///zinc ion binding	IRES-dependent translational initiation///RNA processing///RNA splicing///cap-independent translational initiation///cell differentiation///circadian regulation of translation///entrainment of circadian clock by photoperiod///mRNA processing///miRNA mediated inhibition of translation///negative regulation of translation///negative regulation of translation in response to stress///negative regulation of translational initiation///positive regulation of muscle cell differentiation///regulation of alternative mRNA splicing, via spliceosome///regulation of nucleocytoplasmic transport///response to arsenic-containing substance///stress-activated MAPK cascade	cytoplasm///cytoplasmic stress granule///nuclear speck///nucleolus///nucleoplasm///nucleus	GO:0003723///GO:0003730///GO:0003729///GO:0035198///GO:0000166///GO:0044822///GO:0097157///GO:0097158///GO:0005515///GO:0008270	GO:0002192///GO:0006396///GO:0008380///GO:0002190///GO:0030154///GO:0097167///GO:0043153///GO:0006397///GO:0035278///GO:0017148///GO:0032055///GO:0045947///GO:0051149///GO:0000381///GO:0046822///GO:0046685///GO:0051403	GO:0005737///GO:0010494///GO:0016607///GO:0005730///GO:0005654///GO:0005634	TGTGGGCAACATCAGTCCCACCTGCACCAATAAGGAGCTTCGAGCCAAGT
ILMN_1712455	RNA binding motif protein 4	RBM4	5936				Homo sapiens RNA binding motif protein 4 (RBM4), transcript variant 1, mRNA	311771538	NM_002896				11q13	Chromosome 11, NC_000011.10 (66638617..66668385)	RNA binding///mRNA 3'-UTR binding///mRNA binding///miRNA binding///nucleotide binding///poly(A) RNA binding///pre-mRNA intronic binding///pre-mRNA intronic pyrimidine-rich binding///protein binding///zinc ion binding	IRES-dependent translational initiation///RNA processing///RNA splicing///cap-independent translational initiation///cell differentiation///circadian regulation of translation///entrainment of circadian clock by photoperiod///mRNA processing///miRNA mediated inhibition of translation///negative regulation of translation///negative regulation of translation in response to stress///negative regulation of translational initiation///positive regulation of muscle cell differentiation///regulation of alternative mRNA splicing, via spliceosome///regulation of nucleocytoplasmic transport///response to arsenic-containing substance///stress-activated MAPK cascade	cytoplasm///cytoplasmic stress granule///nuclear speck///nucleolus///nucleoplasm///nucleus	GO:0003723///GO:0003730///GO:0003729///GO:0035198///GO:0000166///GO:0044822///GO:0097157///GO:0097158///GO:0005515///GO:0008270	GO:0002192///GO:0006396///GO:0008380///GO:0002190///GO:0030154///GO:0097167///GO:0043153///GO:0006397///GO:0035278///GO:0017148///GO:0032055///GO:0045947///GO:0051149///GO:0000381///GO:0046822///GO:0046685///GO:0051403	GO:0005737///GO:0010494///GO:0016607///GO:0005730///GO:0005654///GO:0005634	GGCAGAGGATGCAGTGGAGGCCATCAGGGGCCTTGATAACACAGAGTTTC
ILMN_1753353	stem-loop binding protein	SLBP	7884				Homo sapiens stem-loop binding protein (SLBP), transcript variant 1, mRNA	807045901	NM_006527				4p16.3	Chromosome 4, NC_000004.12 (1692731..1712741, complement)	histone pre-mRNA DCP binding///histone pre-mRNA stem-loop binding///mRNA binding///poly(A) RNA binding///protein binding	histone mRNA metabolic process///mRNA 3'-end processing by stem-loop binding and cleavage///mRNA export from nucleus///mRNA transport///nuclear DNA replication///termination of RNA polymerase II transcription	cytoplasm///cytosol///histone pre-mRNA 3'end processing complex///intracellular ribonucleoprotein complex///nucleoplasm///nucleus	GO:0071208///GO:0071207///GO:0003729///GO:0044822///GO:0005515	GO:0008334///GO:0006398///GO:0006406///GO:0051028///GO:0033260///GO:0006369	GO:0005737///GO:0005829///GO:0071204///GO:0030529///GO:0005654///GO:0005634	CTGGCCAGGCACCAAGCATGTGTGTGCACTTGTACCTGGTGGTTTCTCTG
ILMN_2055700	stem-loop binding protein	SLBP	7884				Homo sapiens stem-loop binding protein (SLBP), transcript variant 1, mRNA	807045901	NM_006527				4p16.3	Chromosome 4, NC_000004.12 (1692731..1712741, complement)	histone pre-mRNA DCP binding///histone pre-mRNA stem-loop binding///mRNA binding///poly(A) RNA binding///protein binding	histone mRNA metabolic process///mRNA 3'-end processing by stem-loop binding and cleavage///mRNA export from nucleus///mRNA transport///nuclear DNA replication///termination of RNA polymerase II transcription	cytoplasm///cytosol///histone pre-mRNA 3'end processing complex///intracellular ribonucleoprotein complex///nucleoplasm///nucleus	GO:0071208///GO:0071207///GO:0003729///GO:0044822///GO:0005515	GO:0008334///GO:0006398///GO:0006406///GO:0051028///GO:0033260///GO:0006369	GO:0005737///GO:0005829///GO:0071204///GO:0030529///GO:0005654///GO:0005634	GCACTAGTTAGACTCTTTAGAATACTCCAAGAGTTAGGGCAGCAGAGTGG
ILMN_1803183	actin related protein 2/3 complex subunit 4	ARPC4	10093				Homo sapiens actin related protein 2/3 complex subunit 4 (ARPC4), transcript variant 1, mRNA	311771642	NM_005718				3p25.3	Chromosome 3, NC_000003.12 (9792495..9807105)	contributes_to actin filament binding///contributes_to actin filament binding///enzyme binding///protein binding///contributes_to protein binding, bridging///structural constituent of cytoskeleton	Arp2/3 complex-mediated actin nucleation///Fc-gamma receptor signaling pathway involved in phagocytosis///actin filament polymerization///actin nucleation///ephrin receptor signaling pathway	Arp2/3 protein complex///cell projection///cytosol///extracellular exosome	contributes_to GO:0051015///contributes_to GO:0051015///GO:0019899///GO:0005515///contributes_to GO:0030674///GO:0005200	GO:0034314///GO:0038096///GO:0030041///GO:0045010///GO:0048013	GO:0005885///GO:0042995///GO:0005829///GO:0070062	AAGGTGACAAGAAGGCCGAAGGCACAAAGGGAAGCTGCACCCATTCCTGG
ILMN_1850850				Transcribed locus		Hs.97753	BX103892 Soares_testis_NHT Homo sapiens cDNA clone IMAGp998B071824 ; IMAGE:742566 5-, mRNA sequence	27845930	BX103892												AGGCCTGGAGGTGGCCTTTCAAGTCCTCTGACCTGCGCATCCTGTGTGTT
ILMN_1830253							hd42h04.x1 Soares_NFL_T_GBC_S1 Homo sapiens cDNA clone IMAGE:2912215 3-, mRNA sequence	7149137	AW511059												GAGCTCAGAGTCCTCCACTGGCGCTTCTGTATCCAGCATTCTTCCCTGCG
ILMN_1802248	ring finger protein 152	RNF152	220441				Homo sapiens ring finger protein 152 (RNF152), mRNA	91754187	NM_173557				18q21.33	Chromosome 18, NC_000018.10 (61808067..61894420, complement)	ligase activity///small GTPase binding///ubiquitin protein ligase activity///ubiquitin-protein transferase activity///zinc ion binding	apoptotic process///cellular response to amino acid starvation///negative regulation of TORC1 signaling///positive regulation of autophagy///protein K48-linked ubiquitination///protein K63-linked ubiquitination	integral component of organelle membrane///lysosomal membrane///lysosome	GO:0016874///GO:0031267///GO:0061630///GO:0004842///GO:0008270	GO:0006915///GO:0034198///GO:1904262///GO:0010508///GO:0070936///GO:0070534	GO:0031301///GO:0005765///GO:0005764	GGTGAGGAGGGTTGGGGGGAAGTGAAGGAAAGACAAGCAGGGCTAATTCC
ILMN_1859996				Transcribed locus		Hs.606151	tx36d02.x1 NCI_CGAP_Lu24 Homo sapiens cDNA clone IMAGE:2271651 3-, mRNA sequence	4891277	AI681095												GATGAAAGAGCTTGGAAGTGTGCAAGGGCATGGCAAGGAACCGCAGGGGC
ILMN_1709085	germ cell associated 2, haspin	GSG2	83903				Homo sapiens germ cell associated 2, haspin (GSG2), mRNA	56790918	NM_031965				17p13	Chromosome 17, NC_000017.11 (3723903..3726699)	ATP binding///histone kinase activity (H3-T3 specific)///protein binding///protein kinase activity	histone H3-T3 phosphorylation involved in chromosome passenger complex localization to kinetochore///intracellular signal transduction///mitotic sister chromatid cohesion///protein localization to chromosome, centromeric region///protein phosphorylation///regulation of spindle checkpoint	centrosome///chromosome///cytoplasm///nucleus///spindle	GO:0005524///GO:0072354///GO:0005515///GO:0004672	GO:2000751///GO:0035556///GO:0007064///GO:0071459///GO:0006468///GO:0090231	GO:0005813///GO:0005694///GO:0005737///GO:0005634///GO:0005819	GCCCCGAAATGAGAGGAGACTGGTCTTGAAGCCTCTGGTGCTGTTTCAAC
ILMN_1786211	HECT and RLD domain containing E3 ubiquitin protein ligase family member 1	HERC1	8925				Homo sapiens HECT and RLD domain containing E3 ubiquitin protein ligase family member 1 (HERC1), mRNA	126131098	NM_003922				15q22	Chromosome 15, NC_000015.10 (63608618..63833964, complement)	ARF guanyl-nucleotide exchange factor activity///ligase activity///ubiquitin-protein transferase activity	cerebellar Purkinje cell differentiation///negative regulation of autophagy///neuromuscular process controlling balance///neuron projection development///positive regulation of GTPase activity///protein ubiquitination///transport	Golgi apparatus///cytoplasm///cytosol///membrane	GO:0005086///GO:0016874///GO:0004842	GO:0021702///GO:0010507///GO:0050885///GO:0031175///GO:0043547///GO:0016567///GO:0006810	GO:0005794///GO:0005737///GO:0005829///GO:0016020	CGACACTGACTACTGACCGTGCGGGTGCTCTCACCCTCCCTTCTCTCCCT
ILMN_2361862	very low density lipoprotein receptor	VLDLR	7436				Homo sapiens very low density lipoprotein receptor (VLDLR), transcript variant 2, mRNA	1016080607	NM_001018056				9p24	Chromosome 9, NC_000009.12 (2621679..2656103)	apolipoprotein binding///apolipoprotein binding///calcium ion binding///calcium-dependent protein binding///glycoprotein binding///glycoprotein transporter activity///low-density lipoprotein receptor activity///protein binding///reelin receptor activity///very-low-density lipoprotein particle binding///very-low-density lipoprotein particle receptor activity	cellular response to glucose starvation///cellular response to hypoxia///cellular response to insulin stimulus///cellular response to interleukin-1///cellular response to lipopolysaccharide///cerebral cortex development///cholesterol metabolic process///dendrite morphogenesis///glycoprotein transport///heart development///lipid transport///memory///negative regulation of transcription from RNA polymerase II promoter///nervous system development///positive regulation of dendrite development///positive regulation of protein kinase activity///receptor-mediated endocytosis///reelin-mediated signaling pathway///response to drug///response to nutrient///signal transduction///ventral spinal cord development///very-low-density lipoprotein particle clearance	apical part of cell///cell surface///clathrin-coated pit///integral component of membrane///membrane///nucleus///perinuclear region of cytoplasm///plasma membrane///receptor complex///very-low-density lipoprotein particle	GO:0034185///GO:0034185///GO:0005509///GO:0048306///GO:0001948///GO:0034437///GO:0005041///GO:0005515///GO:0038025///GO:0034189///GO:0030229	GO:0042149///GO:0071456///GO:0032869///GO:0071347///GO:0071222///GO:0021987///GO:0008203///GO:0048813///GO:0034436///GO:0007507///GO:0006869///GO:0007613///GO:0000122///GO:0007399///GO:1900006///GO:0045860///GO:0006898///GO:0038026///GO:0042493///GO:0007584///GO:0007165///GO:0021517///GO:0034447	GO:0045177///GO:0009986///GO:0005905///GO:0016021///GO:0016020///GO:0005634///GO:0048471///GO:0005886///GO:0043235///GO:0034361	GAGGTCTAAACAAATAATACCCCCGTCGGAATGGTAACCGAGCCAGCAGC
ILMN_1874205				Transcribed locus		Hs.540455	naa41a07.x1 NCI_CGAP_Kid11 Homo sapiens cDNA clone IMAGE:3258900 3-, mRNA sequence	11682360	BF590036												ACAGGTTTGGACTGGTCAAGGTTCACCCCACACATGCTCCACAGGGCTGG
ILMN_1709968																					AAAAGCGGCCATCAGCCTGAGTCCAGGATGACTGTGCACAGAAGGGTTGC
ILMN_1733627	neural precursor cell expressed, developmentally down-regulated 4-like, E3 ubiquitin protein ligase	NEDD4L	23327				Homo sapiens neural precursor cell expressed, developmentally down-regulated 4-like, E3 ubiquitin protein ligase (NEDD4L), transcript variant d, mRNA	345478679	NM_015277				18q21.31	Chromosome 18, NC_000018.10 (58044362..58401540)	ion channel binding///ligase activity///potassium channel inhibitor activity///potassium channel regulator activity///protein binding///sodium channel inhibitor activity///sodium channel regulator activity///ubiquitin-protein transferase activity///ubiquitin-protein transferase activity///ubiquitin-protein transferase activity///ubiquitin-protein transferase activity	cellular sodium ion homeostasis///excretion///ion transmembrane transport///negative regulation of potassium ion transmembrane transport///negative regulation of potassium ion transmembrane transporter activity///negative regulation of protein localization to cell surface///negative regulation of sodium ion transmembrane transport///negative regulation of sodium ion transmembrane transporter activity///negative regulation of transcription from RNA polymerase II promoter///positive regulation of caveolin-mediated endocytosis///positive regulation of dendrite extension///positive regulation of endocytosis///positive regulation of protein catabolic process///proteasome-mediated ubiquitin-dependent protein catabolic process///protein K48-linked ubiquitination///protein monoubiquitination///protein polyubiquitination///protein ubiquitination///protein ubiquitination///protein ubiquitination involved in ubiquitin-dependent protein catabolic process///regulation of ion transmembrane transport///regulation of membrane depolarization///regulation of membrane potential///regulation of membrane repolarization///regulation of potassium ion transmembrane transporter activity///regulation of protein catabolic process///response to metal ion///sodium ion transport///ventricular cardiac muscle cell action potential///viral life cycle///water homeostasis	cytoplasm///cytosol///extracellular exosome///intracellular///nucleoplasm///nucleus///colocalizes_with plasma membrane	GO:0044325///GO:0016874///GO:0019870///GO:0015459///GO:0005515///GO:0019871///GO:0017080///GO:0004842///GO:0004842///GO:0004842///GO:0004842	GO:0006883///GO:0007588///GO:0034220///GO:1901380///GO:1901017///GO:2000009///GO:1902306///GO:2000650///GO:0000122///GO:2001288///GO:1903861///GO:0045807///GO:0045732///GO:0043161///GO:0070936///GO:0006513///GO:0000209///GO:0016567///GO:0016567///GO:0042787///GO:0034765///GO:0003254///GO:0042391///GO:0060306///GO:1901016///GO:0042176///GO:0010038///GO:0006814///GO:0086005///GO:0019058///GO:0030104	GO:0005737///GO:0005829///GO:0070062///GO:0005622///GO:0005654///GO:0005634///colocalizes_with GO:0005886	CCCTGCTGTCCTTTTTAACCTGTGTTGTCCTAGACCCTGTCGGGGCAGTC
ILMN_1669624																					TCCAGGGCAGGCATCAGCCCATCTCTGTTGGTGTGGCTCCCATTGCTGTA
ILMN_1696591	RB transcriptional corepressor 1	RB1	5925				Homo sapiens RB transcriptional corepressor 1 (RB1), mRNA	108773786	NM_000321				13q14.2	Chromosome 13, NC_000013.11 (48303747..48481890)	DNA binding///RNA polymerase II activating transcription factor binding///androgen receptor binding///core promoter binding///identical protein binding///kinase binding///phosphoprotein binding///protein binding///transcription coactivator activity///transcription factor activity, sequence-specific DNA binding///transcription factor binding///ubiquitin protein ligase binding	G1/S transition of mitotic cell cycle///Ras protein signal transduction///androgen receptor signaling pathway///cell cycle arrest///cell cycle checkpoint///cell division///cell morphogenesis involved in neuron differentiation///cellular response to xenobiotic stimulus///chromatin remodeling///covalent chromatin modification///digestive tract development///enucleate erythrocyte differentiation///glial cell apoptotic process///hepatocyte apoptotic process///maintenance of mitotic sister chromatid cohesion///mitotic cell cycle checkpoint///myoblast differentiation///negative regulation of G1/S transition of mitotic cell cycle///negative regulation of epithelial cell proliferation///negative regulation of gene expression///negative regulation of protein kinase activity///negative regulation of sequence-specific DNA binding transcription factor activity///negative regulation of smoothened signaling pathway///negative regulation of transcription from RNA polymerase II promoter during mitosis///negative regulation of transcription involved in G1/S transition of mitotic cell cycle///negative regulation of transcription, DNA-templated///negative regulation of transcription, DNA-templated///neuron apoptotic process///neuron maturation///neuron projection development///positive regulation of macrophage differentiation///positive regulation of mitotic metaphase/anaphase transition///positive regulation of transcription from RNA polymerase II promoter///positive regulation of transcription regulatory region DNA binding///positive regulation of transcription, DNA-templated///protein localization to chromosome, centromeric region///regulation of centromere complex assembly///regulation of cohesin loading///regulation of lipid kinase activity///regulation of mitotic cell cycle///regulation of transcription involved in G1/S transition of mitotic cell cycle///sister chromatid biorientation///skeletal muscle cell differentiation///striated muscle cell differentiation///transcription, DNA-templated///viral process	PML body///Rb-E2F complex///SWI/SNF complex///chromatin///colocalizes_with cyclin/CDK positive transcription elongation factor complex///nucleoplasm///nucleus///spindle	GO:0003677///GO:0001102///GO:0050681///GO:0001047///GO:0042802///GO:0019900///GO:0051219///GO:0005515///GO:0003713///GO:0003700///GO:0008134///GO:0031625	GO:0000082///GO:0007265///GO:0030521///GO:0007050///GO:0000075///GO:0051301///GO:0048667///GO:0071466///GO:0006338///GO:0016569///GO:0048565///GO:0043353///GO:0034349///GO:0097284///GO:0034088///GO:0007093///GO:0045445///GO:2000134///GO:0050680///GO:0010629///GO:0006469///GO:0043433///GO:0045879///GO:0007070///GO:0071930///GO:0045892///GO:0045892///GO:0051402///GO:0042551///GO:0031175///GO:0045651///GO:0045842///GO:0045944///GO:2000679///GO:0045893///GO:0071459///GO:0090230///GO:0071922///GO:0043550///GO:0007346///GO:0000083///GO:0031134///GO:0035914///GO:0051146///GO:0006351///GO:0016032	GO:0016605///GO:0035189///GO:0016514///GO:0000785///colocalizes_with GO:0008024///GO:0005654///GO:0005634///GO:0005819	TGGCCCTAGAGTGGGAGTCCTGATAACCCAGGCCTGTCTGACTACTTTGC
ILMN_1759679	family with sequence similarity 81 member B	FAM81B	153643				Homo sapiens family with sequence similarity 81 member B (FAM81B), mRNA	115430109	NM_152548				5q15	Chromosome 5, NC_000005.10 (95384793..95450441)	protein binding		nucleus	GO:0005515		GO:0005634	GGAACAAATGGAAAAGCAGATCTGGGGTGAATTAGAGACAATGCAGAATG
ILMN_1711346	EGF like, fibronectin type III and laminin G domains	EGFLAM	133584				Homo sapiens EGF like, fibronectin type III and laminin G domains (EGFLAM), transcript variant 1, mRNA	328927008	NM_152403				5p13.2-p13.1	Chromosome 5, NC_000005.10 (38258409..38465480)	calcium ion binding///glycosaminoglycan binding	extracellular matrix organization///peptide cross-linking via chondroitin 4-sulfate glycosaminoglycan///positive regulation of cell-substrate adhesion	basement membrane///cell junction///interstitial matrix///synapse	GO:0005509///GO:0005539	GO:0030198///GO:0019800///GO:0010811	GO:0005604///GO:0030054///GO:0005614///GO:0045202	GTGGCCCTGTCTTGGAAACCTGGAGCGAGTGAAGGAAGCGCCCCTATTCA
ILMN_1671808																					CTAGGACTTCCAGACTTCAAAACTTTTCTAGCCTGCTGGCCTGCCTTCAC
ILMN_2043126																					GCCACGAATAAGGCCATCACCAGAAGCCAACCCCGCCAGTCCTTGATCTA
ILMN_1899018				Transcribed locus		Hs.105102	zu98b06.s1 NCI_CGAP_GCB1 Homo sapiens cDNA clone IMAGE:746003 3-, mRNA sequence	2209683	AA482005												CCCCATAATCTTGTGACCAGGTGGCGTGTTACAATGAAAGCAAGTGTTGC
ILMN_1674640	C-X-C motif chemokine receptor 6	CXCR6	10663				Homo sapiens C-X-C motif chemokine receptor 6 (CXCR6), mRNA	5730105	NM_006564				3p21	Chromosome 3, NC_000003.12 (45940688..45948354)	C-X-C chemokine binding///C-X-C chemokine receptor activity///G-protein coupled receptor activity///coreceptor activity	G-protein coupled receptor signaling pathway///chemokine-mediated signaling pathway///chemotaxis///inflammatory response///viral genome replication	integral component of plasma membrane///plasma membrane	GO:0019958///GO:0016494///GO:0004930///GO:0015026	GO:0007186///GO:0070098///GO:0006935///GO:0006954///GO:0019079	GO:0005887///GO:0005886	TGCTGGCACCACCAGGCACCTCACAGAAATGAGATCAGGCTCTGCCTCAC
ILMN_1813400	carbonyl reductase 4	CBR4	84869				Homo sapiens carbonyl reductase 4 (CBR4), mRNA	299758404	NM_032783				4q32.3	Chromosome 4, NC_000004.12 (168894484..169010317, complement)	NAD(P)H dehydrogenase (quinone) activity///NADPH binding///NADPH binding///NADPH dehydrogenase (quinone) activity///NADPH dehydrogenase (quinone) activity///protein binding///quinone binding///quinone binding	daunorubicin metabolic process///doxorubicin metabolic process///fatty acid biosynthetic process///oxidation-reduction process///protein homotetramerization	mitochondrial matrix///mitochondrial matrix	GO:0003955///GO:0070402///GO:0070402///GO:0008753///GO:0008753///GO:0005515///GO:0048038///GO:0048038	GO:0044597///GO:0044598///GO:0006633///GO:0055114///GO:0051289	GO:0005759///GO:0005759	CTGTAGCTGTTTGCTGACTCCTATGAGCCCATAAGGGTTCTGTGCTTAGC
ILMN_2186137	RRAD, Ras related glycolysis inhibitor and calcium channel regulator	RRAD	6236				Homo sapiens RRAD, Ras related glycolysis inhibitor and calcium channel regulator (RRAD), transcript variant 2, mRNA	192807325	NM_004165				16q22	Chromosome 16, NC_000016.10 (66921679..66925536, complement)	GTP binding///GTPase activity///calmodulin binding///protein binding	negative regulation of cell growth///small GTPase mediated signal transduction	intracellular///plasma membrane	GO:0005525///GO:0003924///GO:0005516///GO:0005515	GO:0030308///GO:0007264	GO:0005622///GO:0005886	GCCAGCCGGGCACCCCCAACCTCATGGTCATGGACAGATAGACAGTGCTG
ILMN_1683179	RRAD, Ras related glycolysis inhibitor and calcium channel regulator	RRAD	6236				Homo sapiens RRAD, Ras related glycolysis inhibitor and calcium channel regulator (RRAD), transcript variant 2, mRNA	192807325	NM_004165				16q22	Chromosome 16, NC_000016.10 (66921679..66925536, complement)	GTP binding///GTPase activity///calmodulin binding///protein binding	negative regulation of cell growth///small GTPase mediated signal transduction	intracellular///plasma membrane	GO:0005525///GO:0003924///GO:0005516///GO:0005515	GO:0030308///GO:0007264	GO:0005622///GO:0005886	AACGCACGACGGCAAGCAGGCACCCGGAGGCGAGAGAGCCTTGGCAAAAA
ILMN_1747207	EYA transcriptional coactivator and phosphatase 1	EYA1	2138				Homo sapiens EYA transcriptional coactivator and phosphatase 1 (EYA1), transcript variant EYA1C, mRNA	568384800	NM_000503				8q13.3	Chromosome 8, NC_000008.11 (71197433..71548130, complement)	RNA binding///metal ion binding///protein binding///protein tyrosine phosphatase activity	anatomical structure morphogenesis///aorta morphogenesis///branching involved in ureteric bud morphogenesis///cellular protein localization///cochlea morphogenesis///double-strand break repair///embryonic skeletal system morphogenesis///establishment of mitotic spindle orientation///establishment or maintenance of apical/basal cell polarity///histone dephosphorylation///lung epithelial cell differentiation///mesodermal cell fate specification///metanephros development///middle ear morphogenesis///negative regulation of extrinsic apoptotic signaling pathway in absence of ligand///neuron fate specification///otic vesicle morphogenesis///outer ear morphogenesis///outflow tract morphogenesis///pattern specification process///peptidyl-tyrosine dephosphorylation///pharyngeal system development///positive regulation of DNA repair///positive regulation of Notch signaling pathway///positive regulation of epithelial cell proliferation///positive regulation of secondary heart field cardioblast proliferation///positive regulation of transcription from RNA polymerase II promoter///protein sumoylation///regulation of neuron differentiation///response to ionizing radiation///semicircular canal morphogenesis///sensory perception of sound///striated muscle tissue development///transcription, DNA-templated	cytoplasm///nucleoplasm///nucleus///protein complex///protein-DNA complex	GO:0003723///GO:0046872///GO:0005515///GO:0004725	GO:0009653///GO:0035909///GO:0001658///GO:0034613///GO:0090103///GO:0006302///GO:0048704///GO:0000132///GO:0035088///GO:0016576///GO:0060487///GO:0007501///GO:0001656///GO:0042474///GO:2001240///GO:0048665///GO:0071600///GO:0042473///GO:0003151///GO:0007389///GO:0035335///GO:0060037///GO:0045739///GO:0045747///GO:0050679///GO:0072513///GO:0045944///GO:0016925///GO:0045664///GO:0010212///GO:0048752///GO:0007605///GO:0014706///GO:0006351	GO:0005737///GO:0005654///GO:0005634///GO:0043234///GO:0032993	TGAGAGCCCCCGCGCGTACCCATCCAGGAGCAAAACTATGTCAGGAATGG
ILMN_1888518				Transcribed locus		Hs.580914	DA375238 BRTHA2 Homo sapiens cDNA clone BRTHA2006444 5-, mRNA sequence	81109983	DA375238												AGGGAGTGGGGAACAAATACCCCAACCTTCCCTCTTGCCTTGTGATTGGC
ILMN_2301955	THAP domain containing 1	THAP1	55145				Homo sapiens THAP domain containing 1 (THAP1), transcript variant 2, mRNA	40068499	NM_199003				8p11.21	Chromosome 8, NC_000008.11 (42836674..42843331, complement)	identical protein binding///protein binding///sequence-specific DNA binding///sequence-specific DNA binding///zinc ion binding	cell cycle///endothelial cell proliferation///regulation of mitotic cell cycle///regulation of transcription, DNA-templated///transcription, DNA-templated	PML body///intracellular membrane-bounded organelle///nucleolus///nucleus	GO:0042802///GO:0005515///GO:0043565///GO:0043565///GO:0008270	GO:0007049///GO:0001935///GO:0007346///GO:0006355///GO:0006351	GO:0016605///GO:0043231///GO:0005730///GO:0005634	TTGTATCATATGATAATCTTGCACTTGACTGAGTTGGGACAAGGCTTCAC
ILMN_1678564																					CTTTAGCTATGGCAGCGGCAGCACCGGGAGTCAGCAGAGTGAAGGGAGCA
ILMN_1657278																					TGGTCTCCTGGCTGGTCCTGGCTGAGGGTGCTCACTCGGATGCGGGGTCC
ILMN_1838657				Transcribed locus		Hs.742338	DB338192 TESTI2 Homo sapiens cDNA clone TESTI2034417 3-, mRNA sequence	83149420	DB338192												TGCTCCAGGATTGACTGCAGGAAGAGCTCAGGGTAGATGGAGACAGCAGC
ILMN_1756914																					ATGCATGACTGTACTTCAAAACCATACAACCCCGCTACGGGATCCCTGAC
ILMN_2166812	killer cell immunoglobulin like receptor, two Ig domains and short cytoplasmic tail 1	KIR2DS1	3806				Homo sapiens killer cell immunoglobulin like receptor, two Ig domains and short cytoplasmic tail 1 (KIR2DS1), mRNA	7657276	NM_014512				19q13.4	Chromosome 19	transmembrane signaling receptor activity	immune response///innate immune response///regulation of immune response///signal transduction	integral component of membrane///plasma membrane	GO:0004888	GO:0006955///GO:0045087///GO:0050776///GO:0007165	GO:0016021///GO:0005886	CGGCTCTTTCCGTGACTCTCCATACGAGTGGTCAAAGTCAAGTGACCCAC
[truncated: 28,837,416 more chars]
