# Supplementary material for: Weighted gene correlation network analysis reveals novel biomarkers associated with mesenchymal stromal cell differentiation in early phase
Source: PeerJ. 2020 Apr 3;8:e8907. doi: 10.7717/peerj.8907 (PMC7134052; doi:10.7717/peerj.8907)
Supplement: Supplemental Information 7 — The script was written in R using the limma package. DGEs:differential gene expressions. [file peerj-08-8907-s007.r]

#if (!requireNamespace("BiocManager", quietly = TRUE))
#    install.packages("BiocManager")
#BiocManager::install("limma")
#BiocManager::install("impute")

logFoldChange=2
adjustP=0.05

library(limma)
library("impute")
setwd("C:\\Users\\YunGu\\Desktop\\diff")
rt=read.table("input.txt",sep="\t",header=T)
rt=as.matrix(rt)
rownames(rt)=rt[,1]
exp=rt[,2:ncol(rt)]
dimnames=list(rownames(exp),colnames(exp))
exp=matrix(as.numeric(as.matrix(exp)),nrow=nrow(exp),dimnames=dimnames)

#impute missing expression data
mat=impute.knn(exp)
rt=mat$data

rt=avereps(rt)     
#normalize
pdf(file="rawBox.pdf")
boxplot(rt,col = "blue",xaxt = "n",outline = F)
dev.off()
rt=normalizeBetweenArrays(as.matrix(rt))
pdf(file="normalBox.pdf")
boxplot(rt,col = "red",xaxt = "n",outline = F)
dev.off()

#rt=log2(rt)            

#differential
#class <- c("con","con","treat","con","treat","treat")
class <- c(rep("con",3),rep("treat",3))    
design <- model.matrix(~0+factor(class))
colnames(design) <- c("con","treat")
fit <- lmFit(rt,design)
cont.matrix<-makeContrasts(treat-con,levels=design)
fit2 <- contrasts.fit(fit, cont.matrix)
fit2 <- eBayes(fit2)

allDiff=topTable(fit2,adjust='fdr',number=200000)
write.table(allDiff,file="limmaTab.xls",sep="\t",quote=F)

#write table
diffSig <- allDiff[with(allDiff, (abs(logFC)>logFoldChange & adj.P.Val < adjustP )), ]
write.table(diffSig,file="diff.xls",sep="\t",quote=F)
diffUp <- allDiff[with(allDiff, (logFC>logFoldChange & adj.P.Val < adjustP )), ]
write.table(diffUp,file="up.xls",sep="\t",quote=F)
diffDown <- allDiff[with(allDiff, (logFC<(-logFoldChange) & adj.P.Val < adjustP )), ]
write.table(diffDown,file="down.xls",sep="\t",quote=F)

#write expression level of diff gene
hmExp=rt[rownames(diffSig),]
diffExp=rbind(id=colnames(hmExp),hmExp)
write.table(diffExp,file="diffExp.txt",sep="\t",quote=F,col.names=F)

#volcano
pdf(file="vol.pdf")
xMax=max(-log10(allDiff$adj.P.Val))
yMax=max(abs(allDiff$logFC))
plot(-log10(allDiff$adj.P.Val), allDiff$logFC, xlab="-log10(adj.P.Val)",ylab="logFC",
     main="Volcano", xlim=c(0,xMax),ylim=c(-yMax,yMax),yaxs="i",pch=20, cex=0.4)
diffSub=subset(allDiff, adj.P.Val<adjustP & logFC>logFoldChange)
points(-log10(diffSub$adj.P.Val), diffSub$logFC, pch=20, col="red",cex=0.4)
diffSub=subset(allDiff, adj.P.Val<adjustP & logFC<(-logFoldChange))
points(-log10(diffSub$adj.P.Val), diffSub$logFC, pch=20, col="green",cex=0.4)
abline(h=0,lty=2,lwd=3)
dev.off()
