# Supplementary material for: Weighted gene correlation network analysis reveals novel biomarkers associated with mesenchymal stromal cell differentiation in early phase
Source: PeerJ. 2020 Apr 3;8:e8907. doi: 10.7717/peerj.8907 (PMC7134052; doi:10.7717/peerj.8907)
Supplement: Supplemental Information 9 — The script was written in R using the pheatmap algorithm. [file peerj-08-8907-s009.r]

#install.packages("pheatmap")

setwd("C:\\Users\\YunGu\\Desktop\\heatmap")
rt=read.table("diffExp.txt",sep="\t",header=T,row.names=1)
rt=rt[1:nrow(rt),]   
#rt=rt[1:50,]        
library(pheatmap)
annotation=read.table("group.txt",sep="\t",header=T,row.names=1)

tiff(file="heatmap1.tiff",width = 15,height = 35,units ="cm",compression="lzw",bg="white",res=500)
pheatmap(rt, annotation=annotation,fontsize_row=7,fontsize_col=10)
dev.off()
